# Supplementary material for: Single-cell analyses of intestinal epithelium reveal the dysregulation of gut immune microenvironment in systemic lupus erythematosus
Source: J Transl Med. 2025 Jan 27;23:118. doi: 10.1186/s12967-025-06147-5 (PMC11773722; doi:10.1186/s12967-025-06147-5)
Supplement: Supplementary file 2 — Supplementary Material 2 [file 12967_2025_6147_MOESM2_ESM.xlsx]

## Sheet: Supplementary Table 1
Supplementary Table 1: Single cell sequencing information for individual sample included in the study (3 Mpj and 3 Lpr).
SampleID	Estimated Number of Cells	Mean Reads per Cell	Median Genes per Cell	Number of Reads	Valid Barcodes	Valid UMIs	﻿Sequencing Saturation	Q30 Bases in Barcode	Q30 Bases in RNA Read	Q30 Bases in UMI	Reads Mapped to Genome	Reads Mapped Confidently to Genome	Reads Mapped Confidently to Intergenic Regions	Reads Mapped Confidently to Intronic Regions	Reads Mapped Confidently to Exonic Regions	Reads Mapped Confidently to Transcriptome	Reads Mapped Antisense to Gene	Mean Reads per Cell	Median UMI Counts per Cell	Total Genes Detected
Mpj-1	8054	65041	1946	523842314	0.979	1	0.861	0.962	0.903	0.955	0.935	0.906	0.05	0.274	0.583	0.774	0.078	65041	4425	24137
Mpj-2	9273	42540	1732	394476592	0.981	1	0.79	0.962	0.842	0.928	0.944	0.914	0.044	0.196	0.674	0.801	0.064	42540	3998	23754
Mpj-3	9242	39857	2355	368358544	0.981	1	0.745	0.965	0.841	0.933	0.931	0.906	0.038	0.315	0.552	0.787	0.077	39857	5652	23313
Lpr-1	6552	61218	1754	401097476	0.983	0.999	0.875	0.962	0.907	0.929	0.949	0.92	0.045	0.258	0.617	0.782	0.089	61218	3968	22718
Lpr-2	7950	50422	1848	400855495	0.979	1	0.816	0.956	0.88	0.921	0.933	0.904	0.044	0.237	0.622	0.773	0.082	50422	4340	23620
Lpr-3	7373	50034	1999	368898704	0.978	1	0.818	0.954	0.884	0.919	0.939	0.908	0.05	0.249	0.609	0.769	0.086	50034	4795	23363

## Sheet: Supplementary Table 2
Supplementary Table 2. Differentially Expressed Genes (DEGs) in each cell type of intestinal epithelium layer, applying a cutoff of logFC=0.25 and Pvalue=0.05, with statistical significance determined through a two-sided Wilcoxon Rank Sum test.
gene	p_val	avg_log2FC	pct.1	pct.2	p_val_adj	cluster
Frmd5	0	3.73331	0.749	0.045	0	CD8αα+ TCRαβ/γδ T cell
Gm156	0	3.36076	0.692	0.052	0	CD8αα+ TCRαβ/γδ T cell
Gzma	0	2.83679	0.805	0.435	0	CD8αα+ TCRαβ/γδ T cell
Klra5	0	2.76013	0.642	0.063	0	CD8αα+ TCRαβ/γδ T cell
Fcer1g	0	2.62799	0.952	0.177	0	CD8αα+ TCRαβ/γδ T cell
Tyrobp	0	2.50086	0.833	0.084	0	CD8αα+ TCRαβ/γδ T cell
Gzmb	0	2.35991	0.739	0.259	0	CD8αα+ TCRαβ/γδ T cell
Cd200r2	0	2.31261	0.762	0.05	0	CD8αα+ TCRαβ/γδ T cell
Clnk	0	2.11431	0.906	0.207	0	CD8αα+ TCRαβ/γδ T cell
Cd7	0	2.11144	0.999	0.593	0	CD8αα+ TCRαβ/γδ T cell
Cd200r1	0	2.08018	0.876	0.21	0	CD8αα+ TCRαβ/γδ T cell
Klrd1	0	1.92611	0.955	0.292	0	CD8αα+ TCRαβ/γδ T cell
Il2rb	0	1.91954	0.793	0.196	0	CD8αα+ TCRαβ/γδ T cell
Ikzf2	0	1.86803	0.988	0.439	0	CD8αα+ TCRαβ/γδ T cell
Cables1	0	1.81891	0.889	0.335	0	CD8αα+ TCRαβ/γδ T cell
Cd200r4	0	1.65234	0.719	0.155	0	CD8αα+ TCRαβ/γδ T cell
Tcrg-C1	0	1.5783	0.771	0.286	0	CD8αα+ TCRαβ/γδ T cell
Tsga10	0	1.57467	0.613	0.08	0	CD8αα+ TCRαβ/γδ T cell
Itgav	0	1.55473	0.81	0.37	0	CD8αα+ TCRαβ/γδ T cell
Tnfrsf9	0	1.53545	0.439	0.053	0	CD8αα+ TCRαβ/γδ T cell
Bcl2	0	1.52968	0.971	0.58	0	CD8αα+ TCRαβ/γδ T cell
Sipa1l1	0	1.51743	0.904	0.522	0	CD8αα+ TCRαβ/γδ T cell
Kcnd2	0	1.51305	0.176	0.036	0	CD8αα+ TCRαβ/γδ T cell
Chn2	0	1.51007	0.965	0.648	0	CD8αα+ TCRαβ/γδ T cell
Fgl2	0	1.47978	0.749	0.297	0	CD8αα+ TCRαβ/γδ T cell
Nr4a2	0	1.46788	0.883	0.44	0	CD8αα+ TCRαβ/γδ T cell
Gm44174	0	1.46761	0.816	0.292	0	CD8αα+ TCRαβ/γδ T cell
Bcl2l15	0	1.43848	0.625	0.185	0	CD8αα+ TCRαβ/γδ T cell
Stk39	0	1.43776	0.803	0.325	0	CD8αα+ TCRαβ/γδ T cell
Pkp4	0	1.43686	0.738	0.298	0	CD8αα+ TCRαβ/γδ T cell
Car2	0	1.42612	0.712	0.215	0	CD8αα+ TCRαβ/γδ T cell
Rabgap1l	0	1.40454	0.98	0.803	0	CD8αα+ TCRαβ/γδ T cell
Myo1e	0	1.39185	0.823	0.345	0	CD8αα+ TCRαβ/γδ T cell
Plek	0	1.38473	0.602	0.103	0	CD8αα+ TCRαβ/γδ T cell
Ostf1	0	1.37927	0.923	0.58	0	CD8αα+ TCRαβ/γδ T cell
Entpd1	0	1.34421	0.645	0.168	0	CD8αα+ TCRαβ/γδ T cell
Lrrk1	0	1.31922	0.719	0.225	0	CD8αα+ TCRαβ/γδ T cell
Lyn	0	1.29535	0.754	0.255	0	CD8αα+ TCRαβ/γδ T cell
Tox	0	1.29016	0.967	0.703	0	CD8αα+ TCRαβ/γδ T cell
Klrb1	0	1.28564	0.316	0.016	0	CD8αα+ TCRαβ/γδ T cell
Cd8a	0	1.28247	0.961	0.525	0	CD8αα+ TCRαβ/γδ T cell
Txk	0	1.25225	0.909	0.444	0	CD8αα+ TCRαβ/γδ T cell
Klre1	0	1.22903	0.319	0.031	0	CD8αα+ TCRαβ/γδ T cell
Swap70	0	1.2261	0.632	0.198	0	CD8αα+ TCRαβ/γδ T cell
Glp1r	0	1.22281	0.609	0.128	0	CD8αα+ TCRαβ/γδ T cell
Cd101	0	1.20952	0.587	0.126	0	CD8αα+ TCRαβ/γδ T cell
Ubash3b	0	1.18802	0.792	0.344	0	CD8αα+ TCRαβ/γδ T cell
Cd244a	0	1.17604	0.864	0.414	0	CD8αα+ TCRαβ/γδ T cell
Rasgrf1	0	1.1735	0.368	0.022	0	CD8αα+ TCRαβ/γδ T cell
Nkg7	0	1.1707	0.978	0.626	0	CD8αα+ TCRαβ/γδ T cell
Vav3	0	1.16579	0.855	0.426	0	CD8αα+ TCRαβ/γδ T cell
Dennd4a	0	1.16456	0.978	0.649	0	CD8αα+ TCRαβ/γδ T cell
Trdc	0	1.15782	0.77	0.282	0	CD8αα+ TCRαβ/γδ T cell
Itgad	0	1.15538	0.338	0.022	0	CD8αα+ TCRαβ/γδ T cell
Klri1	0	1.14298	0.508	0.166	0	CD8αα+ TCRαβ/γδ T cell
Gnptab	0	1.14051	0.564	0.183	0	CD8αα+ TCRαβ/γδ T cell
Frmd4b	0	1.13141	0.644	0.24	0	CD8αα+ TCRαβ/γδ T cell
Acoxl	0	1.11872	0.491	0.114	0	CD8αα+ TCRαβ/γδ T cell
Rgs1	0	1.09913	0.96	0.67	0	CD8αα+ TCRαβ/γδ T cell
Stat3	0	1.09882	0.827	0.58	0	CD8αα+ TCRαβ/γδ T cell
Itga1	0	1.09719	0.926	0.508	0	CD8αα+ TCRαβ/γδ T cell
Smyd3	0	1.08515	0.897	0.6	0	CD8αα+ TCRαβ/γδ T cell
Ripor2	0	1.07931	0.913	0.539	0	CD8αα+ TCRαβ/γδ T cell
Diaph2	0	1.07222	0.864	0.502	0	CD8αα+ TCRαβ/γδ T cell
Mmd	0	1.06911	0.722	0.371	0	CD8αα+ TCRαβ/γδ T cell
Srgap3	0	1.05401	0.577	0.169	0	CD8αα+ TCRαβ/γδ T cell
Zmat4	0	1.04868	0.214	0.068	0	CD8αα+ TCRαβ/γδ T cell
Tulp4	0	1.0445	0.729	0.369	0	CD8αα+ TCRαβ/γδ T cell
Ppm1b	0	1.04448	0.907	0.616	0	CD8αα+ TCRαβ/γδ T cell
Dapk2	0	1.04425	0.901	0.521	0	CD8αα+ TCRαβ/γδ T cell
Nedd9	0	1.04382	0.922	0.645	0	CD8αα+ TCRαβ/γδ T cell
Rin3	0	1.02889	0.633	0.21	0	CD8αα+ TCRαβ/γδ T cell
St6galnac3	0	1.0247	0.908	0.53	0	CD8αα+ TCRαβ/γδ T cell
Spry2	0	1.02323	0.478	0.135	0	CD8αα+ TCRαβ/γδ T cell
Kit	0	1.02175	0.553	0.161	0	CD8αα+ TCRαβ/γδ T cell
Fryl	0	1.00375	0.943	0.739	0	CD8αα+ TCRαβ/γδ T cell
Tiprl	0	0.996802	0.625	0.277	0	CD8αα+ TCRαβ/γδ T cell
Ncf1	0	0.996383	0.637	0.203	0	CD8αα+ TCRαβ/γδ T cell
Snx18	0	0.996188	0.59	0.204	0	CD8αα+ TCRαβ/γδ T cell
Sft2d2	0	0.989219	0.602	0.23	0	CD8αα+ TCRαβ/γδ T cell
Bcl2l11	0	0.987305	0.571	0.235	0	CD8αα+ TCRαβ/γδ T cell
Zdhhc18	0	0.970133	0.888	0.537	0	CD8αα+ TCRαβ/γδ T cell
Cd96	0	0.964418	0.86	0.46	0	CD8αα+ TCRαβ/γδ T cell
Pde7b	0	0.958996	0.205	0.03	0	CD8αα+ TCRαβ/γδ T cell
Trerf1	0	0.956308	0.78	0.377	0	CD8αα+ TCRαβ/γδ T cell
Prkch	0	0.95276	0.995	0.704	0	CD8αα+ TCRαβ/γδ T cell
Litaf	0	0.951856	0.85	0.537	0	CD8αα+ TCRαβ/γδ T cell
1700025G04Rik	0	0.947182	0.477	0.142	0	CD8αα+ TCRαβ/γδ T cell
Vgll4	0	0.9441	0.715	0.342	0	CD8αα+ TCRαβ/γδ T cell
Slc16a11	0	0.928056	0.295	0.021	0	CD8αα+ TCRαβ/γδ T cell
Ccl5	0	0.926363	0.992	0.734	0	CD8αα+ TCRαβ/γδ T cell
Gpr55	0	0.924207	0.791	0.396	0	CD8αα+ TCRαβ/γδ T cell
Pitpnc1	0	0.919638	0.984	0.691	0	CD8αα+ TCRαβ/γδ T cell
Ptpn5	0	0.918831	0.34	0.038	0	CD8αα+ TCRαβ/γδ T cell
Ccnd2	0	0.918067	0.871	0.55	0	CD8αα+ TCRαβ/γδ T cell
Pik3cb	0	0.915623	0.445	0.116	0	CD8αα+ TCRαβ/γδ T cell
Rnf180	0	0.914423	0.221	0.025	0	CD8αα+ TCRαβ/γδ T cell
Cyth3	0	0.898998	0.588	0.216	0	CD8αα+ TCRαβ/γδ T cell
Gcnt1	0	0.898869	0.418	0.075	0	CD8αα+ TCRαβ/γδ T cell
Wls	0	0.894416	0.573	0.202	0	CD8αα+ TCRαβ/γδ T cell
Gsap	0	0.893285	0.524	0.166	0	CD8αα+ TCRαβ/γδ T cell
Rab3ip	0	0.890992	0.525	0.233	0	CD8αα+ TCRαβ/γδ T cell
Itgae	0	0.89093	0.964	0.6	0	CD8αα+ TCRαβ/γδ T cell
Sytl3	0	0.890897	0.772	0.385	0	CD8αα+ TCRαβ/γδ T cell
Lrmda	0	0.887868	0.222	0.052	0	CD8αα+ TCRαβ/γδ T cell
Lag3	0	0.887552	0.425	0.073	0	CD8αα+ TCRαβ/γδ T cell
Rptor	0	0.887152	0.678	0.367	0	CD8αα+ TCRαβ/γδ T cell
Osbpl3	0	0.884964	0.736	0.386	0	CD8αα+ TCRαβ/γδ T cell
Gm50250	0	0.882657	0.476	0.11	0	CD8αα+ TCRαβ/γδ T cell
Cd3g	0	0.881904	0.985	0.683	0	CD8αα+ TCRαβ/γδ T cell
Lgals3	0	0.870274	0.677	0.263	0	CD8αα+ TCRαβ/γδ T cell
Runx1	0	0.857612	0.738	0.339	0	CD8αα+ TCRαβ/γδ T cell
Hip1	0	0.856874	0.485	0.178	0	CD8αα+ TCRαβ/γδ T cell
Cmip	0	0.856859	0.902	0.681	0	CD8αα+ TCRαβ/γδ T cell
Lat2	0	0.856122	0.457	0.094	0	CD8αα+ TCRαβ/γδ T cell
Id2	0	0.850402	0.782	0.453	0	CD8αα+ TCRαβ/γδ T cell
Ptpn11	0	0.844858	0.45	0.185	0	CD8αα+ TCRαβ/γδ T cell
Acvr2a	0	0.841849	0.744	0.434	0	CD8αα+ TCRαβ/γδ T cell
Plcg2	0	0.838383	0.519	0.156	0	CD8αα+ TCRαβ/γδ T cell
AU020206	0	0.838031	0.947	0.624	0	CD8αα+ TCRαβ/γδ T cell
Camk4	0	0.832404	0.639	0.317	0	CD8αα+ TCRαβ/γδ T cell
Asph	0	0.827298	0.403	0.085	0	CD8αα+ TCRαβ/γδ T cell
Setbp1	0	0.82688	0.395	0.133	0	CD8αα+ TCRαβ/γδ T cell
Nmrk1	0	0.826596	0.359	0.098	0	CD8αα+ TCRαβ/γδ T cell
Capn3	0	0.821411	0.404	0.104	0	CD8αα+ TCRαβ/γδ T cell
Arap3	0	0.810268	0.391	0.059	0	CD8αα+ TCRαβ/γδ T cell
Ppp3cc	0	0.798478	0.767	0.423	0	CD8αα+ TCRαβ/γδ T cell
Irs2	0	0.79319	0.432	0.181	0	CD8αα+ TCRαβ/γδ T cell
Abr	0	0.792271	0.786	0.522	0	CD8αα+ TCRαβ/γδ T cell
Phactr2	0	0.79138	0.679	0.406	0	CD8αα+ TCRαβ/γδ T cell
Ttc39b	0	0.790166	0.751	0.443	0	CD8αα+ TCRαβ/γδ T cell
Dock5	0	0.789669	0.592	0.286	0	CD8αα+ TCRαβ/γδ T cell
Cblb	0	0.785481	0.925	0.661	0	CD8αα+ TCRαβ/γδ T cell
Lrrc8c	0	0.778502	0.697	0.37	0	CD8αα+ TCRαβ/γδ T cell
Ikzf3	0	0.778462	0.926	0.597	0	CD8αα+ TCRαβ/γδ T cell
Evl	0	0.777805	0.806	0.448	0	CD8αα+ TCRαβ/γδ T cell
Tnfrsf1b	0	0.77526	0.668	0.339	0	CD8αα+ TCRαβ/γδ T cell
Ppp1r16b	0	0.770938	0.852	0.501	0	CD8αα+ TCRαβ/γδ T cell
Plekha5	0	0.762567	0.702	0.411	0	CD8αα+ TCRαβ/γδ T cell
Tmtc4	0	0.761532	0.418	0.142	0	CD8αα+ TCRαβ/γδ T cell
Mbd2	0	0.761275	0.952	0.706	0	CD8αα+ TCRαβ/γδ T cell
Slc22a15	0	0.758969	0.433	0.128	0	CD8αα+ TCRαβ/γδ T cell
Tex2	0	0.756472	0.674	0.361	0	CD8αα+ TCRαβ/γδ T cell
Ankrd44	0	0.753511	0.941	0.662	0	CD8αα+ TCRαβ/γδ T cell
Cd3e	0	0.749351	0.977	0.694	0	CD8αα+ TCRαβ/γδ T cell
Elovl6	0	0.746538	0.541	0.268	0	CD8αα+ TCRαβ/γδ T cell
Ctsc	0	0.74606	0.715	0.461	0	CD8αα+ TCRαβ/γδ T cell
Cracr2a	0	0.744895	0.585	0.255	0	CD8αα+ TCRαβ/γδ T cell
Frmd6	0	0.743557	0.429	0.153	0	CD8αα+ TCRαβ/γδ T cell
Foxo1	0	0.741564	0.739	0.496	0	CD8αα+ TCRαβ/γδ T cell
Runx3	0	0.739893	0.926	0.602	0	CD8αα+ TCRαβ/γδ T cell
Mfsd10	0	0.736787	0.501	0.166	0	CD8αα+ TCRαβ/γδ T cell
Acot7	0	0.735475	0.536	0.217	0	CD8αα+ TCRαβ/γδ T cell
Klc1	0	0.734108	0.433	0.158	0	CD8αα+ TCRαβ/γδ T cell
Ptprj	0	0.732558	0.704	0.397	0	CD8αα+ TCRαβ/γδ T cell
Ctnnd2	0	0.730937	0.278	0.046	0	CD8αα+ TCRαβ/γδ T cell
Parp8	0	0.730145	0.651	0.352	0	CD8αα+ TCRαβ/γδ T cell
Cers6	0	0.729003	0.843	0.6	0	CD8αα+ TCRαβ/γδ T cell
Gpd2	0	0.727847	0.697	0.427	0	CD8αα+ TCRαβ/γδ T cell
Pcyt1a	0	0.725301	0.443	0.237	0	CD8αα+ TCRαβ/γδ T cell
Ppp1r3b	0	0.724048	0.505	0.206	0	CD8αα+ TCRαβ/γδ T cell
Plcl2	0	0.72275	0.782	0.52	0	CD8αα+ TCRαβ/γδ T cell
Glcci1	0	0.721788	0.556	0.276	0	CD8αα+ TCRαβ/γδ T cell
B4galnt2	0	0.718567	0.613	0.333	0	CD8αα+ TCRαβ/γδ T cell
Ssbp3	0	0.718307	0.698	0.38	0	CD8αα+ TCRαβ/γδ T cell
Tpp2	0	0.717304	0.712	0.45	0	CD8αα+ TCRαβ/γδ T cell
Ptpn22	0	0.713524	0.99	0.703	0	CD8αα+ TCRαβ/γδ T cell
St3gal3	0	0.712134	0.556	0.254	0	CD8αα+ TCRαβ/γδ T cell
St8sia4	0	0.70121	0.873	0.538	0	CD8αα+ TCRαβ/γδ T cell
Pik3r1	0	0.697206	0.886	0.684	0	CD8αα+ TCRαβ/γδ T cell
Cysltr2	0	0.696021	0.568	0.249	0	CD8αα+ TCRαβ/γδ T cell
P2ry10	0	0.693777	0.747	0.439	0	CD8αα+ TCRαβ/γδ T cell
Ttc28	0	0.693583	0.483	0.204	0	CD8αα+ TCRαβ/γδ T cell
Dock10	0	0.691535	0.985	0.722	0	CD8αα+ TCRαβ/γδ T cell
Tmem123	0	0.685658	0.657	0.344	0	CD8αα+ TCRαβ/γδ T cell
Ptpn4	0	0.684622	0.576	0.302	0	CD8αα+ TCRαβ/γδ T cell
Hopx	0	0.683233	0.652	0.344	0	CD8αα+ TCRαβ/γδ T cell
Braf	0	0.681297	0.603	0.378	0	CD8αα+ TCRαβ/γδ T cell
Lzts1	0	0.680467	0.302	0.073	0	CD8αα+ TCRαβ/γδ T cell
Gm36975	0	0.6802	0.441	0.177	0	CD8αα+ TCRαβ/γδ T cell
Cited4	0	0.677714	0.382	0.1	0	CD8αα+ TCRαβ/γδ T cell
Pde3b	0	0.675619	0.945	0.638	0	CD8αα+ TCRαβ/γδ T cell
AW112010	0	0.668579	0.967	0.758	0	CD8αα+ TCRαβ/γδ T cell
Pnpla7	0	0.668184	0.485	0.209	0	CD8αα+ TCRαβ/γδ T cell
Prkacb	0	0.667901	0.726	0.404	0	CD8αα+ TCRαβ/γδ T cell
Mdfic	0	0.667093	0.669	0.354	0	CD8αα+ TCRαβ/γδ T cell
Trio	0	0.662924	0.526	0.257	0	CD8αα+ TCRαβ/γδ T cell
Gm19585	0	0.662873	0.566	0.257	0	CD8αα+ TCRαβ/γδ T cell
Gng2	0	0.660757	0.735	0.402	0	CD8αα+ TCRαβ/γδ T cell
Pde1c	0	0.660299	0.181	0.038	0	CD8αα+ TCRαβ/γδ T cell
Pag1	0	0.658139	0.675	0.472	0	CD8αα+ TCRαβ/γδ T cell
Vipr2	0	0.657267	0.268	0.033	0	CD8αα+ TCRαβ/γδ T cell
2900026A02Rik	0	0.656283	0.547	0.223	0	CD8αα+ TCRαβ/γδ T cell
Fgr	0	0.65225	0.349	0.095	0	CD8αα+ TCRαβ/γδ T cell
Vps54	0	0.652125	0.753	0.525	0	CD8αα+ TCRαβ/γδ T cell
Srbd1	0	0.651454	0.299	0.124	0	CD8αα+ TCRαβ/γδ T cell
Art2b	0	0.648637	0.376	0.112	0	CD8αα+ TCRαβ/γδ T cell
Itih5	0	0.648112	0.255	0.023	0	CD8αα+ TCRαβ/γδ T cell
Wnt5b	0	0.645238	0.521	0.247	0	CD8αα+ TCRαβ/γδ T cell
1810041H14Rik	0	0.644442	0.409	0.153	0	CD8αα+ TCRαβ/γδ T cell
Igflr1	0	0.644281	0.442	0.158	0	CD8αα+ TCRαβ/γδ T cell
Klri2	0	0.643531	0.311	0.075	0	CD8αα+ TCRαβ/γδ T cell
Cela1	0	0.642589	0.243	0.047	0	CD8αα+ TCRαβ/γδ T cell
Foxn3	0	0.642014	0.901	0.686	0	CD8αα+ TCRαβ/γδ T cell
Ptk2b	0	0.640478	0.842	0.591	0	CD8αα+ TCRαβ/γδ T cell
Tnfsf10	0	0.639	0.606	0.329	0	CD8αα+ TCRαβ/γδ T cell
Rbms1	0	0.635913	0.625	0.337	0	CD8αα+ TCRαβ/γδ T cell
Lrmp	0	0.635362	0.564	0.254	0	CD8αα+ TCRαβ/γδ T cell
Nars2	0	0.634915	0.63	0.344	0	CD8αα+ TCRαβ/γδ T cell
Oxr1	0	0.634593	0.584	0.337	0	CD8αα+ TCRαβ/γδ T cell
Cd3d	0	0.634014	0.95	0.657	0	CD8αα+ TCRαβ/γδ T cell
Stat4	0	0.63364	0.917	0.603	0	CD8αα+ TCRαβ/γδ T cell
Ctsw	0	0.632466	0.84	0.506	0	CD8αα+ TCRαβ/γδ T cell
Exoc2	0	0.632172	0.683	0.396	0	CD8αα+ TCRαβ/γδ T cell
Rbl2	0	0.63184	0.665	0.376	0	CD8αα+ TCRαβ/γδ T cell
Chsy1	0	0.631059	0.662	0.368	0	CD8αα+ TCRαβ/γδ T cell
Tcrg-C2	0	0.630845	0.783	0.47	0	CD8αα+ TCRαβ/γδ T cell
Tigit	0	0.630347	0.29	0.053	0	CD8αα+ TCRαβ/γδ T cell
Ier5l	0	0.6279	0.365	0.142	0	CD8αα+ TCRαβ/γδ T cell
Serpinb6b	0	0.626756	0.404	0.169	0	CD8αα+ TCRαβ/γδ T cell
Vps37b	0	0.626592	0.825	0.578	0	CD8αα+ TCRαβ/γδ T cell
Arrdc4	0	0.625298	0.333	0.103	0	CD8αα+ TCRαβ/γδ T cell
Maml2	0	0.624998	0.882	0.603	0	CD8αα+ TCRαβ/γδ T cell
Sh2d2a	0	0.622325	0.544	0.274	0	CD8αα+ TCRαβ/γδ T cell
Chst11	0	0.622234	0.656	0.349	0	CD8αα+ TCRαβ/γδ T cell
Trbc1	0	0.620489	0.751	0.44	0	CD8αα+ TCRαβ/γδ T cell
Emilin2	0	0.61969	0.247	0.016	0	CD8αα+ TCRαβ/γδ T cell
Auh	0	0.619069	0.534	0.274	0	CD8αα+ TCRαβ/γδ T cell
Ppm1h	0	0.618231	0.909	0.693	0	CD8αα+ TCRαβ/γδ T cell
Pik3cd	0	0.616673	0.76	0.464	0	CD8αα+ TCRαβ/γδ T cell
Epb41	0	0.613953	0.926	0.7	0	CD8αα+ TCRαβ/γδ T cell
Pbx3	0	0.611478	0.26	0.109	0	CD8αα+ TCRαβ/γδ T cell
Ablim2	0	0.608668	0.224	0.023	0	CD8αα+ TCRαβ/γδ T cell
Adrb1	0	0.607734	0.302	0.067	0	CD8αα+ TCRαβ/γδ T cell
Col4a3bp	0	0.607169	0.599	0.361	0	CD8αα+ TCRαβ/γδ T cell
Gm4258	0	0.605938	0.287	0.091	0	CD8αα+ TCRαβ/γδ T cell
Prkca	0	0.603095	0.91	0.747	0	CD8αα+ TCRαβ/γδ T cell
Gm13684	0	0.602776	0.285	0.073	0	CD8αα+ TCRαβ/γδ T cell
Tcrg-V7	0	0.601851	0.252	0.042	0	CD8αα+ TCRαβ/γδ T cell
Vamp4	0	0.601179	0.607	0.333	0	CD8αα+ TCRαβ/γδ T cell
Zfp654	0	0.599388	0.574	0.341	0	CD8αα+ TCRαβ/γδ T cell
Mgat5	0	0.598667	0.7	0.467	0	CD8αα+ TCRαβ/γδ T cell
Pip5k1b	0	0.597794	0.713	0.447	0	CD8αα+ TCRαβ/γδ T cell
Sh3rf1	0	0.597726	0.405	0.216	0	CD8αα+ TCRαβ/γδ T cell
Ttc3	0	0.596797	0.755	0.504	0	CD8αα+ TCRαβ/γδ T cell
Rpn1	0	0.596004	0.474	0.235	0	CD8αα+ TCRαβ/γδ T cell
Chst12	0	0.594491	0.374	0.117	0	CD8αα+ TCRαβ/γδ T cell
Airn	0	0.592784	0.863	0.571	0	CD8αα+ TCRαβ/γδ T cell
Cdyl	0	0.592238	0.517	0.267	0	CD8αα+ TCRαβ/γδ T cell
Ncald	0	0.591365	0.541	0.256	0	CD8αα+ TCRαβ/γδ T cell
Fam168a	0	0.58886	0.505	0.284	0	CD8αα+ TCRαβ/γδ T cell
Itpkb	0	0.588035	0.859	0.567	0	CD8αα+ TCRαβ/γδ T cell
Gm12068	0	0.58592	0.101	0.007	0	CD8αα+ TCRαβ/γδ T cell
Slc28a2	0	0.584371	0.576	0.237	0	CD8αα+ TCRαβ/γδ T cell
Arhgap39	0	0.583977	0.515	0.252	0	CD8αα+ TCRαβ/γδ T cell
Clasp2	0	0.583096	0.578	0.333	0	CD8αα+ TCRαβ/γδ T cell
Tmcc3	0	0.582459	0.336	0.127	0	CD8αα+ TCRαβ/γδ T cell
Pik3ap1	0	0.581578	0.518	0.219	0	CD8αα+ TCRαβ/γδ T cell
Epb41l4a	0	0.580617	0.17	0.015	0	CD8αα+ TCRαβ/γδ T cell
Mta3	0	0.580453	0.766	0.528	0	CD8αα+ TCRαβ/γδ T cell
Prkar1a	0	0.580425	0.772	0.522	0	CD8αα+ TCRαβ/γδ T cell
Sept4	0	0.579474	0.29	0.05	0	CD8αα+ TCRαβ/γδ T cell
Pgm2l1	0	0.578082	0.525	0.259	0	CD8αα+ TCRαβ/γδ T cell
Gm41609	0	0.575455	0.184	0.062	0	CD8αα+ TCRαβ/γδ T cell
Gm33104	0	0.574839	0.262	0.052	0	CD8αα+ TCRαβ/γδ T cell
Sulf2	0	0.574767	0.309	0.09	0	CD8αα+ TCRαβ/γδ T cell
Slc16a6	0	0.572457	0.52	0.286	0	CD8αα+ TCRαβ/γδ T cell
Dgkd	0	0.572351	0.644	0.401	0	CD8αα+ TCRαβ/γδ T cell
Isy1	0	0.571652	0.567	0.325	0	CD8αα+ TCRαβ/γδ T cell
Laptm5	0	0.571512	0.898	0.603	0	CD8αα+ TCRαβ/γδ T cell
Grk6	0	0.571477	0.589	0.324	0	CD8αα+ TCRαβ/γδ T cell
Crem	0	0.56876	0.455	0.252	0	CD8αα+ TCRαβ/γδ T cell
Dennd1a	0	0.568729	0.788	0.532	0	CD8αα+ TCRαβ/γδ T cell
Pacs1	0	0.568317	0.65	0.381	0	CD8αα+ TCRαβ/γδ T cell
Cdc42se2	0	0.567706	0.81	0.602	0	CD8αα+ TCRαβ/γδ T cell
Creb3l1	0	0.567278	0.231	0.04	0	CD8αα+ TCRαβ/γδ T cell
Rgs9	0	0.566454	0.23	0.022	0	CD8αα+ TCRαβ/γδ T cell
Kif13b	0	0.565737	0.629	0.402	0	CD8αα+ TCRαβ/γδ T cell
Ptger4	0	0.565339	0.571	0.322	0	CD8αα+ TCRαβ/γδ T cell
Abcb1a	0	0.564548	0.911	0.693	0	CD8αα+ TCRαβ/γδ T cell
Tnfsf8	0	0.564432	0.287	0.073	0	CD8αα+ TCRαβ/γδ T cell
Rinl	0	0.562256	0.751	0.445	0	CD8αα+ TCRαβ/γδ T cell
Grk3	0	0.562097	0.275	0.056	0	CD8αα+ TCRαβ/γδ T cell
Il12rb2	0	0.561951	0.566	0.27	0	CD8αα+ TCRαβ/γδ T cell
Gm28112	0	0.560978	0.325	0.087	0	CD8αα+ TCRαβ/γδ T cell
Ppp2r5c	0	0.560739	0.772	0.573	0	CD8αα+ TCRαβ/γδ T cell
4933406I18Rik	0	0.556396	0.575	0.324	0	CD8αα+ TCRαβ/γδ T cell
Farp1	0	0.556114	0.235	0.081	0	CD8αα+ TCRαβ/γδ T cell
Cst7	0	0.554416	0.58	0.287	0	CD8αα+ TCRαβ/γδ T cell
Tbx21	0	0.55429	0.499	0.252	0	CD8αα+ TCRαβ/γδ T cell
Lims1	0	0.551848	0.74	0.504	0	CD8αα+ TCRαβ/γδ T cell
Pygl	0	0.550937	0.361	0.128	0	CD8αα+ TCRαβ/γδ T cell
Iqgap1	0	0.550062	0.838	0.62	0	CD8αα+ TCRαβ/γδ T cell
Gm45716	0	0.548677	0.364	0.157	0	CD8αα+ TCRαβ/γδ T cell
Kansl1	0	0.548424	0.931	0.765	0	CD8αα+ TCRαβ/γδ T cell
Neurl3	0	0.547364	0.727	0.488	0	CD8αα+ TCRαβ/γδ T cell
Gm38190	0	0.544043	0.258	0.056	0	CD8αα+ TCRαβ/γδ T cell
Nol4l	0	0.540338	0.282	0.114	0	CD8αα+ TCRαβ/γδ T cell
Cemip2	0	0.53882	0.498	0.279	0	CD8αα+ TCRαβ/γδ T cell
Zeb1	0	0.537653	0.832	0.553	0	CD8αα+ TCRαβ/γδ T cell
Sipa1	0	0.536868	0.511	0.249	0	CD8αα+ TCRαβ/γδ T cell
Mlxip	0	0.536193	0.541	0.34	0	CD8αα+ TCRαβ/γδ T cell
Zbtb20	0	0.535256	0.918	0.758	0	CD8αα+ TCRαβ/γδ T cell
Gnb4	0	0.53205	0.263	0.064	0	CD8αα+ TCRαβ/γδ T cell
Prex1	0	0.531752	0.612	0.345	0	CD8αα+ TCRαβ/γδ T cell
Rnf165	0	0.531491	0.202	0.019	0	CD8αα+ TCRαβ/γδ T cell
Gm44175	0	0.530805	0.323	0.091	0	CD8αα+ TCRαβ/γδ T cell
Csnk1g3	0	0.530131	0.707	0.523	0	CD8αα+ TCRαβ/γδ T cell
Aplp2	0	0.529423	0.638	0.434	0	CD8αα+ TCRαβ/γδ T cell
A330023F24Rik	0	0.523523	0.37	0.164	0	CD8αα+ TCRαβ/γδ T cell
Rab8b	0	0.523092	0.882	0.608	0	CD8αα+ TCRαβ/γδ T cell
Fli1	0	0.522605	0.866	0.592	0	CD8αα+ TCRαβ/γδ T cell
Trp53inp1	0	0.521681	0.542	0.296	0	CD8αα+ TCRαβ/γδ T cell
Fndc3b	0	0.519719	0.343	0.127	0	CD8αα+ TCRαβ/γδ T cell
Ric1	0	0.51963	0.669	0.464	0	CD8αα+ TCRαβ/γδ T cell
Arhgap18	0	0.518413	0.589	0.377	0	CD8αα+ TCRαβ/γδ T cell
Sept11	0	0.516063	0.394	0.184	0	CD8αα+ TCRαβ/γδ T cell
Ptpn12	0	0.514957	0.53	0.326	0	CD8αα+ TCRαβ/γδ T cell
Glipr1	0	0.514926	0.585	0.316	0	CD8αα+ TCRαβ/γδ T cell
Tgfb3	0	0.514854	0.222	0.04	0	CD8αα+ TCRαβ/γδ T cell
Fnbp1	0	0.513961	0.89	0.63	0	CD8αα+ TCRαβ/γδ T cell
Myo1f	0	0.510696	0.662	0.382	0	CD8αα+ TCRαβ/γδ T cell
Cdc14a	0	0.509647	0.489	0.289	0	CD8αα+ TCRαβ/γδ T cell
Fbxw4	0	0.509367	0.529	0.293	0	CD8αα+ TCRαβ/γδ T cell
Trf	0	0.506351	0.161	0.032	0	CD8αα+ TCRαβ/γδ T cell
Samsn1	0	0.505812	0.624	0.339	0	CD8αα+ TCRαβ/γδ T cell
Jaml	0	0.505441	0.655	0.369	0	CD8αα+ TCRαβ/γδ T cell
Tmem273	0	0.505046	0.237	0.06	0	CD8αα+ TCRαβ/γδ T cell
Matk	0	0.503796	0.274	0.055	0	CD8αα+ TCRαβ/γδ T cell
Hacd3	0	0.501963	0.521	0.28	0	CD8αα+ TCRαβ/γδ T cell
Tnks2	0	0.500977	0.749	0.561	0	CD8αα+ TCRαβ/γδ T cell
Ankrd12	0	0.499297	0.894	0.688	0	CD8αα+ TCRαβ/γδ T cell
Myo16	0	0.499076	0.187	0.028	0	CD8αα+ TCRαβ/γδ T cell
Git2	0	0.498414	0.646	0.409	0	CD8αα+ TCRαβ/γδ T cell
Coro2a	0	0.49711	0.725	0.565	0	CD8αα+ TCRαβ/γδ T cell
Sh2d1b1	0	0.497038	0.211	0.017	0	CD8αα+ TCRαβ/γδ T cell
Peli1	0	0.496605	0.924	0.769	0	CD8αα+ TCRαβ/γδ T cell
Tbc1d2b	0	0.496307	0.368	0.145	0	CD8αα+ TCRαβ/γδ T cell
Pde4a	0	0.496294	0.233	0.041	0	CD8αα+ TCRαβ/γδ T cell
Fyn	0	0.496079	0.939	0.658	0	CD8αα+ TCRαβ/γδ T cell
Fgd3	0	0.495847	0.373	0.169	0	CD8αα+ TCRαβ/γδ T cell
Ntan1	0	0.495832	0.572	0.346	0	CD8αα+ TCRαβ/γδ T cell
Eya3	0	0.495455	0.446	0.242	0	CD8αα+ TCRαβ/γδ T cell
Intu	0	0.495341	0.232	0.044	0	CD8αα+ TCRαβ/γδ T cell
Fbxw7	0	0.495075	0.526	0.321	0	CD8αα+ TCRαβ/γδ T cell
Cnnm2	0	0.493029	0.258	0.088	0	CD8αα+ TCRαβ/γδ T cell
Arl15	0	0.49076	0.779	0.596	0	CD8αα+ TCRαβ/γδ T cell
Bbx	0	0.489248	0.602	0.374	0	CD8αα+ TCRαβ/γδ T cell
Ubr5	0	0.489001	0.654	0.452	0	CD8αα+ TCRαβ/γδ T cell
Zfp52	0	0.488483	0.298	0.107	0	CD8αα+ TCRαβ/γδ T cell
Usp46	0	0.488238	0.282	0.09	0	CD8αα+ TCRαβ/γδ T cell
Sytl2	0	0.487452	0.338	0.106	0	CD8αα+ TCRαβ/γδ T cell
Cdk6	0	0.48577	0.502	0.282	0	CD8αα+ TCRαβ/γδ T cell
Arid5b	0	0.484899	0.757	0.516	0	CD8αα+ TCRαβ/γδ T cell
Sgms1	0	0.484713	0.769	0.56	0	CD8αα+ TCRαβ/γδ T cell
Rnf130	0	0.483648	0.481	0.254	0	CD8αα+ TCRαβ/γδ T cell
Hip1r	0	0.482912	0.485	0.289	0	CD8αα+ TCRαβ/γδ T cell
Vsir	0	0.482223	0.402	0.192	0	CD8αα+ TCRαβ/γδ T cell
Usp37	0	0.481549	0.451	0.262	0	CD8αα+ TCRαβ/γδ T cell
Zap70	0	0.481394	0.579	0.308	0	CD8αα+ TCRαβ/γδ T cell
Cntln	0	0.481326	0.246	0.068	0	CD8αα+ TCRαβ/γδ T cell
Ap3b1	0	0.481135	0.704	0.51	0	CD8αα+ TCRαβ/γδ T cell
Cytip	0	0.481052	0.906	0.677	0	CD8αα+ TCRαβ/γδ T cell
4931431B13Rik	0	0.480233	0.182	0.011	0	CD8αα+ TCRαβ/γδ T cell
Zbtb38	0	0.479542	0.344	0.143	0	CD8αα+ TCRαβ/γδ T cell
Tnrc6b	0	0.478752	0.936	0.771	0	CD8αα+ TCRαβ/γδ T cell
Stk32c	0	0.478493	0.209	0.025	0	CD8αα+ TCRαβ/γδ T cell
Jazf1	0	0.477728	0.192	0.055	0	CD8αα+ TCRαβ/γδ T cell
Tab2	0	0.477505	0.643	0.438	0	CD8αα+ TCRαβ/γδ T cell
Padi2	0	0.476938	0.444	0.217	0	CD8αα+ TCRαβ/γδ T cell
Prdm1	0	0.476415	0.304	0.117	0	CD8αα+ TCRαβ/γδ T cell
Ggta1	0	0.476161	0.409	0.185	0	CD8αα+ TCRαβ/γδ T cell
Mtmr1	0	0.474901	0.453	0.229	0	CD8αα+ TCRαβ/γδ T cell
Stxbp5	0	0.474119	0.606	0.392	0	CD8αα+ TCRαβ/γδ T cell
Wbp1l	0	0.473572	0.498	0.292	0	CD8αα+ TCRαβ/γδ T cell
Rnf157	0	0.47357	0.336	0.158	0	CD8αα+ TCRαβ/γδ T cell
Zfp36l1	0	0.472987	0.816	0.626	0	CD8αα+ TCRαβ/γδ T cell
Elmo2	0	0.471661	0.305	0.103	0	CD8αα+ TCRαβ/γδ T cell
Lamb3	0	0.471401	0.282	0.097	0	CD8αα+ TCRαβ/γδ T cell
Ehd1	0	0.47096	0.451	0.244	0	CD8αα+ TCRαβ/γδ T cell
Ppp2r2c	0	0.470505	0.237	0.047	0	CD8αα+ TCRαβ/γδ T cell
Map2k6	0	0.469461	0.36	0.177	0	CD8αα+ TCRαβ/γδ T cell
Ptprcap	0	0.469156	0.739	0.473	0	CD8αα+ TCRαβ/γδ T cell
Rgs2	0	0.467431	0.489	0.253	0	CD8αα+ TCRαβ/γδ T cell
Fbxl17	0	0.467399	0.733	0.566	0	CD8αα+ TCRαβ/γδ T cell
Phf3	0	0.467299	0.654	0.445	0	CD8αα+ TCRαβ/γδ T cell
Rasa1	0	0.466801	0.62	0.426	0	CD8αα+ TCRαβ/γδ T cell
Riok1	0	0.464994	0.427	0.229	0	CD8αα+ TCRαβ/γδ T cell
Rgs3	0	0.464388	0.548	0.318	0	CD8αα+ TCRαβ/γδ T cell
Cdk17	0	0.463429	0.8	0.541	0	CD8αα+ TCRαβ/γδ T cell
Wwp2	0	0.462809	0.567	0.375	0	CD8αα+ TCRαβ/γδ T cell
Gm10874	0	0.461629	0.308	0.102	0	CD8αα+ TCRαβ/γδ T cell
Iqsec1	0	0.460918	0.363	0.137	0	CD8αα+ TCRαβ/γδ T cell
Vps13c	0	0.459128	0.456	0.25	0	CD8αα+ TCRαβ/γδ T cell
Mtmr12	0	0.457832	0.54	0.334	0	CD8αα+ TCRαβ/γδ T cell
Mycbp2	0	0.457189	0.825	0.578	0	CD8αα+ TCRαβ/γδ T cell
Nsmaf	0	0.455101	0.562	0.327	0	CD8αα+ TCRαβ/γδ T cell
Fndc3a	0	0.45434	0.734	0.552	0	CD8αα+ TCRαβ/γδ T cell
Cdk14	0	0.453211	0.18	0.041	0	CD8αα+ TCRαβ/γδ T cell
Psd4	0	0.451409	0.506	0.285	0	CD8αα+ TCRαβ/γδ T cell
Nt5e	0	0.450481	0.493	0.251	0	CD8αα+ TCRαβ/γδ T cell
Tent5c	0	0.4482	0.369	0.158	0	CD8αα+ TCRαβ/γδ T cell
Pacsin2	0	0.448119	0.387	0.212	0	CD8αα+ TCRαβ/γδ T cell
Eif4g3	0	0.446864	0.679	0.472	0	CD8αα+ TCRαβ/γδ T cell
Arap2	0	0.446314	0.853	0.652	0	CD8αα+ TCRαβ/γδ T cell
Inpp5d	0	0.442853	0.858	0.582	0	CD8αα+ TCRαβ/γδ T cell
Exoc4	0	0.44046	0.813	0.638	0	CD8αα+ TCRαβ/γδ T cell
Luc7l2	0	0.440311	0.901	0.753	0	CD8αα+ TCRαβ/γδ T cell
Inpp4a	0	0.4368	0.432	0.24	0	CD8αα+ TCRαβ/γδ T cell
Max	0	0.436794	0.619	0.418	0	CD8αα+ TCRαβ/γδ T cell
Ccny	0	0.436755	0.653	0.453	0	CD8αα+ TCRαβ/γδ T cell
Ccdc12	0	0.435818	0.651	0.441	0	CD8αα+ TCRαβ/γδ T cell
Srgn	0	0.433738	0.97	0.727	0	CD8αα+ TCRαβ/γδ T cell
Cdyl2	0	0.431756	0.567	0.329	0	CD8αα+ TCRαβ/γδ T cell
Pdzd2	0	0.430599	0.184	0.037	0	CD8αα+ TCRαβ/γδ T cell
Akna	0	0.428735	0.517	0.282	0	CD8αα+ TCRαβ/γδ T cell
Hmgb2	0	0.428496	0.801	0.543	0	CD8αα+ TCRαβ/γδ T cell
Rsbn1l	0	0.427689	0.78	0.581	0	CD8αα+ TCRαβ/γδ T cell
Traf5	0	0.426993	0.622	0.426	0	CD8αα+ TCRαβ/γδ T cell
Mir142hg	0	0.425438	0.817	0.573	0	CD8αα+ TCRαβ/γδ T cell
Fes	0	0.424576	0.31	0.121	0	CD8αα+ TCRαβ/γδ T cell
Pdcd4	0	0.422858	0.921	0.759	0	CD8αα+ TCRαβ/γδ T cell
Tec	0	0.422814	0.48	0.282	0	CD8αα+ TCRαβ/γδ T cell
S100a11	0	0.42271	0.753	0.522	0	CD8αα+ TCRαβ/γδ T cell
Rfc2	0	0.422425	0.389	0.186	0	CD8αα+ TCRαβ/γδ T cell
Mrtfa	0	0.422137	0.687	0.493	0	CD8αα+ TCRαβ/γδ T cell
Gtpbp1	0	0.419422	0.349	0.178	0	CD8αα+ TCRαβ/γδ T cell
Agfg1	0	0.418937	0.853	0.648	0	CD8αα+ TCRαβ/γδ T cell
Polk	0	0.417599	0.285	0.119	0	CD8αα+ TCRαβ/γδ T cell
Wdyhv1	0	0.41746	0.348	0.179	0	CD8αα+ TCRαβ/γδ T cell
Ddx43	0	0.416846	0.336	0.154	0	CD8αα+ TCRαβ/γδ T cell
Reep5	0	0.416512	0.53	0.283	0	CD8αα+ TCRαβ/γδ T cell
Gm19557	0	0.416237	0.212	0.044	0	CD8αα+ TCRαβ/γδ T cell
Lnpep	0	0.415841	0.811	0.627	0	CD8αα+ TCRαβ/γδ T cell
Ptpn1	0	0.412725	0.62	0.403	0	CD8αα+ TCRαβ/γδ T cell
Rapgef6	0	0.412269	0.884	0.681	0	CD8αα+ TCRαβ/γδ T cell
Kmt2e	0	0.412187	0.847	0.684	0	CD8αα+ TCRαβ/γδ T cell
Atad2	0	0.41077	0.554	0.338	0	CD8αα+ TCRαβ/γδ T cell
Ubac2	0	0.41064	0.89	0.676	0	CD8αα+ TCRαβ/γδ T cell
Cnst	0	0.409995	0.287	0.128	0	CD8αα+ TCRαβ/γδ T cell
Senp1	0	0.409068	0.426	0.236	0	CD8αα+ TCRαβ/γδ T cell
Papolg	0	0.408258	0.355	0.171	0	CD8αα+ TCRαβ/γδ T cell
Sorl1	0	0.407041	0.635	0.401	0	CD8αα+ TCRαβ/γδ T cell
Aoah	0	0.40644	0.122	0.009	0	CD8αα+ TCRαβ/γδ T cell
Gbp8	0	0.404332	0.498	0.284	0	CD8αα+ TCRαβ/γδ T cell
Sla2	0	0.404131	0.291	0.114	0	CD8αα+ TCRαβ/γδ T cell
Emb	0	0.404052	0.839	0.552	0	CD8αα+ TCRαβ/γδ T cell
Mier1	0	0.403777	0.806	0.639	0	CD8αα+ TCRαβ/γδ T cell
Dusp10	0	0.403237	0.458	0.254	0	CD8αα+ TCRαβ/γδ T cell
Cyld	0	0.402404	0.745	0.549	0	CD8αα+ TCRαβ/γδ T cell
Gimap1	0	0.402282	0.702	0.459	0	CD8αα+ TCRαβ/γδ T cell
Lncpint	0	0.401743	0.886	0.653	0	CD8αα+ TCRαβ/γδ T cell
Dnajc1	0	0.401613	0.738	0.541	0	CD8αα+ TCRαβ/γδ T cell
Fasl	0	0.399433	0.57	0.309	0	CD8αα+ TCRαβ/γδ T cell
Lck	0	0.39686	0.852	0.576	0	CD8αα+ TCRαβ/γδ T cell
Tcrg-C4	0	0.396745	0.803	0.526	0	CD8αα+ TCRαβ/γδ T cell
Susd4	0	0.396554	0.174	0.029	0	CD8αα+ TCRαβ/γδ T cell
Heyl	0	0.3963	0.22	0.052	0	CD8αα+ TCRαβ/γδ T cell
Nr3c1	0	0.394124	0.819	0.638	0	CD8αα+ TCRαβ/γδ T cell
Sec14l1	0	0.393309	0.274	0.119	0	CD8αα+ TCRαβ/γδ T cell
Trgv2	0	0.393259	0.596	0.356	0	CD8αα+ TCRαβ/γδ T cell
Gimap4	0	0.391907	0.896	0.617	0	CD8αα+ TCRαβ/γδ T cell
Zbtb1	0	0.390285	0.359	0.184	0	CD8αα+ TCRαβ/γδ T cell
Sh3bgrl3	0	0.390215	0.843	0.641	0	CD8αα+ TCRαβ/γδ T cell
Adgrg5	0	0.390035	0.352	0.165	0	CD8αα+ TCRαβ/γδ T cell
Acap1	0	0.389486	0.489	0.279	0	CD8αα+ TCRαβ/γδ T cell
Gm15472	0	0.388293	0.627	0.386	0	CD8αα+ TCRαβ/γδ T cell
Slk	0	0.387247	0.741	0.548	0	CD8αα+ TCRαβ/γδ T cell
Sema4d	0	0.387207	0.569	0.351	0	CD8αα+ TCRαβ/γδ T cell
Dok1	0	0.386535	0.258	0.087	0	CD8αα+ TCRαβ/γδ T cell
Akap13	0	0.384534	0.956	0.824	0	CD8αα+ TCRαβ/γδ T cell
Rcsd1	0	0.383775	0.43	0.236	0	CD8αα+ TCRαβ/γδ T cell
Appl2	0	0.382674	0.343	0.167	0	CD8αα+ TCRαβ/γδ T cell
D16Ertd472e	0	0.379967	0.627	0.398	0	CD8αα+ TCRαβ/γδ T cell
Tmsb4x	0	0.379505	0.998	0.942	0	CD8αα+ TCRαβ/γδ T cell
Plaat3	0	0.378886	0.604	0.407	0	CD8αα+ TCRαβ/γδ T cell
2010300C02Rik	0	0.378682	0.208	0.072	0	CD8αα+ TCRαβ/γδ T cell
Mctp2	0	0.378642	0.826	0.558	0	CD8αα+ TCRαβ/γδ T cell
Ccrl2	0	0.377843	0.182	0.03	0	CD8αα+ TCRαβ/γδ T cell
Cers4	0	0.377775	0.49	0.28	0	CD8αα+ TCRαβ/γδ T cell
Rnf149	0	0.377652	0.654	0.412	0	CD8αα+ TCRαβ/γδ T cell
Map4k1	0	0.377245	0.345	0.164	0	CD8αα+ TCRαβ/γδ T cell
Abi3	0	0.377239	0.636	0.403	0	CD8αα+ TCRαβ/γδ T cell
Ets1	0	0.376592	0.945	0.691	0	CD8αα+ TCRαβ/γδ T cell
Gm35363	0	0.375349	0.217	0.061	0	CD8αα+ TCRαβ/γδ T cell
Mcam	0	0.373537	0.157	0.017	0	CD8αα+ TCRαβ/γδ T cell
Selplg	0	0.370958	0.789	0.52	0	CD8αα+ TCRαβ/γδ T cell
Tacc1	0	0.37032	0.617	0.388	0	CD8αα+ TCRαβ/γδ T cell
Tcf12	0	0.369684	0.93	0.769	0	CD8αα+ TCRαβ/γδ T cell
Myo3b	0	0.367152	0.213	0.077	0	CD8αα+ TCRαβ/γδ T cell
Itm2b	0	0.365023	0.959	0.879	0	CD8αα+ TCRαβ/γδ T cell
Ppat	0	0.365004	0.236	0.088	0	CD8αα+ TCRαβ/γδ T cell
Elk3	0	0.364145	0.477	0.273	0	CD8αα+ TCRαβ/γδ T cell
Prrt1	0	0.362374	0.441	0.239	0	CD8αα+ TCRαβ/γδ T cell
Itln1	0	0.361162	0.259	0.048	0	CD8αα+ TCRαβ/γδ T cell
Itgax	0	0.359105	0.163	0.03	0	CD8αα+ TCRαβ/γδ T cell
Traf3ip3	0	0.358867	0.568	0.35	0	CD8αα+ TCRαβ/γδ T cell
Sept6	0	0.357422	0.737	0.499	0	CD8αα+ TCRαβ/γδ T cell
Gimap7	0	0.357187	0.778	0.513	0	CD8αα+ TCRαβ/γδ T cell
Cyth4	0	0.356947	0.402	0.207	0	CD8αα+ TCRαβ/γδ T cell
Gm20186	0	0.353888	0.42	0.225	0	CD8αα+ TCRαβ/γδ T cell
Dtx3	0	0.348886	0.242	0.088	0	CD8αα+ TCRαβ/γδ T cell
Tshz3	0	0.346331	0.163	0.047	0	CD8αα+ TCRαβ/γδ T cell
Napsa	0	0.345388	0.27	0.095	0	CD8αα+ TCRαβ/γδ T cell
Phka1	0	0.337822	0.144	0.032	0	CD8αα+ TCRαβ/γδ T cell
Cdh13	0	0.333032	0.169	0.041	0	CD8αα+ TCRαβ/γδ T cell
Tnfrsf18	0	0.329683	0.295	0.13	0	CD8αα+ TCRαβ/γδ T cell
Palm	0	0.328561	0.174	0.042	0	CD8αα+ TCRαβ/γδ T cell
Ipcef1	0	0.324901	0.775	0.523	0	CD8αα+ TCRαβ/γδ T cell
Gm43434	0	0.323604	0.233	0.078	0	CD8αα+ TCRαβ/γδ T cell
Stk36	0	0.323263	0.124	0.01	0	CD8αα+ TCRαβ/γδ T cell
Eef2k	0	0.320934	0.176	0.05	0	CD8αα+ TCRαβ/γδ T cell
Pde7a	0	0.317852	0.964	0.752	0	CD8αα+ TCRαβ/γδ T cell
Cnih2	0	0.312031	0.122	0.008	0	CD8αα+ TCRαβ/γδ T cell
Stk17b	0	0.311139	0.967	0.833	0	CD8αα+ TCRαβ/γδ T cell
Mei1	0	0.31087	0.15	0.033	0	CD8αα+ TCRαβ/γδ T cell
Cfap126	0	0.306585	0.153	0.034	0	CD8αα+ TCRαβ/γδ T cell
Sorcs2	0	0.304729	0.12	0.017	0	CD8αα+ TCRαβ/γδ T cell
Gm37529	0	0.299121	0.179	0.053	0	CD8αα+ TCRαβ/γδ T cell
S1pr3	0	0.29159	0.115	0.008	0	CD8αα+ TCRαβ/γδ T cell
Wnk1	0	0.282303	0.906	0.731	0	CD8αα+ TCRαβ/γδ T cell
Ckm	0	0.26627	0.107	0.012	0	CD8αα+ TCRαβ/γδ T cell
Plscr4	0	0.265878	0.1	0.016	0	CD8αα+ TCRαβ/γδ T cell
Gm11775	0	0.258319	0.117	0.017	0	CD8αα+ TCRαβ/γδ T cell
Pkd2	0	0.251693	0.103	0.017	0	CD8αα+ TCRαβ/γδ T cell
Malat1	0	0.250763	0.999	0.978	0	CD8αα+ TCRαβ/γδ T cell
Hdac4	1.86e-307	0.405575	0.536	0.343	4.2e-303	CD8αα+ TCRαβ/γδ T cell
Crbn	6.99e-307	0.421072	0.496	0.305	1.58e-302	CD8αα+ TCRαβ/γδ T cell
Ndfip1	1.16e-306	0.315585	0.892	0.75	2.61e-302	CD8αα+ TCRαβ/γδ T cell
Hook3	2.16e-305	0.402342	0.482	0.298	4.87e-301	CD8αα+ TCRαβ/γδ T cell
Myh9	5.8e-305	0.345256	0.87	0.722	1.31e-300	CD8αα+ TCRαβ/γδ T cell
Cenpa	2.27e-304	0.35168	0.229	0.091	5.12e-300	CD8αα+ TCRαβ/γδ T cell
Dock2	2.79e-304	0.31532	0.937	0.687	6.28e-300	CD8αα+ TCRαβ/γδ T cell
Cd38	1.33e-303	0.393997	0.531	0.338	3.01e-299	CD8αα+ TCRαβ/γδ T cell
Smg6	1.64e-303	0.386527	0.782	0.601	3.69e-299	CD8αα+ TCRαβ/γδ T cell
Cxcr6	7.95e-303	0.341205	0.391	0.203	1.79e-298	CD8αα+ TCRαβ/γδ T cell
Nedd4	1.36e-302	0.39273	0.477	0.289	3.08e-298	CD8αα+ TCRαβ/γδ T cell
Gpr171	1.31e-301	0.339436	0.465	0.262	2.95e-297	CD8αα+ TCRαβ/γδ T cell
Trat1	1.32e-300	0.299805	0.545	0.321	2.98e-296	CD8αα+ TCRαβ/γδ T cell
Susd3	8.65e-300	0.328913	0.263	0.114	1.95e-295	CD8αα+ TCRαβ/γδ T cell
Fut8	1.44e-299	0.429808	0.63	0.44	3.24e-295	CD8αα+ TCRαβ/γδ T cell
Mbnl1	2.78e-299	0.30419	0.993	0.844	6.26e-295	CD8αα+ TCRαβ/γδ T cell
Zfp644	1.02e-298	0.394413	0.564	0.369	2.3e-294	CD8αα+ TCRαβ/γδ T cell
Mxd4	2.96e-296	0.392562	0.535	0.349	6.67e-292	CD8αα+ TCRαβ/γδ T cell
Yaf2	4.08e-296	0.389416	0.377	0.205	9.2e-292	CD8αα+ TCRαβ/γδ T cell
Nlk	1.28e-295	0.3454	0.749	0.538	2.9e-291	CD8αα+ TCRαβ/γδ T cell
D130040H23Rik	4.03e-295	0.340315	0.236	0.097	9.1e-291	CD8αα+ TCRαβ/γδ T cell
Unc119b	6.47e-295	0.339079	0.296	0.14	1.46e-290	CD8αα+ TCRαβ/γδ T cell
Pum2	3.03e-294	0.385992	0.721	0.548	6.83e-290	CD8αα+ TCRαβ/γδ T cell
Ubxn7	2.04e-293	0.430874	0.418	0.244	4.59e-289	CD8αα+ TCRαβ/γδ T cell
Arhgap25	1.05e-292	0.35895	0.478	0.279	2.37e-288	CD8αα+ TCRαβ/γδ T cell
Pmepa1	1.51e-292	0.34177	0.68	0.456	3.42e-288	CD8αα+ TCRαβ/γδ T cell
Pbx4	6.26e-292	0.258869	0.129	0.032	1.41e-287	CD8αα+ TCRαβ/γδ T cell
Rexo5	8.02e-291	0.302591	0.189	0.067	1.81e-286	CD8αα+ TCRαβ/γδ T cell
Coq8b	5.8e-290	0.309074	0.196	0.073	1.31e-285	CD8αα+ TCRαβ/γδ T cell
Ahrr	1.18e-289	0.321901	0.266	0.116	2.65e-285	CD8αα+ TCRαβ/γδ T cell
Cux1	1.56e-289	0.476216	0.618	0.452	3.51e-285	CD8αα+ TCRαβ/γδ T cell
Tdp1	5.05e-288	0.286287	0.173	0.057	1.14e-283	CD8αα+ TCRαβ/γδ T cell
Rapgef1	2.72e-287	0.385441	0.552	0.358	6.14e-283	CD8αα+ TCRαβ/γδ T cell
Gtdc1	9.78e-287	0.485212	0.492	0.311	2.21e-282	CD8αα+ TCRαβ/γδ T cell
Lats2	4.81e-286	0.348316	0.409	0.229	1.08e-281	CD8αα+ TCRαβ/γδ T cell
Dtnb	3.87e-284	0.384737	0.562	0.36	8.72e-280	CD8αα+ TCRαβ/γδ T cell
Gcnt2	5.1e-284	0.4086	0.566	0.375	1.15e-279	CD8αα+ TCRαβ/γδ T cell
Nsd3	7.31e-284	0.319828	0.845	0.693	1.65e-279	CD8αα+ TCRαβ/γδ T cell
Gm11714	2.22e-283	0.325694	0.348	0.178	5.01e-279	CD8αα+ TCRαβ/γδ T cell
R3hdm4	2.82e-283	0.359367	0.366	0.201	6.36e-279	CD8αα+ TCRαβ/γδ T cell
Pip4k2a	2.7e-282	0.301252	0.669	0.442	6.1e-278	CD8αα+ TCRαβ/γδ T cell
Capzb	2.74e-282	0.347558	0.765	0.605	6.19e-278	CD8αα+ TCRαβ/γδ T cell
Zswim6	4.05e-282	0.316796	0.856	0.667	9.15e-278	CD8αα+ TCRαβ/γδ T cell
Syne1	9.99e-279	0.307512	0.43	0.242	2.25e-274	CD8αα+ TCRαβ/γδ T cell
Cd200	1.11e-278	0.32463	0.218	0.089	2.5e-274	CD8αα+ TCRαβ/γδ T cell
Hist1h1e	5.54e-277	0.396479	0.389	0.222	1.25e-272	CD8αα+ TCRαβ/γδ T cell
Pcmtd1	1.3e-275	0.38066	0.6	0.418	2.92e-271	CD8αα+ TCRαβ/γδ T cell
Sik3	2.05e-275	0.369984	0.736	0.557	4.62e-271	CD8αα+ TCRαβ/γδ T cell
Gm43065	2.98e-275	0.311453	0.385	0.206	6.71e-271	CD8αα+ TCRαβ/γδ T cell
Gatad2a	6.65e-275	0.392923	0.62	0.449	1.5e-270	CD8αα+ TCRαβ/γδ T cell
Chd9	8.57e-275	0.419385	0.567	0.394	1.93e-270	CD8αα+ TCRαβ/γδ T cell
Zdhhc14	1.09e-274	0.373413	0.203	0.079	2.46e-270	CD8αα+ TCRαβ/γδ T cell
Cetn2	1.96e-273	0.339424	0.434	0.253	4.42e-269	CD8αα+ TCRαβ/γδ T cell
Abcb9	1.25e-272	0.391133	0.236	0.105	2.82e-268	CD8αα+ TCRαβ/γδ T cell
Il6st	4.35e-271	0.409553	0.398	0.227	9.82e-267	CD8αα+ TCRαβ/γδ T cell
Gm31887	8.91e-271	0.290634	0.167	0.056	2.01e-266	CD8αα+ TCRαβ/γδ T cell
Gtf2i	1.28e-270	0.302314	0.714	0.503	2.9e-266	CD8αα+ TCRαβ/γδ T cell
Tmem71	3.31e-270	0.31363	0.404	0.225	7.46e-266	CD8αα+ TCRαβ/γδ T cell
Ttc7b	4.95e-269	0.35762	0.318	0.164	1.12e-264	CD8αα+ TCRαβ/γδ T cell
Suco	1.03e-267	0.363358	0.707	0.525	2.31e-263	CD8αα+ TCRαβ/γδ T cell
Tbc1d10c	1.35e-267	0.324257	0.546	0.341	3.05e-263	CD8αα+ TCRαβ/γδ T cell
Aopep	6.15e-267	0.483991	0.552	0.39	1.39e-262	CD8αα+ TCRαβ/γδ T cell
Jarid2	3.21e-266	0.373018	0.73	0.558	7.24e-262	CD8αα+ TCRαβ/γδ T cell
Stard3nl	3.91e-266	0.381641	0.367	0.207	8.83e-262	CD8αα+ TCRαβ/γδ T cell
Ide	7.62e-266	0.365211	0.355	0.198	1.72e-261	CD8αα+ TCRαβ/γδ T cell
Cog5	9.94e-266	0.379011	0.7	0.532	2.24e-261	CD8αα+ TCRαβ/γδ T cell
Hist1h1c	1.82e-265	0.560943	0.521	0.357	4.11e-261	CD8αα+ TCRαβ/γδ T cell
Gnas	2.12e-265	0.296969	0.89	0.769	4.79e-261	CD8αα+ TCRαβ/γδ T cell
H2afz	1.59e-262	0.300372	0.765	0.61	3.58e-258	CD8αα+ TCRαβ/γδ T cell
Phf20l1	1.35e-261	0.344348	0.698	0.519	3.05e-257	CD8αα+ TCRαβ/γδ T cell
Errfi1	2.59e-261	0.550412	0.416	0.251	5.85e-257	CD8αα+ TCRαβ/γδ T cell
Itpr2	1.52e-259	0.326416	0.736	0.54	3.43e-255	CD8αα+ TCRαβ/γδ T cell
Snap23	1.96e-258	0.352328	0.41	0.246	4.43e-254	CD8αα+ TCRαβ/γδ T cell
Mllt3	4.33e-258	0.34118	0.806	0.621	9.78e-254	CD8αα+ TCRαβ/γδ T cell
Rnf169	9.36e-257	0.375121	0.389	0.226	2.11e-252	CD8αα+ TCRαβ/γδ T cell
Csnk1d	1.04e-256	0.357118	0.482	0.313	2.34e-252	CD8αα+ TCRαβ/γδ T cell
Stk24	7.82e-256	0.375452	0.586	0.42	1.76e-251	CD8αα+ TCRαβ/γδ T cell
Rasgrp1	9.22e-256	0.300489	0.541	0.338	2.08e-251	CD8αα+ TCRαβ/γδ T cell
Ciapin1	1.72e-255	0.349079	0.346	0.193	3.89e-251	CD8αα+ TCRαβ/γδ T cell
Gimap8	1.25e-254	0.307548	0.577	0.369	2.82e-250	CD8αα+ TCRαβ/γδ T cell
Tbc1d4	4.15e-254	0.307026	0.17	0.062	9.36e-250	CD8αα+ TCRαβ/γδ T cell
Celf2	7.8e-254	0.280424	0.933	0.7	1.76e-249	CD8αα+ TCRαβ/γδ T cell
Adora2a	2.19e-253	0.286806	0.231	0.101	4.94e-249	CD8αα+ TCRαβ/γδ T cell
Cnn2	5.01e-253	0.299598	0.612	0.402	1.13e-248	CD8αα+ TCRαβ/γδ T cell
Sun2	1.23e-251	0.356376	0.413	0.24	2.77e-247	CD8αα+ TCRαβ/γδ T cell
Fam214a	1.73e-251	0.304811	0.361	0.198	3.9e-247	CD8αα+ TCRαβ/γδ T cell
Ephx1	3.21e-251	0.260442	0.191	0.074	7.25e-247	CD8αα+ TCRαβ/γδ T cell
Btbd9	3.07e-250	0.375842	0.788	0.65	6.92e-246	CD8αα+ TCRαβ/γδ T cell
Adh1	2.51e-249	0.264592	0.356	0.191	5.66e-245	CD8αα+ TCRαβ/γδ T cell
Tgfbr1	7.74e-249	0.315022	0.392	0.227	1.75e-244	CD8αα+ TCRαβ/γδ T cell
Arhgap9	1.5e-248	0.311592	0.423	0.246	3.38e-244	CD8αα+ TCRαβ/γδ T cell
Dtx4	4.61e-248	0.318341	0.42	0.244	1.04e-243	CD8αα+ TCRαβ/γδ T cell
Umad1	5.5e-248	0.42542	0.412	0.254	1.24e-243	CD8αα+ TCRαβ/γδ T cell
Fam117b	1.47e-247	0.420466	0.461	0.296	3.32e-243	CD8αα+ TCRαβ/γδ T cell
Chd6	4.08e-247	0.349853	0.558	0.378	9.19e-243	CD8αα+ TCRαβ/γδ T cell
Blm	1.75e-246	0.322438	0.339	0.181	3.95e-242	CD8αα+ TCRαβ/γδ T cell
Rpa2	5.19e-246	0.291224	0.236	0.107	1.17e-241	CD8αα+ TCRαβ/γδ T cell
Efr3a	6.66e-245	0.34303	0.621	0.448	1.5e-240	CD8αα+ TCRαβ/γδ T cell
Serpinb9	2.41e-244	0.327244	0.265	0.127	5.44e-240	CD8αα+ TCRαβ/γδ T cell
9530052E02Rik	6.13e-244	0.27822	0.104	0.025	1.38e-239	CD8αα+ TCRαβ/γδ T cell
Scfd2	6.72e-244	0.47269	0.365	0.215	1.52e-239	CD8αα+ TCRαβ/γδ T cell
Tmed5	8.29e-244	0.339361	0.441	0.272	1.87e-239	CD8αα+ TCRαβ/γδ T cell
Eea1	1.73e-243	0.359048	0.385	0.23	3.91e-239	CD8αα+ TCRαβ/γδ T cell
Ptpn9	1.77e-243	0.382605	0.333	0.185	3.99e-239	CD8αα+ TCRαβ/γδ T cell
Ss18	3.94e-243	0.334077	0.527	0.346	8.9e-239	CD8αα+ TCRαβ/γδ T cell
Btg3	2.78e-241	0.318483	0.432	0.258	6.27e-237	CD8αα+ TCRαβ/γδ T cell
Tnik	5.16e-241	0.322796	0.835	0.689	1.16e-236	CD8αα+ TCRαβ/γδ T cell
Zfp36l2	5.56e-241	0.312551	0.815	0.65	1.25e-236	CD8αα+ TCRαβ/γδ T cell
Ccm2	5.72e-241	0.316589	0.51	0.324	1.29e-236	CD8αα+ TCRαβ/γδ T cell
Dclk2	4.54e-240	0.325303	0.244	0.112	1.02e-235	CD8αα+ TCRαβ/γδ T cell
Tnks	6.53e-240	0.374097	0.492	0.328	1.47e-235	CD8αα+ TCRαβ/γδ T cell
Zfp983	1.6e-239	0.266957	0.171	0.065	3.61e-235	CD8αα+ TCRαβ/γδ T cell
Tpr	5.06e-239	0.33939	0.687	0.524	1.14e-234	CD8αα+ TCRαβ/γδ T cell
Ptpra	9.48e-237	0.3445	0.493	0.323	2.14e-232	CD8αα+ TCRαβ/γδ T cell
Mob3a	7.82e-236	0.307673	0.375	0.216	1.76e-231	CD8αα+ TCRαβ/γδ T cell
Sla	1.75e-235	0.28098	0.436	0.258	3.94e-231	CD8αα+ TCRαβ/γδ T cell
Gyg	2.01e-235	0.267534	0.205	0.088	4.54e-231	CD8αα+ TCRαβ/γδ T cell
Vti1a	8.29e-235	0.390919	0.677	0.528	1.87e-230	CD8αα+ TCRαβ/γδ T cell
Rnaset2a	1.05e-234	0.31532	0.772	0.625	2.37e-230	CD8αα+ TCRαβ/γδ T cell
Tbc1d5	1.98e-234	0.397756	0.653	0.493	4.47e-230	CD8αα+ TCRαβ/γδ T cell
Slc7a1	2.56e-234	0.399745	0.285	0.151	5.77e-230	CD8αα+ TCRαβ/γδ T cell
Casp3	7.64e-234	0.324111	0.297	0.16	1.72e-229	CD8αα+ TCRαβ/γδ T cell
Sept7	1.24e-233	0.321657	0.693	0.529	2.8e-229	CD8αα+ TCRαβ/γδ T cell
Bin1	4.14e-233	0.297989	0.414	0.244	9.35e-229	CD8αα+ TCRαβ/γδ T cell
Rnf125	1.78e-232	0.349696	0.439	0.273	4e-228	CD8αα+ TCRαβ/γδ T cell
Stx8	3.31e-232	0.386565	0.556	0.399	7.47e-228	CD8αα+ TCRαβ/γδ T cell
Nrd1	4.34e-232	0.355318	0.554	0.39	9.79e-228	CD8αα+ TCRαβ/γδ T cell
Dis3l2	7.26e-232	0.36067	0.452	0.287	1.64e-227	CD8αα+ TCRαβ/γδ T cell
Nlrc3	8.96e-232	0.302435	0.314	0.166	2.02e-227	CD8αα+ TCRαβ/γδ T cell
Fam107b	6.36e-231	0.330749	0.695	0.506	1.44e-226	CD8αα+ TCRαβ/γδ T cell
Sik1	2.66e-230	0.320045	0.539	0.355	6e-226	CD8αα+ TCRαβ/γδ T cell
Ankrd13a	6.58e-230	0.339023	0.45	0.293	1.48e-225	CD8αα+ TCRαβ/γδ T cell
Arrdc3	6.83e-230	0.344945	0.311	0.171	1.54e-225	CD8αα+ TCRαβ/γδ T cell
Zfhx3	1.03e-229	0.295969	0.136	0.045	2.33e-225	CD8αα+ TCRαβ/γδ T cell
Scaper	1.32e-229	0.408983	0.442	0.284	2.97e-225	CD8αα+ TCRαβ/γδ T cell
Stim2	3.66e-229	0.339511	0.585	0.409	8.25e-225	CD8αα+ TCRαβ/γδ T cell
Dnmt3a	9.2e-229	0.347652	0.416	0.259	2.08e-224	CD8αα+ TCRαβ/γδ T cell
Heca	6.02e-228	0.313076	0.597	0.416	1.36e-223	CD8αα+ TCRαβ/γδ T cell
Zbtb25	1.78e-227	0.318966	0.306	0.161	4.02e-223	CD8αα+ TCRαβ/γδ T cell
Tnfaip3	2.43e-227	0.266204	0.727	0.522	5.49e-223	CD8αα+ TCRαβ/γδ T cell
Rad54l2	9.43e-227	0.327982	0.338	0.193	2.13e-222	CD8αα+ TCRαβ/γδ T cell
Arsb	1.55e-226	0.289937	0.223	0.101	3.5e-222	CD8αα+ TCRαβ/γδ T cell
Nipsnap2	1.86e-226	0.337791	0.37	0.219	4.19e-222	CD8αα+ TCRαβ/γδ T cell
Sp4	1.98e-226	0.313288	0.522	0.34	4.47e-222	CD8αα+ TCRαβ/γδ T cell
Ptp4a2	5.92e-226	0.279768	0.876	0.755	1.34e-221	CD8αα+ TCRαβ/γδ T cell
Asb2	8.31e-226	0.334492	0.23	0.107	1.88e-221	CD8αα+ TCRαβ/γδ T cell
Furin	3.01e-225	0.26576	0.653	0.461	6.8e-221	CD8αα+ TCRαβ/γδ T cell
Srrm2	3.79e-224	0.266555	0.908	0.818	8.56e-220	CD8αα+ TCRαβ/γδ T cell
Srgap2	4.02e-224	0.346422	0.503	0.328	9.07e-220	CD8αα+ TCRαβ/γδ T cell
Ubr2	1.57e-223	0.313103	0.542	0.368	3.54e-219	CD8αα+ TCRαβ/γδ T cell
Fam174a	8.65e-223	0.284956	0.316	0.172	1.95e-218	CD8αα+ TCRαβ/γδ T cell
Ube2g2	3.05e-222	0.299583	0.254	0.128	6.88e-218	CD8αα+ TCRαβ/γδ T cell
Nod1	3.06e-222	0.29027	0.264	0.132	6.9e-218	CD8αα+ TCRαβ/γδ T cell
Pds5b	6.39e-222	0.325456	0.523	0.348	1.44e-217	CD8αα+ TCRαβ/γδ T cell
Cep120	6.92e-222	0.34024	0.458	0.294	1.56e-217	CD8αα+ TCRαβ/γδ T cell
Cep250	1.1e-220	0.283352	0.271	0.138	2.48e-216	CD8αα+ TCRαβ/γδ T cell
Atg14	1.48e-220	0.290701	0.279	0.146	3.33e-216	CD8αα+ TCRαβ/γδ T cell
Zfp106	2.43e-220	0.330881	0.508	0.35	5.47e-216	CD8αα+ TCRαβ/γδ T cell
Prkd3	2.87e-220	0.282094	0.333	0.184	6.48e-216	CD8αα+ TCRαβ/γδ T cell
Topors	8.02e-220	0.333935	0.281	0.152	1.81e-215	CD8αα+ TCRαβ/γδ T cell
Sept1	1.64e-219	0.263342	0.646	0.443	3.7e-215	CD8αα+ TCRαβ/γδ T cell
Golim4	2.47e-219	0.35173	0.437	0.283	5.58e-215	CD8αα+ TCRαβ/γδ T cell
Bcas3	2.5e-218	0.396519	0.599	0.445	5.64e-214	CD8αα+ TCRαβ/γδ T cell
Emid1	4.29e-218	0.250849	0.317	0.168	9.68e-214	CD8αα+ TCRαβ/γδ T cell
Foxo3	7.79e-218	0.373012	0.587	0.428	1.76e-213	CD8αα+ TCRαβ/γδ T cell
Xkr6	8.06e-216	0.335392	0.496	0.326	1.82e-211	CD8αα+ TCRαβ/γδ T cell
Gkap1	9.25e-216	0.267198	0.174	0.071	2.09e-211	CD8αα+ TCRαβ/γδ T cell
Tmem30a	3.48e-215	0.322219	0.51	0.352	7.86e-211	CD8αα+ TCRαβ/γδ T cell
Acsbg1	5.74e-215	0.269263	0.261	0.13	1.3e-210	CD8αα+ TCRαβ/γδ T cell
Dock8	1.21e-214	0.295831	0.783	0.623	2.73e-210	CD8αα+ TCRαβ/γδ T cell
Rdx	2.41e-214	0.286493	0.51	0.33	5.44e-210	CD8αα+ TCRαβ/γδ T cell
Atrx	6.12e-214	0.298797	0.753	0.598	1.38e-209	CD8αα+ TCRαβ/γδ T cell
Ints8	5.75e-213	0.31743	0.381	0.232	1.3e-208	CD8αα+ TCRαβ/γδ T cell
Ncoa7	7.08e-213	0.323616	0.426	0.27	1.6e-208	CD8αα+ TCRαβ/γδ T cell
Sh2d3c	8.28e-213	0.289607	0.375	0.218	1.87e-208	CD8αα+ TCRαβ/γδ T cell
Med14	1.77e-212	0.340283	0.499	0.337	3.99e-208	CD8αα+ TCRαβ/γδ T cell
Rcn1	2.82e-212	0.250505	0.213	0.097	6.36e-208	CD8αα+ TCRαβ/γδ T cell
Arl5a	5.86e-212	0.319969	0.297	0.167	1.32e-207	CD8αα+ TCRαβ/γδ T cell
Zdhhc15	6.48e-212	0.297714	0.29	0.153	1.46e-207	CD8αα+ TCRαβ/γδ T cell
Babam2	3.92e-211	0.393703	0.551	0.402	8.85e-207	CD8αα+ TCRαβ/γδ T cell
Hdac8	4.14e-210	0.390411	0.439	0.285	9.34e-206	CD8αα+ TCRαβ/γδ T cell
Nin	5.66e-210	0.278106	0.554	0.369	1.28e-205	CD8αα+ TCRαβ/γδ T cell
Fars2	6.38e-208	0.361586	0.56	0.408	1.44e-203	CD8αα+ TCRαβ/γδ T cell
Myo9a	1.03e-207	0.358219	0.309	0.177	2.33e-203	CD8αα+ TCRαβ/γδ T cell
Hmces	2.08e-207	0.311438	0.24	0.121	4.7e-203	CD8αα+ TCRαβ/γδ T cell
Far1	3.23e-207	0.275578	0.358	0.207	7.28e-203	CD8αα+ TCRαβ/γδ T cell
Prrc2b	4.6e-207	0.293634	0.484	0.318	1.04e-202	CD8αα+ TCRαβ/γδ T cell
Lrch1	6.57e-207	0.292717	0.647	0.464	1.48e-202	CD8αα+ TCRαβ/γδ T cell
Zdhhc20	7.21e-207	0.28728	0.669	0.494	1.63e-202	CD8αα+ TCRαβ/γδ T cell
H2afy	1.2e-206	0.275666	0.743	0.577	2.7e-202	CD8αα+ TCRαβ/γδ T cell
Mef2a	9.52e-206	0.313771	0.637	0.476	2.15e-201	CD8αα+ TCRαβ/γδ T cell
Thrap3	1.84e-205	0.302336	0.676	0.515	4.15e-201	CD8αα+ TCRαβ/γδ T cell
N4bp1	3.04e-205	0.323665	0.325	0.192	6.85e-201	CD8αα+ TCRαβ/γδ T cell
Ablim1	1.5e-203	0.25062	0.879	0.748	3.39e-199	CD8αα+ TCRαβ/γδ T cell
Fto	1.53e-203	0.362299	0.505	0.349	3.46e-199	CD8αα+ TCRαβ/γδ T cell
Mthfd1l	1.54e-203	0.298024	0.273	0.145	3.48e-199	CD8αα+ TCRαβ/γδ T cell
Acpp	1.62e-203	0.300591	0.544	0.37	3.66e-199	CD8αα+ TCRαβ/γδ T cell
Rab19	1.05e-202	0.27505	0.261	0.136	2.38e-198	CD8αα+ TCRαβ/γδ T cell
S100a13	1.97e-202	0.287858	0.512	0.345	4.44e-198	CD8αα+ TCRαβ/γδ T cell
Camta1	2.04e-202	0.323375	0.352	0.211	4.6e-198	CD8αα+ TCRαβ/γδ T cell
F2r	8.7e-202	0.252257	0.236	0.115	1.96e-197	CD8αα+ TCRαβ/γδ T cell
Hcls1	1.68e-201	0.257071	0.404	0.242	3.78e-197	CD8αα+ TCRαβ/γδ T cell
Emd	2.21e-201	0.306442	0.394	0.244	4.98e-197	CD8αα+ TCRαβ/γδ T cell
Hmgcr	5.09e-201	0.366719	0.355	0.219	1.15e-196	CD8αα+ TCRαβ/γδ T cell
Tex9	5.57e-201	0.267851	0.238	0.118	1.26e-196	CD8αα+ TCRαβ/γδ T cell
Gramd1b	6.53e-201	0.303187	0.745	0.595	1.47e-196	CD8αα+ TCRαβ/γδ T cell
Btrc	1.49e-200	0.333166	0.36	0.217	3.37e-196	CD8αα+ TCRαβ/γδ T cell
Itm2c	5.18e-199	0.281485	0.387	0.237	1.17e-194	CD8αα+ TCRαβ/γδ T cell
Plscr1	9.52e-199	0.297771	0.437	0.281	2.15e-194	CD8αα+ TCRαβ/γδ T cell
Trim14	3.14e-198	0.319607	0.553	0.396	7.08e-194	CD8αα+ TCRαβ/γδ T cell
Dcaf6	9.27e-198	0.381137	0.369	0.231	2.09e-193	CD8αα+ TCRαβ/γδ T cell
Tln1	1.03e-197	0.278052	0.69	0.526	2.33e-193	CD8αα+ TCRαβ/γδ T cell
Rab7	1.54e-197	0.338218	0.502	0.358	3.46e-193	CD8αα+ TCRαβ/γδ T cell
Znrf3	3.9e-197	0.282583	0.534	0.36	8.79e-193	CD8αα+ TCRαβ/γδ T cell
Racgap1	1.28e-196	0.270934	0.247	0.125	2.88e-192	CD8αα+ TCRαβ/γδ T cell
5430416N02Rik	9.83e-195	0.281278	0.237	0.12	2.22e-190	CD8αα+ TCRαβ/γδ T cell
Srebf2	3.22e-194	0.309788	0.507	0.352	7.26e-190	CD8αα+ TCRαβ/γδ T cell
Rasgef1b	9.06e-194	0.406369	0.301	0.172	2.04e-189	CD8αα+ TCRαβ/γδ T cell
Gxylt1	2.6e-193	0.31612	0.233	0.121	5.88e-189	CD8αα+ TCRαβ/γδ T cell
Bend4	1.15e-192	0.263348	0.121	0.041	2.6e-188	CD8αα+ TCRαβ/γδ T cell
Uri1	1.41e-192	0.303162	0.512	0.352	3.17e-188	CD8αα+ TCRαβ/γδ T cell
Atxn10	2.18e-192	0.295643	0.354	0.212	4.91e-188	CD8αα+ TCRαβ/γδ T cell
Pnisr	2.96e-192	0.281535	0.707	0.559	6.68e-188	CD8αα+ TCRαβ/γδ T cell
Actr3	1.87e-191	0.258599	0.825	0.703	4.23e-187	CD8αα+ TCRαβ/γδ T cell
Atxn7l1	8.17e-191	0.314526	0.461	0.31	1.84e-186	CD8αα+ TCRαβ/γδ T cell
Thap3	2.63e-190	0.290182	0.382	0.237	5.93e-186	CD8αα+ TCRαβ/γδ T cell
Fosl2	1.26e-189	0.380989	0.38	0.247	2.85e-185	CD8αα+ TCRαβ/γδ T cell
Rnaseh2c	1.55e-189	0.274882	0.491	0.333	3.5e-185	CD8αα+ TCRαβ/γδ T cell
Zfp831	5.5e-188	0.26584	0.335	0.193	1.24e-183	CD8αα+ TCRαβ/γδ T cell
Rhof	8.09e-188	0.28893	0.356	0.216	1.82e-183	CD8αα+ TCRαβ/γδ T cell
Rbm25	1.95e-187	0.267567	0.803	0.673	4.39e-183	CD8αα+ TCRαβ/γδ T cell
Klhdc2	4.13e-187	0.255199	0.206	0.101	9.32e-183	CD8αα+ TCRαβ/γδ T cell
Ifngr1	8.64e-187	0.25741	0.763	0.609	1.95e-182	CD8αα+ TCRαβ/γδ T cell
Dock11	1.9e-186	0.254226	0.663	0.476	4.28e-182	CD8αα+ TCRαβ/γδ T cell
Malsu1	2.27e-185	0.279715	0.308	0.182	5.12e-181	CD8αα+ TCRαβ/γδ T cell
Pnrc1	7.53e-185	0.267223	0.782	0.654	1.7e-180	CD8αα+ TCRαβ/γδ T cell
Hist1h1d	9.02e-184	0.291766	0.167	0.073	2.04e-179	CD8αα+ TCRαβ/γδ T cell
Cdkal1	5.56e-183	0.310688	0.572	0.418	1.26e-178	CD8αα+ TCRαβ/γδ T cell
Stk40	7.55e-183	0.274732	0.273	0.152	1.7e-178	CD8αα+ TCRαβ/γδ T cell
Dnajc6	7.64e-183	0.292712	0.11	0.036	1.72e-178	CD8αα+ TCRαβ/γδ T cell
Usp38	8.85e-183	0.298021	0.412	0.269	2e-178	CD8αα+ TCRαβ/γδ T cell
Nfatc1	1.02e-181	0.266148	0.464	0.304	2.31e-177	CD8αα+ TCRαβ/γδ T cell
Ubl3	1.66e-181	0.334295	0.584	0.444	3.75e-177	CD8αα+ TCRαβ/γδ T cell
Gna13	4.88e-179	0.338952	0.633	0.498	1.1e-174	CD8αα+ TCRαβ/γδ T cell
Zfp800	1.16e-178	0.348382	0.368	0.236	2.63e-174	CD8αα+ TCRαβ/γδ T cell
Camkmt	8.98e-178	0.405508	0.409	0.275	2.03e-173	CD8αα+ TCRαβ/γδ T cell
Nktr	1.46e-177	0.292349	0.67	0.53	3.28e-173	CD8αα+ TCRαβ/γδ T cell
Stag1	2.03e-177	0.270982	0.766	0.628	4.57e-173	CD8αα+ TCRαβ/γδ T cell
Capza1	1.19e-176	0.263279	0.702	0.56	2.69e-172	CD8αα+ TCRαβ/γδ T cell
Irak2	1.21e-176	0.268322	0.438	0.291	2.73e-172	CD8αα+ TCRαβ/γδ T cell
Cbl	1.7e-176	0.251	0.694	0.539	3.83e-172	CD8αα+ TCRαβ/γδ T cell
Rasa2	4.85e-176	0.302662	0.567	0.421	1.09e-171	CD8αα+ TCRαβ/γδ T cell
Zfp638	7.15e-176	0.290145	0.612	0.459	1.61e-171	CD8αα+ TCRαβ/γδ T cell
Jakmip1	1.92e-175	0.292544	0.422	0.278	4.33e-171	CD8αα+ TCRαβ/γδ T cell
R3hdm2	2.32e-175	0.306535	0.527	0.385	5.22e-171	CD8αα+ TCRαβ/γδ T cell
Acsl4	2.46e-175	0.261024	0.391	0.245	5.55e-171	CD8αα+ TCRαβ/γδ T cell
Cd160	2.67e-175	0.268765	0.745	0.541	6.02e-171	CD8αα+ TCRαβ/γδ T cell
Slmap	5.01e-175	0.334559	0.568	0.43	1.13e-170	CD8αα+ TCRαβ/γδ T cell
Mkln1	1.12e-173	0.295182	0.629	0.49	2.53e-169	CD8αα+ TCRαβ/γδ T cell
Xcl1	1.81e-173	0.718769	0.472	0.346	4.09e-169	CD8αα+ TCRαβ/γδ T cell
Dym	2.19e-173	0.295183	0.478	0.33	4.93e-169	CD8αα+ TCRαβ/γδ T cell
Fbxo9	2.91e-173	0.27152	0.299	0.179	6.56e-169	CD8αα+ TCRαβ/γδ T cell
Acly	1.44e-172	0.274143	0.327	0.2	3.26e-168	CD8αα+ TCRαβ/γδ T cell
Commd10	3.46e-172	0.316148	0.322	0.196	7.81e-168	CD8αα+ TCRαβ/γδ T cell
Ccdc88c	7.23e-172	0.26947	0.55	0.39	1.63e-167	CD8αα+ TCRαβ/γδ T cell
Rbms2	3.37e-171	0.264586	0.266	0.15	7.6e-167	CD8αα+ TCRαβ/γδ T cell
Mapk9	6.85e-171	0.277089	0.299	0.179	1.55e-166	CD8αα+ TCRαβ/γδ T cell
Bptf	2.16e-169	0.270628	0.686	0.543	4.86e-165	CD8αα+ TCRαβ/γδ T cell
Brd4	1.88e-168	0.270159	0.73	0.599	4.24e-164	CD8αα+ TCRαβ/γδ T cell
Carnmt1	2.46e-168	0.318226	0.297	0.178	5.55e-164	CD8αα+ TCRαβ/γδ T cell
Pabpc4	4.75e-168	0.271273	0.32	0.195	1.07e-163	CD8αα+ TCRαβ/γδ T cell
Cerk	7.89e-167	0.272228	0.435	0.294	1.78e-162	CD8αα+ TCRαβ/γδ T cell
Kdm4c	1.58e-166	0.273334	0.561	0.412	3.56e-162	CD8αα+ TCRαβ/γδ T cell
Maea	2.12e-165	0.276794	0.317	0.197	4.78e-161	CD8αα+ TCRαβ/γδ T cell
Gbe1	1.02e-164	0.312267	0.302	0.181	2.3e-160	CD8αα+ TCRαβ/γδ T cell
Prkdc	4.47e-164	0.281171	0.382	0.247	1.01e-159	CD8αα+ TCRαβ/γδ T cell
Cdc27	9.07e-164	0.276531	0.362	0.232	2.05e-159	CD8αα+ TCRαβ/γδ T cell
Helz	1.82e-163	0.286519	0.551	0.41	4.1e-159	CD8αα+ TCRαβ/γδ T cell
Vps13b	5.18e-163	0.279357	0.705	0.574	1.17e-158	CD8αα+ TCRαβ/γδ T cell
Ppp1r21	1.28e-162	0.265528	0.274	0.16	2.89e-158	CD8αα+ TCRαβ/γδ T cell
Kcnq5	2.77e-161	0.36267	0.15	0.066	6.25e-157	CD8αα+ TCRαβ/γδ T cell
Crtc3	6.34e-161	0.26531	0.463	0.319	1.43e-156	CD8αα+ TCRαβ/γδ T cell
Smg7	8.14e-161	0.307864	0.497	0.362	1.84e-156	CD8αα+ TCRαβ/γδ T cell
Zbtb16	2.32e-160	0.252026	0.208	0.105	5.23e-156	CD8αα+ TCRαβ/γδ T cell
Itch	3.23e-160	0.277689	0.731	0.611	7.28e-156	CD8αα+ TCRαβ/γδ T cell
Ybx3	3.58e-160	0.269682	0.323	0.202	8.08e-156	CD8αα+ TCRαβ/γδ T cell
Acss1	8.16e-160	0.286349	0.323	0.2	1.84e-155	CD8αα+ TCRαβ/γδ T cell
Phlpp1	8.76e-158	0.343943	0.338	0.218	1.98e-153	CD8αα+ TCRαβ/γδ T cell
Gfod1	2.39e-157	0.285882	0.466	0.325	5.39e-153	CD8αα+ TCRαβ/γδ T cell
Os9	3.84e-157	0.284879	0.444	0.315	8.66e-153	CD8αα+ TCRαβ/γδ T cell
Rtn4rl1	4.35e-157	0.290247	0.222	0.121	9.8e-153	CD8αα+ TCRαβ/γδ T cell
Fbxl20	5.87e-157	0.284166	0.416	0.283	1.32e-152	CD8αα+ TCRαβ/γδ T cell
Exoc6	8.93e-157	0.281876	0.439	0.303	2.01e-152	CD8αα+ TCRαβ/γδ T cell
Cers5	8.13e-156	0.254099	0.311	0.189	1.83e-151	CD8αα+ TCRαβ/γδ T cell
Trappc9	8.44e-155	0.317684	0.43	0.302	1.9e-150	CD8αα+ TCRαβ/γδ T cell
Ambra1	2.52e-154	0.264388	0.734	0.606	5.68e-150	CD8αα+ TCRαβ/γδ T cell
Ttc14	1.07e-152	0.268913	0.506	0.367	2.41e-148	CD8αα+ TCRαβ/γδ T cell
Ago2	1.17e-152	0.253765	0.635	0.497	2.63e-148	CD8αα+ TCRαβ/γδ T cell
Tmem131	1.67e-152	0.257585	0.477	0.344	3.77e-148	CD8αα+ TCRαβ/γδ T cell
Ddx17	2.8e-152	0.27328	0.548	0.414	6.31e-148	CD8αα+ TCRαβ/γδ T cell
Ktn1	3.37e-152	0.271419	0.52	0.381	7.59e-148	CD8αα+ TCRαβ/γδ T cell
Ube3a	4.26e-150	0.268768	0.629	0.498	9.62e-146	CD8αα+ TCRαβ/γδ T cell
Ern1	4.79e-150	0.274087	0.339	0.219	1.08e-145	CD8αα+ TCRαβ/γδ T cell
Prr14l	7.85e-150	0.284646	0.46	0.328	1.77e-145	CD8αα+ TCRαβ/γδ T cell
Eif2ak3	1.95e-149	0.270779	0.359	0.234	4.4e-145	CD8αα+ TCRαβ/γδ T cell
Fam126a	1.96e-149	0.258405	0.347	0.222	4.42e-145	CD8αα+ TCRαβ/γδ T cell
Gnaq	2.6e-149	0.262581	0.432	0.301	5.86e-145	CD8αα+ TCRαβ/γδ T cell
Herc1	1.64e-148	0.258369	0.743	0.616	3.7e-144	CD8αα+ TCRαβ/γδ T cell
Bcl6	3.26e-147	0.317668	0.439	0.307	7.36e-143	CD8αα+ TCRαβ/γδ T cell
Ppig	3.36e-147	0.272944	0.573	0.44	7.59e-143	CD8αα+ TCRαβ/γδ T cell
Mapre2	6.79e-147	0.275441	0.44	0.312	1.53e-142	CD8αα+ TCRαβ/γδ T cell
Rsrc1	2.33e-146	0.292253	0.549	0.412	5.25e-142	CD8αα+ TCRαβ/γδ T cell
Mbd5	3.43e-146	0.279311	0.585	0.454	7.74e-142	CD8αα+ TCRαβ/γδ T cell
Usp47	5.39e-146	0.277436	0.544	0.417	1.22e-141	CD8αα+ TCRαβ/γδ T cell
Vrk2	1.96e-145	0.251424	0.34	0.217	4.42e-141	CD8αα+ TCRαβ/γδ T cell
Nt5dc1	1.58e-144	0.262279	0.444	0.306	3.55e-140	CD8αα+ TCRαβ/γδ T cell
Atp6v1b2	2.34e-144	0.278782	0.343	0.228	5.28e-140	CD8αα+ TCRαβ/γδ T cell
Spopl	3.4e-144	0.271746	0.365	0.243	7.68e-140	CD8αα+ TCRαβ/γδ T cell
Rb1	6.92e-144	0.253688	0.689	0.561	1.56e-139	CD8αα+ TCRαβ/γδ T cell
Rabep1	6.93e-144	0.290312	0.546	0.418	1.56e-139	CD8αα+ TCRαβ/γδ T cell
Ythdf3	2.72e-143	0.262042	0.63	0.501	6.14e-139	CD8αα+ TCRαβ/γδ T cell
Ralgapa1	7.2e-143	0.256527	0.531	0.39	1.63e-138	CD8αα+ TCRαβ/γδ T cell
Map3k1	8.71e-142	0.263881	0.498	0.368	1.97e-137	CD8αα+ TCRαβ/γδ T cell
Zcchc7	9.4e-142	0.251081	0.812	0.706	2.12e-137	CD8αα+ TCRαβ/γδ T cell
Ppp2r5e	9.48e-142	0.272375	0.504	0.374	2.14e-137	CD8αα+ TCRαβ/γδ T cell
Tanc1	2.14e-141	0.257044	0.233	0.135	4.82e-137	CD8αα+ TCRαβ/γδ T cell
Pgap2	1.17e-140	0.253555	0.228	0.13	2.64e-136	CD8αα+ TCRαβ/γδ T cell
Manba	9.28e-139	0.250468	0.314	0.2	2.09e-134	CD8αα+ TCRαβ/γδ T cell
Sfswap	1.22e-138	0.260207	0.372	0.253	2.74e-134	CD8αα+ TCRαβ/γδ T cell
Tpk1	2.17e-138	0.34255	0.334	0.224	4.9e-134	CD8αα+ TCRαβ/γδ T cell
Sik2	9.82e-138	0.307971	0.405	0.283	2.21e-133	CD8αα+ TCRαβ/γδ T cell
Bmp2k	4.8e-137	0.257968	0.435	0.309	1.08e-132	CD8αα+ TCRαβ/γδ T cell
Abcf1	1.71e-134	0.250181	0.522	0.397	3.87e-130	CD8αα+ TCRαβ/γδ T cell
Glg1	1.52e-133	0.262979	0.531	0.403	3.42e-129	CD8αα+ TCRαβ/γδ T cell
Klhl2	6.77e-133	0.265902	0.294	0.188	1.53e-128	CD8αα+ TCRαβ/γδ T cell
Ranbp9	8.02e-132	0.283639	0.498	0.377	1.81e-127	CD8αα+ TCRαβ/γδ T cell
Atg10	4.09e-131	0.299389	0.332	0.219	9.24e-127	CD8αα+ TCRαβ/γδ T cell
Parp4	4.76e-131	0.257589	0.509	0.385	1.07e-126	CD8αα+ TCRαβ/γδ T cell
Capns1	1.06e-130	0.252637	0.474	0.351	2.4e-126	CD8αα+ TCRαβ/γδ T cell
Sbno1	2.32e-130	0.265374	0.554	0.432	5.23e-126	CD8αα+ TCRαβ/γδ T cell
Tshz1	5.57e-130	0.266844	0.315	0.207	1.26e-125	CD8αα+ TCRαβ/γδ T cell
Pibf1	1.96e-126	0.253735	0.344	0.23	4.43e-122	CD8αα+ TCRαβ/γδ T cell
Copg2	4.61e-125	0.284149	0.286	0.185	1.04e-120	CD8αα+ TCRαβ/γδ T cell
Sos2	6.35e-124	0.254909	0.44	0.321	1.43e-119	CD8αα+ TCRαβ/γδ T cell
Nsmce2	9.04e-122	0.279223	0.484	0.367	2.04e-117	CD8αα+ TCRαβ/γδ T cell
Mtmr3	1.65e-116	0.259906	0.549	0.431	3.72e-112	CD8αα+ TCRαβ/γδ T cell
Wdr7	5.97e-111	0.25051	0.358	0.254	1.35e-106	CD8αα+ TCRαβ/γδ T cell
Atg4a	3.86e-108	0.295991	0.212	0.128	8.71e-104	CD8αα+ TCRαβ/γδ T cell
Klf12	8.6e-92	0.26677	0.179	0.106	1.94e-87	CD8αα+ TCRαβ/γδ T cell
Cmc2	2.11e-37	0.256215	0.29	0.232	4.77e-33	CD8αα+ TCRαβ/γδ T cell
Tspan9	0	1.05576	0.591	0.296	0	CD8αα+ TCRαβ/γδ T cell 2
Ccr9	0	0.98524	0.684	0.392	0	CD8αα+ TCRαβ/γδ T cell 2
Cd160	0	0.849579	0.863	0.552	0	CD8αα+ TCRαβ/γδ T cell 2
Itk	0	0.84481	0.931	0.707	0	CD8αα+ TCRαβ/γδ T cell 2
Smurf2	0	0.844183	0.82	0.667	0	CD8αα+ TCRαβ/γδ T cell 2
Tcrg-C4	0	0.834447	0.841	0.574	0	CD8αα+ TCRαβ/γδ T cell 2
Tcf7	0	0.821091	0.495	0.205	0	CD8αα+ TCRαβ/γδ T cell 2
Tmsb10	0	0.803815	0.993	0.898	0	CD8αα+ TCRαβ/γδ T cell 2
Dtx1	0	0.782224	0.692	0.432	0	CD8αα+ TCRαβ/γδ T cell 2
Slamf6	0	0.759762	0.302	0.087	0	CD8αα+ TCRαβ/γδ T cell 2
Themis	0	0.746435	0.698	0.309	0	CD8αα+ TCRαβ/γδ T cell 2
Skap1	0	0.727063	0.977	0.766	0	CD8αα+ TCRαβ/γδ T cell 2
Sidt1	0	0.716315	0.401	0.203	0	CD8αα+ TCRαβ/γδ T cell 2
Rps27	0	0.674887	1	0.955	0	CD8αα+ TCRαβ/γδ T cell 2
Cd226	0	0.673343	0.709	0.409	0	CD8αα+ TCRαβ/γδ T cell 2
Trbc2	0	0.666333	0.929	0.701	0	CD8αα+ TCRαβ/γδ T cell 2
Satb1	0	0.65907	0.451	0.191	0	CD8αα+ TCRαβ/γδ T cell 2
Sh3kbp1	0	0.648366	0.727	0.447	0	CD8αα+ TCRαβ/γδ T cell 2
Ltb	0	0.631285	0.657	0.462	0	CD8αα+ TCRαβ/γδ T cell 2
Rps24	0	0.623701	1	0.918	0	CD8αα+ TCRαβ/γδ T cell 2
Ly6e	0	0.62196	0.849	0.659	0	CD8αα+ TCRαβ/γδ T cell 2
Rpl9	0	0.616877	0.999	0.92	0	CD8αα+ TCRαβ/γδ T cell 2
Rps21	0	0.611144	0.999	0.917	0	CD8αα+ TCRαβ/γδ T cell 2
Arhgap15	0	0.60922	0.908	0.683	0	CD8αα+ TCRαβ/γδ T cell 2
Rgs10	0	0.6059	0.311	0.114	0	CD8αα+ TCRαβ/γδ T cell 2
Znrf1	0	0.601677	0.527	0.326	0	CD8αα+ TCRαβ/γδ T cell 2
Rps11	0	0.588768	0.998	0.935	0	CD8αα+ TCRαβ/γδ T cell 2
Rps29	0	0.586779	1	0.96	0	CD8αα+ TCRαβ/γδ T cell 2
Hcst	0	0.576306	0.741	0.539	0	CD8αα+ TCRαβ/γδ T cell 2
Pde7a	0	0.575679	0.954	0.8	0	CD8αα+ TCRαβ/γδ T cell 2
Rpl30	0	0.568448	0.998	0.897	0	CD8αα+ TCRαβ/γδ T cell 2
Rpl36a	0	0.567984	0.955	0.79	0	CD8αα+ TCRαβ/γδ T cell 2
Ccnd3	0	0.564221	0.934	0.772	0	CD8αα+ TCRαβ/γδ T cell 2
Btg1	0	0.559747	0.992	0.93	0	CD8αα+ TCRαβ/γδ T cell 2
Rpl23	0	0.558606	0.998	0.92	0	CD8αα+ TCRαβ/γδ T cell 2
Rpl35a	0	0.557363	0.999	0.927	0	CD8αα+ TCRαβ/γδ T cell 2
Rps3a1	0	0.556468	0.999	0.918	0	CD8αα+ TCRαβ/γδ T cell 2
Rps16	0	0.556078	1	0.927	0	CD8αα+ TCRαβ/γδ T cell 2
Rpl39	0	0.553277	0.999	0.905	0	CD8αα+ TCRαβ/γδ T cell 2
Rps27a	0	0.552872	0.999	0.912	0	CD8αα+ TCRαβ/γδ T cell 2
Rps28	0	0.552764	0.997	0.913	0	CD8αα+ TCRαβ/γδ T cell 2
Snrpg	0	0.551662	0.888	0.714	0	CD8αα+ TCRαβ/γδ T cell 2
Rps10	0	0.548854	0.999	0.927	0	CD8αα+ TCRαβ/γδ T cell 2
Rpl38	0	0.54794	0.999	0.949	0	CD8αα+ TCRαβ/γδ T cell 2
Rplp2	0	0.544969	0.998	0.91	0	CD8αα+ TCRαβ/γδ T cell 2
Eya2	0	0.544323	0.227	0.068	0	CD8αα+ TCRαβ/γδ T cell 2
Rplp1	0	0.544003	1	0.934	0	CD8αα+ TCRαβ/γδ T cell 2
Rps3	0	0.543034	0.994	0.9	0	CD8αα+ TCRαβ/γδ T cell 2
Rpl34	0	0.540377	0.998	0.921	0	CD8αα+ TCRαβ/γδ T cell 2
Rps15a	0	0.536849	1	0.898	0	CD8αα+ TCRαβ/γδ T cell 2
Bcl11b	0	0.53487	0.704	0.504	0	CD8αα+ TCRαβ/γδ T cell 2
Rpl18	0	0.531684	0.994	0.923	0	CD8αα+ TCRαβ/γδ T cell 2
Rpl12	0	0.528097	0.996	0.866	0	CD8αα+ TCRαβ/γδ T cell 2
Rps7	0	0.527644	0.997	0.888	0	CD8αα+ TCRαβ/γδ T cell 2
Rpl37	0	0.526442	0.999	0.93	0	CD8αα+ TCRαβ/γδ T cell 2
Rps13	0	0.526196	0.998	0.891	0	CD8αα+ TCRαβ/γδ T cell 2
Rpl37a	0	0.525969	1	0.951	0	CD8αα+ TCRαβ/γδ T cell 2
Rpl13	0	0.520723	0.999	0.927	0	CD8αα+ TCRαβ/γδ T cell 2
Rpl18a	0	0.509267	0.999	0.94	0	CD8αα+ TCRαβ/γδ T cell 2
Rpl15	0	0.50924	0.973	0.864	0	CD8αα+ TCRαβ/γδ T cell 2
Rpl8	0	0.508508	0.992	0.911	0	CD8αα+ TCRαβ/γδ T cell 2
Rpl27a	0	0.50553	0.998	0.922	0	CD8αα+ TCRαβ/γδ T cell 2
Ms4a6b	0	0.505467	0.554	0.299	0	CD8αα+ TCRαβ/γδ T cell 2
Rpsa	0	0.502581	0.999	0.923	0	CD8αα+ TCRαβ/γδ T cell 2
Gimap3	0	0.498105	0.846	0.669	0	CD8αα+ TCRαβ/γδ T cell 2
Rps5	0	0.497167	0.995	0.916	0	CD8αα+ TCRαβ/γδ T cell 2
Rps8	0	0.496955	0.999	0.93	0	CD8αα+ TCRαβ/γδ T cell 2
Rpl35	0	0.495225	0.982	0.861	0	CD8αα+ TCRαβ/γδ T cell 2
Rpl21	0	0.492961	0.992	0.901	0	CD8αα+ TCRαβ/γδ T cell 2
Cd52	0	0.489304	0.897	0.687	0	CD8αα+ TCRαβ/γδ T cell 2
Ptpn18	0	0.48866	0.82	0.672	0	CD8αα+ TCRαβ/γδ T cell 2
Rpl19	0	0.487543	0.999	0.939	0	CD8αα+ TCRαβ/γδ T cell 2
Rpl5	0	0.485726	0.958	0.83	0	CD8αα+ TCRαβ/γδ T cell 2
Rpl11	0	0.485183	0.996	0.916	0	CD8αα+ TCRαβ/γδ T cell 2
Fyb	0	0.484946	0.908	0.715	0	CD8αα+ TCRαβ/γδ T cell 2
Gm38414	0	0.483559	0.165	0.037	0	CD8αα+ TCRαβ/γδ T cell 2
Rps18	0	0.482143	0.993	0.888	0	CD8αα+ TCRαβ/γδ T cell 2
Rps14	0	0.481774	0.997	0.933	0	CD8αα+ TCRαβ/γδ T cell 2
Ptprc	0	0.476258	0.988	0.805	0	CD8αα+ TCRαβ/γδ T cell 2
Rps25	0	0.468559	0.97	0.86	0	CD8αα+ TCRαβ/γδ T cell 2
Rpl22	0	0.468248	0.987	0.876	0	CD8αα+ TCRαβ/γδ T cell 2
Rps9	0	0.461742	0.997	0.914	0	CD8αα+ TCRαβ/γδ T cell 2
Rps20	0	0.457579	0.996	0.923	0	CD8αα+ TCRαβ/γδ T cell 2
Rps4x	0	0.452525	0.996	0.896	0	CD8αα+ TCRαβ/γδ T cell 2
Rpl32	0	0.4525	0.998	0.91	0	CD8αα+ TCRαβ/γδ T cell 2
Cd3d	0	0.449639	0.944	0.721	0	CD8αα+ TCRαβ/γδ T cell 2
Rpl6	0	0.441364	0.994	0.902	0	CD8αα+ TCRαβ/γδ T cell 2
Rpl17	0	0.437308	0.996	0.923	0	CD8αα+ TCRαβ/γδ T cell 2
Tpt1	0	0.436081	0.999	0.969	0	CD8αα+ TCRαβ/γδ T cell 2
Xcl1	0	0.435359	0.584	0.342	0	CD8αα+ TCRαβ/γδ T cell 2
Ppia	0	0.435118	0.981	0.852	0	CD8αα+ TCRαβ/γδ T cell 2
Rpl23a	0	0.430515	0.937	0.799	0	CD8αα+ TCRαβ/γδ T cell 2
Rps23	0	0.43051	0.998	0.924	0	CD8αα+ TCRαβ/γδ T cell 2
Rack1	0	0.424361	0.958	0.835	0	CD8αα+ TCRαβ/γδ T cell 2
Rpl14	0	0.423434	0.963	0.829	0	CD8αα+ TCRαβ/γδ T cell 2
Rps19	0	0.422564	0.994	0.893	0	CD8αα+ TCRαβ/γδ T cell 2
Rps6	0	0.420838	0.952	0.83	0	CD8αα+ TCRαβ/γδ T cell 2
Cd3g	0	0.420835	0.979	0.749	0	CD8αα+ TCRαβ/γδ T cell 2
Rpl27	0	0.420339	0.973	0.874	0	CD8αα+ TCRαβ/γδ T cell 2
Eef1a1	0	0.415316	0.999	0.933	0	CD8αα+ TCRαβ/γδ T cell 2
Rpl26	0	0.411665	0.982	0.898	0	CD8αα+ TCRαβ/γδ T cell 2
Rpl10	0	0.406963	0.983	0.895	0	CD8αα+ TCRαβ/γδ T cell 2
Rps15	0	0.393803	0.975	0.9	0	CD8αα+ TCRαβ/γδ T cell 2
Rpl36	0	0.390815	0.999	0.943	0	CD8αα+ TCRαβ/γδ T cell 2
Tmsb4x	0	0.382601	1	0.953	0	CD8αα+ TCRαβ/γδ T cell 2
Rps26	0	0.382553	0.992	0.926	0	CD8αα+ TCRαβ/γδ T cell 2
Ptma	0	0.373529	0.977	0.854	0	CD8αα+ TCRαβ/γδ T cell 2
Rps2	0	0.369784	0.973	0.845	0	CD8αα+ TCRαβ/γδ T cell 2
Rpl28	0	0.352729	0.995	0.948	0	CD8αα+ TCRαβ/γδ T cell 2
Fau	0	0.341732	1	0.982	0	CD8αα+ TCRαβ/γδ T cell 2
Rplp0	0	0.326905	0.988	0.899	0	CD8αα+ TCRαβ/γδ T cell 2
Uba52	1.74e-305	0.410362	0.962	0.875	3.92e-301	CD8αα+ TCRαβ/γδ T cell 2
Clec2i	4.54e-303	0.484036	0.211	0.075	1.02e-298	CD8αα+ TCRαβ/γδ T cell 2
Basp1	1.68e-301	0.483188	0.217	0.078	3.79e-297	CD8αα+ TCRαβ/γδ T cell 2
Tespa1	8.7e-301	0.598481	0.497	0.311	1.96e-296	CD8αα+ TCRαβ/γδ T cell 2
Rpl7	4.92e-300	0.400219	0.962	0.853	1.11e-295	CD8αα+ TCRαβ/γδ T cell 2
Stat5b	3.37e-299	0.665713	0.656	0.501	7.6e-295	CD8αα+ TCRαβ/γδ T cell 2
Hectd2	6.79e-298	0.651687	0.365	0.196	1.53e-293	CD8αα+ TCRαβ/γδ T cell 2
Ssbp2	4.03e-295	0.56603	0.485	0.282	9.09e-291	CD8αα+ TCRαβ/γδ T cell 2
Ldlrad4	1.98e-294	0.56702	0.711	0.534	4.47e-290	CD8αα+ TCRαβ/γδ T cell 2
Cotl1	2.86e-294	0.568685	0.666	0.524	6.44e-290	CD8αα+ TCRαβ/γδ T cell 2
Airn	8.22e-294	0.551946	0.814	0.646	1.85e-289	CD8αα+ TCRαβ/γδ T cell 2
Tmem108	3.71e-292	0.330703	0.122	0.027	8.37e-288	CD8αα+ TCRαβ/γδ T cell 2
Ipcef1	1.05e-289	0.538352	0.75	0.583	2.38e-285	CD8αα+ TCRαβ/γδ T cell 2
Rpl10a	1.42e-288	0.347823	0.97	0.867	3.19e-284	CD8αα+ TCRαβ/γδ T cell 2
Aff3	2.76e-281	0.436357	0.328	0.151	6.22e-277	CD8αα+ TCRαβ/γδ T cell 2
Eif1	5.66e-280	0.343915	0.989	0.939	1.28e-275	CD8αα+ TCRαβ/γδ T cell 2
AW112010	1.07e-276	0.378932	0.989	0.796	2.41e-272	CD8αα+ TCRαβ/γδ T cell 2
Grap2	1.47e-275	0.392572	0.826	0.637	3.31e-271	CD8αα+ TCRαβ/γδ T cell 2
Trdc	1.51e-275	0.637939	0.625	0.424	3.4e-271	CD8αα+ TCRαβ/γδ T cell 2
Rpl41	2.03e-275	0.279936	0.999	0.969	4.59e-271	CD8αα+ TCRαβ/γδ T cell 2
Gimap6	5.05e-275	0.4847	0.826	0.666	1.14e-270	CD8αα+ TCRαβ/γδ T cell 2
Rps12	8.81e-274	0.298525	0.997	0.936	1.99e-269	CD8αα+ TCRαβ/γδ T cell 2
Ahr	2.94e-268	0.741137	0.588	0.432	6.62e-264	CD8αα+ TCRαβ/γδ T cell 2
St8sia1	4.58e-267	0.477869	0.203	0.074	1.03e-262	CD8αα+ TCRαβ/γδ T cell 2
Peli2	8.25e-267	0.522986	0.242	0.101	1.86e-262	CD8αα+ TCRαβ/γδ T cell 2
Slc9a9	3.83e-264	0.477251	0.696	0.518	8.65e-260	CD8αα+ TCRαβ/γδ T cell 2
Wwp1	5.56e-258	0.651643	0.404	0.248	1.25e-253	CD8αα+ TCRαβ/γδ T cell 2
Rpl24	1.69e-257	0.329465	0.974	0.905	3.8e-253	CD8αα+ TCRαβ/γδ T cell 2
Gas5	1.98e-256	0.472518	0.776	0.65	4.46e-252	CD8αα+ TCRαβ/γδ T cell 2
Ctsw	2.85e-254	0.442045	0.78	0.593	6.43e-250	CD8αα+ TCRαβ/γδ T cell 2
Prkcb	1.07e-252	0.512065	0.642	0.479	2.42e-248	CD8αα+ TCRαβ/γδ T cell 2
Npm1	7.2e-248	0.408059	0.806	0.679	1.62e-243	CD8αα+ TCRαβ/γδ T cell 2
Rpl13a	3.37e-247	0.324751	0.997	0.916	7.59e-243	CD8αα+ TCRαβ/γδ T cell 2
Tcrg-V1	1.84e-245	0.553837	0.351	0.196	4.16e-241	CD8αα+ TCRαβ/γδ T cell 2
Rpl22l1	1.73e-242	0.409548	0.894	0.772	3.91e-238	CD8αα+ TCRαβ/γδ T cell 2
Naca	7e-242	0.380567	0.878	0.773	1.58e-237	CD8αα+ TCRαβ/γδ T cell 2
Fam241a	2.95e-241	0.695077	0.452	0.295	6.66e-237	CD8αα+ TCRαβ/γδ T cell 2
Cd3e	3.63e-239	0.371101	0.976	0.754	8.2e-235	CD8αα+ TCRαβ/γδ T cell 2
Gramd1a	3.18e-238	0.502222	0.598	0.444	7.16e-234	CD8αα+ TCRαβ/γδ T cell 2
Sesn3	7.88e-236	0.540513	0.671	0.532	1.78e-231	CD8αα+ TCRαβ/γδ T cell 2
Nsg2	6.12e-235	0.353081	0.139	0.042	1.38e-230	CD8αα+ TCRαβ/γδ T cell 2
Ssh2	7.91e-235	0.542871	0.77	0.684	1.78e-230	CD8αα+ TCRαβ/γδ T cell 2
Hsp90ab1	1.44e-234	0.373976	0.958	0.881	3.25e-230	CD8αα+ TCRαβ/γδ T cell 2
Hdac7	3.97e-233	0.504279	0.315	0.168	8.95e-229	CD8αα+ TCRαβ/γδ T cell 2
Cish	1.22e-229	0.506729	0.295	0.153	2.75e-225	CD8αα+ TCRαβ/γδ T cell 2
Trbc1	2.13e-228	0.593193	0.686	0.523	4.8e-224	CD8αα+ TCRαβ/γδ T cell 2
Gimap4	4.63e-224	0.400765	0.855	0.687	1.04e-219	CD8αα+ TCRαβ/γδ T cell 2
Coro1a	1.62e-219	0.401172	0.811	0.657	3.64e-215	CD8αα+ TCRαβ/γδ T cell 2
Rps17	5.25e-217	0.358371	0.88	0.78	1.19e-212	CD8αα+ TCRαβ/γδ T cell 2
Lat	1.79e-211	0.438476	0.469	0.297	4.05e-207	CD8αα+ TCRαβ/γδ T cell 2
Lypd6b	5.7e-209	0.315869	0.105	0.027	1.29e-204	CD8αα+ TCRαβ/γδ T cell 2
Cd69	1.12e-205	0.505036	0.665	0.516	2.52e-201	CD8αα+ TCRαβ/γδ T cell 2
Hspe1	1.24e-204	0.379162	0.719	0.59	2.8e-200	CD8αα+ TCRαβ/γδ T cell 2
Smc4	1.67e-204	0.648794	0.607	0.489	3.77e-200	CD8αα+ TCRαβ/γδ T cell 2
Mbnl1	1.44e-203	0.31177	0.99	0.876	3.24e-199	CD8αα+ TCRαβ/γδ T cell 2
Xist	1.57e-202	0.291069	0.972	0.922	3.55e-198	CD8αα+ TCRαβ/γδ T cell 2
Oprm1	1.07e-201	0.515267	0.461	0.317	2.41e-197	CD8αα+ TCRαβ/γδ T cell 2
2410006H16Rik	4.08e-200	0.478924	0.636	0.51	9.21e-196	CD8αα+ TCRαβ/γδ T cell 2
Tgfbr2	2.45e-199	0.445619	0.682	0.555	5.52e-195	CD8αα+ TCRαβ/γδ T cell 2
Gm16093	7.01e-197	0.522192	0.491	0.354	1.58e-192	CD8αα+ TCRαβ/γδ T cell 2
Fxyd5	1.04e-195	0.397858	0.714	0.57	2.34e-191	CD8αα+ TCRαβ/γδ T cell 2
Pakap.1	1.83e-194	0.451463	0.124	0.04	4.14e-190	CD8αα+ TCRαβ/γδ T cell 2
Rpl3	3.34e-192	0.326587	0.942	0.818	7.52e-188	CD8αα+ TCRαβ/γδ T cell 2
Prag1	8.19e-192	0.52619	0.482	0.348	1.85e-187	CD8αα+ TCRαβ/γδ T cell 2
Eef1b2	3.2e-190	0.323875	0.866	0.749	7.22e-186	CD8αα+ TCRαβ/γδ T cell 2
Elmsan1	7.28e-190	0.569893	0.55	0.423	1.64e-185	CD8αα+ TCRαβ/γδ T cell 2
Nlk	2.96e-186	0.436291	0.708	0.593	6.67e-182	CD8αα+ TCRαβ/γδ T cell 2
Glis3	1.94e-185	0.281706	0.125	0.041	4.37e-181	CD8αα+ TCRαβ/γδ T cell 2
Cdyl2	2.01e-185	0.519605	0.53	0.389	4.53e-181	CD8αα+ TCRαβ/γδ T cell 2
Shisa5	2.43e-184	0.369733	0.802	0.688	5.47e-180	CD8αα+ TCRαβ/γδ T cell 2
Ryr2	1.35e-183	0.340575	0.107	0.031	3.05e-179	CD8αα+ TCRαβ/γδ T cell 2
Fam189b	1.25e-182	0.478105	0.447	0.311	2.81e-178	CD8αα+ TCRαβ/γδ T cell 2
Prkcq	6.4e-182	0.419614	0.625	0.484	1.44e-177	CD8αα+ TCRαβ/γδ T cell 2
Lpxn	2.55e-179	0.48417	0.647	0.517	5.74e-175	CD8αα+ TCRαβ/γδ T cell 2
Utrn	1.03e-178	0.398104	0.819	0.76	2.32e-174	CD8αα+ TCRαβ/γδ T cell 2
Arhgdib	3.2e-178	0.344379	0.8	0.655	7.21e-174	CD8αα+ TCRαβ/γδ T cell 2
Grcc10	2.29e-176	0.43483	0.717	0.637	5.18e-172	CD8αα+ TCRαβ/γδ T cell 2
Scml4	5.54e-173	0.518844	0.608	0.486	1.25e-168	CD8αα+ TCRαβ/γδ T cell 2
Epb41	1.15e-172	0.419515	0.872	0.762	2.59e-168	CD8αα+ TCRαβ/γδ T cell 2
Rbm39	1.79e-171	0.280591	0.959	0.925	4.05e-167	CD8αα+ TCRαβ/γδ T cell 2
Ikzf1	2.21e-171	0.328322	0.831	0.686	4.99e-167	CD8αα+ TCRαβ/γδ T cell 2
Pde3b	1.74e-167	0.341247	0.884	0.719	3.92e-163	CD8αα+ TCRαβ/γδ T cell 2
Tcf12	9.51e-167	0.348102	0.883	0.815	2.15e-162	CD8αα+ TCRαβ/γδ T cell 2
Rac2	1.26e-165	0.323267	0.852	0.701	2.83e-161	CD8αα+ TCRαβ/γδ T cell 2
Thy1	7.91e-164	0.389236	0.279	0.15	1.78e-159	CD8αα+ TCRαβ/γδ T cell 2
Emb	5.07e-163	0.519556	0.753	0.636	1.14e-158	CD8αα+ TCRαβ/γδ T cell 2
Sfmbt2	5.91e-163	0.291558	0.112	0.037	1.33e-158	CD8αα+ TCRαβ/γδ T cell 2
Rhoh	9.3e-163	0.444398	0.627	0.508	2.1e-158	CD8αα+ TCRαβ/γδ T cell 2
Tgm2	3.23e-162	0.318475	0.132	0.051	7.3e-158	CD8αα+ TCRαβ/γδ T cell 2
Gm12216	1.12e-161	0.443029	0.576	0.462	2.52e-157	CD8αα+ TCRαβ/γδ T cell 2
Znrf3	1.11e-160	0.487913	0.529	0.398	2.49e-156	CD8αα+ TCRαβ/γδ T cell 2
Igf2r	1.24e-159	0.458159	0.557	0.448	2.81e-155	CD8αα+ TCRαβ/γδ T cell 2
Prkch	1.03e-156	0.284707	0.98	0.769	2.33e-152	CD8αα+ TCRαβ/γδ T cell 2
Prrc2c	2.87e-156	0.355563	0.822	0.77	6.47e-152	CD8αα+ TCRαβ/γδ T cell 2
Ets1	1.08e-152	0.301125	0.91	0.754	2.44e-148	CD8αα+ TCRαβ/γδ T cell 2
Psme1	2.09e-152	0.379635	0.756	0.694	4.72e-148	CD8αα+ TCRαβ/γδ T cell 2
Gimap7	7.11e-152	0.363591	0.72	0.585	1.6e-147	CD8αα+ TCRαβ/γδ T cell 2
Emid1	9.84e-151	0.458801	0.317	0.199	2.22e-146	CD8αα+ TCRαβ/γδ T cell 2
Hnrnpf	1.56e-150	0.344658	0.767	0.706	3.51e-146	CD8αα+ TCRαβ/γδ T cell 2
Sh3bp5	2.74e-150	0.280036	0.15	0.063	6.18e-146	CD8αα+ TCRαβ/γδ T cell 2
Runx3	1.95e-148	0.300734	0.856	0.689	4.4e-144	CD8αα+ TCRαβ/γδ T cell 2
Nop10	2.97e-148	0.399222	0.625	0.525	6.69e-144	CD8αα+ TCRαβ/γδ T cell 2
Stt3b	3.32e-148	0.472927	0.566	0.478	7.49e-144	CD8αα+ TCRαβ/γδ T cell 2
Stk17b	8.12e-145	0.284375	0.94	0.868	1.83e-140	CD8αα+ TCRαβ/γδ T cell 2
Celf2	3.28e-144	0.278126	0.907	0.756	7.4e-140	CD8αα+ TCRαβ/γδ T cell 2
Saraf	3.52e-144	0.437711	0.609	0.526	7.95e-140	CD8αα+ TCRαβ/γδ T cell 2
Rps27rt	8.46e-144	0.400977	0.571	0.475	1.91e-139	CD8αα+ TCRαβ/γδ T cell 2
Il21r	2.15e-141	0.488966	0.575	0.462	4.84e-137	CD8αα+ TCRαβ/γδ T cell 2
Thada	9.22e-141	0.384178	0.664	0.552	2.08e-136	CD8αα+ TCRαβ/γδ T cell 2
Lcp2	6.25e-139	0.357802	0.631	0.513	1.41e-134	CD8αα+ TCRαβ/γδ T cell 2
Pced1b	9.43e-138	0.455476	0.358	0.242	2.13e-133	CD8αα+ TCRαβ/γδ T cell 2
Rpl36al	3.51e-137	0.271043	0.875	0.793	7.93e-133	CD8αα+ TCRαβ/γδ T cell 2
Gm26740	5.99e-136	0.331995	0.716	0.574	1.35e-131	CD8αα+ TCRαβ/γδ T cell 2
Lck	6.78e-136	0.295005	0.793	0.65	1.53e-131	CD8αα+ TCRαβ/γδ T cell 2
Evl	3.86e-135	0.331727	0.686	0.556	8.7e-131	CD8αα+ TCRαβ/γδ T cell 2
Serbp1	7.04e-133	0.30689	0.814	0.749	1.59e-128	CD8αα+ TCRαβ/γδ T cell 2
Rnaset2a	1.01e-132	0.314134	0.749	0.662	2.27e-128	CD8αα+ TCRαβ/γδ T cell 2
Rras2	1.33e-131	0.571485	0.458	0.363	3.01e-127	CD8αα+ TCRαβ/γδ T cell 2
Ift80	1.88e-128	0.449205	0.251	0.15	4.24e-124	CD8αα+ TCRαβ/γδ T cell 2
Arhgap45	6.94e-127	0.329584	0.644	0.533	1.56e-122	CD8αα+ TCRαβ/γδ T cell 2
Zfp36l2	8.7e-127	0.40142	0.772	0.696	1.96e-122	CD8αα+ TCRαβ/γδ T cell 2
Aak1	1.68e-126	0.329977	0.744	0.665	3.78e-122	CD8αα+ TCRαβ/γδ T cell 2
Pmepa1	4.08e-126	0.368205	0.626	0.517	9.21e-122	CD8αα+ TCRαβ/γδ T cell 2
Snrpe	1.07e-124	0.348078	0.615	0.533	2.42e-120	CD8αα+ TCRαβ/γδ T cell 2
Vps37b	1.32e-124	0.371378	0.748	0.651	2.99e-120	CD8αα+ TCRαβ/γδ T cell 2
Cd247	3.73e-124	0.334752	0.62	0.498	8.42e-120	CD8αα+ TCRαβ/γδ T cell 2
Abi3	2.03e-123	0.350763	0.573	0.469	4.58e-119	CD8αα+ TCRαβ/γδ T cell 2
Abcb1a	5.96e-123	0.293049	0.857	0.753	1.34e-118	CD8αα+ TCRαβ/γδ T cell 2
Peli1	1.01e-122	0.321431	0.865	0.818	2.27e-118	CD8αα+ TCRαβ/γδ T cell 2
Gimap9	1.42e-122	0.425836	0.476	0.373	3.2e-118	CD8αα+ TCRαβ/γδ T cell 2
Trmt112	1.88e-121	0.378356	0.475	0.375	4.25e-117	CD8αα+ TCRαβ/γδ T cell 2
Eef1d	3.03e-120	0.335953	0.681	0.613	6.83e-116	CD8αα+ TCRαβ/γδ T cell 2
Bicdl1	3.67e-119	0.39976	0.274	0.172	8.29e-115	CD8αα+ TCRαβ/γδ T cell 2
Tcrg-C2	3.77e-119	0.287462	0.709	0.556	8.51e-115	CD8αα+ TCRαβ/γδ T cell 2
Mctp2	1.72e-118	0.290434	0.756	0.633	3.88e-114	CD8αα+ TCRαβ/γδ T cell 2
Arap2	1.75e-118	0.334548	0.773	0.716	3.95e-114	CD8αα+ TCRαβ/γδ T cell 2
Srpk2	2.98e-118	0.414837	0.443	0.34	6.73e-114	CD8αα+ TCRαβ/γδ T cell 2
Tubb5	3.67e-118	0.353116	0.447	0.344	8.28e-114	CD8αα+ TCRαβ/γδ T cell 2
Tut4	7.81e-117	0.292199	0.797	0.704	1.76e-112	CD8αα+ TCRαβ/γδ T cell 2
Btf3	2.59e-116	0.283397	0.759	0.679	5.85e-112	CD8αα+ TCRαβ/γδ T cell 2
Zswim6	7.34e-116	0.295281	0.806	0.721	1.66e-111	CD8αα+ TCRαβ/γδ T cell 2
Rpp21	8.69e-116	0.380299	0.556	0.483	1.96e-111	CD8αα+ TCRαβ/γδ T cell 2
Zfp53	2.95e-115	0.505348	0.387	0.288	6.65e-111	CD8αα+ TCRαβ/γδ T cell 2
Tra2b	5.16e-115	0.333273	0.758	0.701	1.16e-110	CD8αα+ TCRαβ/γδ T cell 2
Set	7.96e-115	0.332174	0.659	0.585	1.79e-110	CD8αα+ TCRαβ/γδ T cell 2
Tle4	6.45e-113	0.345487	0.737	0.687	1.45e-108	CD8αα+ TCRαβ/γδ T cell 2
Nsa2	1.31e-111	0.347202	0.694	0.632	2.96e-107	CD8αα+ TCRαβ/γδ T cell 2
Junb	2.81e-111	0.45438	0.785	0.749	6.35e-107	CD8αα+ TCRαβ/γδ T cell 2
Trgv2	4.38e-111	0.357852	0.542	0.422	9.87e-107	CD8αα+ TCRαβ/γδ T cell 2
Rapgef6	1.08e-110	0.28623	0.816	0.742	2.45e-106	CD8αα+ TCRαβ/γδ T cell 2
Snhg1	2.25e-110	0.42393	0.367	0.271	5.08e-106	CD8αα+ TCRαβ/γδ T cell 2
Apol7e	9.8e-110	0.420706	0.459	0.357	2.21e-105	CD8αα+ TCRαβ/γδ T cell 2
Apbb1ip	9.82e-110	0.304597	0.668	0.56	2.21e-105	CD8αα+ TCRαβ/γδ T cell 2
Mir142hg	9.14e-109	0.319298	0.758	0.64	2.06e-104	CD8αα+ TCRαβ/γδ T cell 2
Gimap5	1.65e-108	0.402272	0.441	0.341	3.72e-104	CD8αα+ TCRαβ/γδ T cell 2
Il2rg	8.13e-108	0.343056	0.535	0.437	1.83e-103	CD8αα+ TCRαβ/γδ T cell 2
P2rx7	7.65e-107	0.344391	0.576	0.472	1.73e-102	CD8αα+ TCRαβ/γδ T cell 2
Nabp1	1.79e-106	0.429011	0.445	0.351	4.05e-102	CD8αα+ TCRαβ/γδ T cell 2
Stk4	1.8e-105	0.316697	0.644	0.572	4.07e-101	CD8αα+ TCRαβ/γδ T cell 2
Gm11808	2e-105	0.307922	0.683	0.612	4.51e-101	CD8αα+ TCRαβ/γδ T cell 2
Snhg8	4.73e-104	0.394883	0.521	0.444	1.07e-99	CD8αα+ TCRαβ/γδ T cell 2
Gm10076	5.31e-104	0.273033	0.786	0.714	1.2e-99	CD8αα+ TCRαβ/γδ T cell 2
Lcp1	3.56e-103	0.260461	0.752	0.633	8.03e-99	CD8αα+ TCRαβ/γδ T cell 2
Ptges3	9.62e-103	0.346949	0.613	0.55	2.17e-98	CD8αα+ TCRαβ/γδ T cell 2
Sumo2	7.43e-102	0.288085	0.674	0.598	1.68e-97	CD8αα+ TCRαβ/γδ T cell 2
Mif	1.34e-100	0.352569	0.534	0.452	3.02e-96	CD8αα+ TCRαβ/γδ T cell 2
Limd2	2.07e-100	0.336139	0.532	0.438	4.67e-96	CD8αα+ TCRαβ/γδ T cell 2
Ptpn6	2.11e-100	0.379553	0.444	0.352	4.75e-96	CD8αα+ TCRαβ/γδ T cell 2
Nin	8.36e-100	0.350326	0.513	0.419	1.89e-95	CD8αα+ TCRαβ/γδ T cell 2
Ptprcap	6.66e-98	0.300082	0.652	0.553	1.5e-93	CD8αα+ TCRαβ/γδ T cell 2
Rfx7	1.85e-97	0.368493	0.613	0.544	4.18e-93	CD8αα+ TCRαβ/γδ T cell 2
Eif3e	4.97e-97	0.317222	0.622	0.555	1.12e-92	CD8αα+ TCRαβ/γδ T cell 2
Akt3	5.35e-96	0.323647	0.554	0.445	1.21e-91	CD8αα+ TCRαβ/γδ T cell 2
Pcgf5	1.79e-95	0.434487	0.404	0.317	4.03e-91	CD8αα+ TCRαβ/γδ T cell 2
Aim2	2e-95	0.327094	0.566	0.494	4.51e-91	CD8αα+ TCRαβ/γδ T cell 2
Sp110	1.08e-93	0.349122	0.369	0.279	2.43e-89	CD8αα+ TCRαβ/γδ T cell 2
Elmo1	1.96e-93	0.268566	0.744	0.687	4.43e-89	CD8αα+ TCRαβ/γδ T cell 2
Bzw2	3.03e-93	0.42266	0.295	0.204	6.84e-89	CD8αα+ TCRαβ/γδ T cell 2
Dnaja1	5.5e-93	0.321698	0.74	0.697	1.24e-88	CD8αα+ TCRαβ/γδ T cell 2
Psmb8	6e-93	0.278448	0.785	0.746	1.35e-88	CD8αα+ TCRαβ/γδ T cell 2
Lax1	2.45e-91	0.317248	0.238	0.152	5.53e-87	CD8αα+ TCRαβ/γδ T cell 2
Hnrnpa0	1.44e-89	0.338419	0.572	0.512	3.25e-85	CD8αα+ TCRαβ/γδ T cell 2
Acpp	2.91e-88	0.410114	0.504	0.418	6.57e-84	CD8αα+ TCRαβ/γδ T cell 2
Klrc1	4.52e-88	0.592622	0.128	0.064	1.02e-83	CD8αα+ TCRαβ/γδ T cell 2
Ramp3	6.73e-88	0.316815	0.155	0.085	1.52e-83	CD8αα+ TCRαβ/γδ T cell 2
Gm10260	6.29e-87	0.327267	0.541	0.47	1.42e-82	CD8αα+ TCRαβ/γδ T cell 2
Gm47283	6.9e-87	0.335536	0.532	0.455	1.56e-82	CD8αα+ TCRαβ/γδ T cell 2
Map4k4	9.34e-87	0.348478	0.584	0.528	2.11e-82	CD8αα+ TCRαβ/γδ T cell 2
Itpkb	1.43e-86	0.253886	0.768	0.653	3.23e-82	CD8αα+ TCRαβ/γδ T cell 2
Nfatc3	1.52e-86	0.366339	0.61	0.561	3.44e-82	CD8αα+ TCRαβ/γδ T cell 2
Furin	2.14e-86	0.3142	0.59	0.518	4.82e-82	CD8αα+ TCRαβ/γδ T cell 2
Eml5	4.16e-86	0.354925	0.27	0.184	9.39e-82	CD8αα+ TCRαβ/γδ T cell 2
Cnbp	2.09e-85	0.30198	0.647	0.597	4.73e-81	CD8αα+ TCRαβ/γδ T cell 2
Abracl	3.03e-85	0.303291	0.579	0.509	6.84e-81	CD8αα+ TCRαβ/γδ T cell 2
Mllt3	3.68e-85	0.275814	0.746	0.676	8.31e-81	CD8αα+ TCRαβ/γδ T cell 2
Itpr2	3.17e-83	0.276547	0.668	0.6	7.15e-79	CD8αα+ TCRαβ/γδ T cell 2
Ehd3	3.35e-82	0.297537	0.2	0.124	7.56e-78	CD8αα+ TCRαβ/γδ T cell 2
Cxxc5	6.34e-82	0.265033	0.14	0.076	1.43e-77	CD8αα+ TCRαβ/γδ T cell 2
Nfkb1	9.18e-82	0.307844	0.531	0.455	2.07e-77	CD8αα+ TCRαβ/γδ T cell 2
Sept6	2.8e-81	0.265024	0.659	0.57	6.31e-77	CD8αα+ TCRαβ/γδ T cell 2
Pde4b	1.06e-80	0.28657	0.619	0.527	2.4e-76	CD8αα+ TCRαβ/γδ T cell 2
Ar	1.85e-80	0.391228	0.16	0.091	4.17e-76	CD8αα+ TCRαβ/γδ T cell 2
Cd84	3.67e-80	0.302272	0.279	0.193	8.27e-76	CD8αα+ TCRαβ/γδ T cell 2
Tiparp	5.95e-79	0.549023	0.417	0.351	1.34e-74	CD8αα+ TCRαβ/γδ T cell 2
Sik1	6.19e-79	0.33617	0.485	0.408	1.4e-74	CD8αα+ TCRαβ/γδ T cell 2
Cd48	1.8e-77	0.289302	0.538	0.458	4.07e-73	CD8αα+ TCRαβ/γδ T cell 2
Selplg	2.55e-76	0.262927	0.692	0.602	5.74e-72	CD8αα+ TCRαβ/γδ T cell 2
Fam78a	1.21e-75	0.301072	0.263	0.184	2.73e-71	CD8αα+ TCRαβ/γδ T cell 2
Hpgds	6.57e-75	0.341383	0.297	0.217	1.48e-70	CD8αα+ TCRαβ/γδ T cell 2
Gm2000	2.1e-74	0.313531	0.49	0.426	4.74e-70	CD8αα+ TCRαβ/γδ T cell 2
Cbl	1e-73	0.279709	0.638	0.587	2.26e-69	CD8αα+ TCRαβ/γδ T cell 2
Phf21a	1.24e-73	0.306065	0.645	0.594	2.8e-69	CD8αα+ TCRαβ/γδ T cell 2
Hipk1	1.32e-73	0.31311	0.572	0.527	2.97e-69	CD8αα+ TCRαβ/γδ T cell 2
Ube2d3	1.6e-73	0.254239	0.726	0.708	3.62e-69	CD8αα+ TCRαβ/γδ T cell 2
Myl12a	2.46e-73	0.294684	0.578	0.53	5.54e-69	CD8αα+ TCRαβ/γδ T cell 2
Ccdc85b	1.21e-72	0.285014	0.186	0.118	2.72e-68	CD8αα+ TCRαβ/γδ T cell 2
Snhg12	4.24e-72	0.353968	0.307	0.232	9.57e-68	CD8αα+ TCRαβ/γδ T cell 2
Rundc3b	1.16e-71	0.354828	0.536	0.465	2.62e-67	CD8αα+ TCRαβ/γδ T cell 2
Zc3hav1	1.46e-70	0.263149	0.775	0.731	3.3e-66	CD8αα+ TCRαβ/γδ T cell 2
Sarnp	1.52e-70	0.303708	0.54	0.489	3.42e-66	CD8αα+ TCRαβ/γδ T cell 2
Wnt5b	2.58e-70	0.34647	0.419	0.332	5.82e-66	CD8αα+ TCRαβ/γδ T cell 2
Usp24	2.79e-70	0.318159	0.426	0.357	6.29e-66	CD8αα+ TCRαβ/γδ T cell 2
Stat1	3.65e-70	0.338463	0.597	0.547	8.24e-66	CD8αα+ TCRαβ/γδ T cell 2
Rabac1	4.82e-70	0.30023	0.548	0.495	1.09e-65	CD8αα+ TCRαβ/γδ T cell 2
Trat1	1.1e-69	0.35271	0.475	0.387	2.48e-65	CD8αα+ TCRαβ/γδ T cell 2
Smap1	2.01e-69	0.283137	0.654	0.627	4.54e-65	CD8αα+ TCRαβ/γδ T cell 2
Slc44a2	3.14e-69	0.289284	0.347	0.268	7.08e-65	CD8αα+ TCRαβ/γδ T cell 2
Lztfl1	9.07e-69	0.364944	0.216	0.147	2.05e-64	CD8αα+ TCRαβ/γδ T cell 2
Chsy1	1.93e-68	0.277423	0.547	0.461	4.35e-64	CD8αα+ TCRαβ/γδ T cell 2
Slfn2	3.22e-68	0.303629	0.448	0.369	7.27e-64	CD8αα+ TCRαβ/γδ T cell 2
1810026B05Rik	4.75e-68	0.276657	0.653	0.623	1.07e-63	CD8αα+ TCRαβ/γδ T cell 2
Smchd1	7.01e-68	0.29488	0.648	0.595	1.58e-63	CD8αα+ TCRαβ/γδ T cell 2
Fam172a	1.4e-67	0.260304	0.732	0.69	3.15e-63	CD8αα+ TCRαβ/γδ T cell 2
Gmfg	3.79e-67	0.289586	0.26	0.183	8.56e-63	CD8αα+ TCRαβ/γδ T cell 2
Sept1	7.57e-67	0.269098	0.575	0.505	1.71e-62	CD8αα+ TCRαβ/γδ T cell 2
Otulinl	8.56e-67	0.280954	0.466	0.391	1.93e-62	CD8αα+ TCRαβ/γδ T cell 2
Stim1	1.3e-66	0.286513	0.607	0.546	2.94e-62	CD8αα+ TCRαβ/γδ T cell 2
Arl6ip5	1.31e-66	0.306379	0.474	0.409	2.96e-62	CD8αα+ TCRαβ/γδ T cell 2
Klrc2	2.15e-66	0.364432	0.104	0.053	4.86e-62	CD8αα+ TCRαβ/γδ T cell 2
Pik3ip1	1.21e-65	0.25758	0.163	0.1	2.73e-61	CD8αα+ TCRαβ/γδ T cell 2
Traf1	2.6e-65	0.286116	0.301	0.225	5.86e-61	CD8αα+ TCRαβ/γδ T cell 2
Virma	2.81e-65	0.340247	0.44	0.38	6.33e-61	CD8αα+ TCRαβ/γδ T cell 2
Psip1	5.51e-65	0.297071	0.446	0.378	1.24e-60	CD8αα+ TCRαβ/γδ T cell 2
Sox5	7.2e-65	0.409965	0.11	0.058	1.62e-60	CD8αα+ TCRαβ/γδ T cell 2
Rnf149	1.01e-64	0.258012	0.561	0.488	2.27e-60	CD8αα+ TCRαβ/γδ T cell 2
Ctsc	1.16e-64	0.35472	0.607	0.543	2.61e-60	CD8αα+ TCRαβ/γδ T cell 2
Cdk2ap2	1.79e-64	0.295045	0.494	0.441	4.03e-60	CD8αα+ TCRαβ/γδ T cell 2
4933406I18Rik	3.38e-64	0.320395	0.485	0.401	7.63e-60	CD8αα+ TCRαβ/γδ T cell 2
Leprotl1	8.46e-64	0.297487	0.531	0.486	1.91e-59	CD8αα+ TCRαβ/γδ T cell 2
Gngt2	1.28e-63	0.311374	0.283	0.213	2.88e-59	CD8αα+ TCRαβ/γδ T cell 2
Itgb7	2.54e-63	0.254841	0.512	0.437	5.72e-59	CD8αα+ TCRαβ/γδ T cell 2
Fkbp3	3.87e-63	0.307648	0.407	0.343	8.73e-59	CD8αα+ TCRαβ/γδ T cell 2
Lsm5	5.41e-63	0.305382	0.395	0.332	1.22e-58	CD8αα+ TCRαβ/γδ T cell 2
Smg6	1.6e-62	0.250273	0.712	0.658	3.6e-58	CD8αα+ TCRαβ/γδ T cell 2
Gm2245	4.16e-62	0.274929	0.219	0.152	9.39e-58	CD8αα+ TCRαβ/γδ T cell 2
Klri1	2.65e-61	0.352945	0.366	0.276	5.99e-57	CD8αα+ TCRαβ/γδ T cell 2
Klk8	3.66e-61	0.298684	0.33	0.259	8.26e-57	CD8αα+ TCRαβ/γδ T cell 2
Cyfip2	1.48e-60	0.253653	0.516	0.447	3.34e-56	CD8αα+ TCRαβ/γδ T cell 2
Kpna4	1.83e-60	0.252416	0.686	0.655	4.12e-56	CD8αα+ TCRαβ/γδ T cell 2
Anp32a	2.05e-59	0.286716	0.505	0.457	4.62e-55	CD8αα+ TCRαβ/γδ T cell 2
Cers4	2.37e-59	0.348127	0.411	0.346	5.34e-55	CD8αα+ TCRαβ/γδ T cell 2
Lpar6	3.1e-59	0.305423	0.241	0.175	6.99e-55	CD8αα+ TCRαβ/γδ T cell 2
Zdhhc20	6.61e-59	0.260092	0.598	0.55	1.49e-54	CD8αα+ TCRαβ/γδ T cell 2
Chd2	1.64e-57	0.293254	0.692	0.673	3.7e-53	CD8αα+ TCRαβ/γδ T cell 2
Ifngr1	1.22e-56	0.273264	0.689	0.662	2.75e-52	CD8αα+ TCRαβ/γδ T cell 2
Supt4a	2.2e-56	0.251875	0.585	0.547	4.97e-52	CD8αα+ TCRαβ/γδ T cell 2
Snrpf	3.06e-56	0.272171	0.478	0.427	6.9e-52	CD8αα+ TCRαβ/γδ T cell 2
Ube2d2a	6.92e-56	0.286529	0.527	0.495	1.56e-51	CD8αα+ TCRαβ/γδ T cell 2
Tanc2	2.52e-55	0.297956	0.182	0.121	5.69e-51	CD8αα+ TCRαβ/γδ T cell 2
Cd27	5.5e-55	0.286752	0.305	0.24	1.24e-50	CD8αα+ TCRαβ/γδ T cell 2
Hivep2	6.16e-55	0.269451	0.631	0.586	1.39e-50	CD8αα+ TCRαβ/γδ T cell 2
Ago2	2.23e-54	0.286721	0.571	0.543	5.03e-50	CD8αα+ TCRαβ/γδ T cell 2
Akap6	4.78e-54	0.41707	0.197	0.136	1.08e-49	CD8αα+ TCRαβ/γδ T cell 2
Atp8a1	7.8e-54	0.286385	0.569	0.538	1.76e-49	CD8αα+ TCRαβ/γδ T cell 2
Sms	1.22e-53	0.29028	0.352	0.294	2.75e-49	CD8αα+ TCRαβ/γδ T cell 2
Slc38a1	1.75e-53	0.290764	0.507	0.454	3.94e-49	CD8αα+ TCRαβ/γδ T cell 2
Tcf20	1.93e-53	0.305645	0.533	0.484	4.35e-49	CD8αα+ TCRαβ/γδ T cell 2
Dnajc3	2.15e-53	0.300147	0.52	0.489	4.85e-49	CD8αα+ TCRαβ/γδ T cell 2
Raet1e	3.96e-53	0.292265	0.305	0.236	8.93e-49	CD8αα+ TCRαβ/γδ T cell 2
Mob3b	6.12e-53	0.359439	0.213	0.153	1.38e-48	CD8αα+ TCRαβ/γδ T cell 2
Srp14	1.07e-52	0.25137	0.532	0.494	2.41e-48	CD8αα+ TCRαβ/γδ T cell 2
Sipa1l2	2.55e-52	0.276289	0.216	0.156	5.75e-48	CD8αα+ TCRαβ/γδ T cell 2
Lbh	5.74e-52	0.272113	0.436	0.378	1.29e-47	CD8αα+ TCRαβ/γδ T cell 2
Nr4a1	5.14e-51	0.297493	0.283	0.216	1.16e-46	CD8αα+ TCRαβ/γδ T cell 2
Stip1	7.31e-51	0.304516	0.342	0.286	1.65e-46	CD8αα+ TCRαβ/γδ T cell 2
Galnt2	3.63e-50	0.29835	0.354	0.299	8.18e-46	CD8αα+ TCRαβ/γδ T cell 2
Khdrbs1	3.78e-50	0.315978	0.464	0.427	8.53e-46	CD8αα+ TCRαβ/γδ T cell 2
Dynll1	7.93e-50	0.253483	0.543	0.493	1.79e-45	CD8αα+ TCRαβ/γδ T cell 2
Vrk1	2.78e-49	0.281812	0.309	0.25	6.27e-45	CD8αα+ TCRαβ/γδ T cell 2
Mbnl2	6.63e-49	0.30706	0.707	0.698	1.5e-44	CD8αα+ TCRαβ/γδ T cell 2
Sec11a	8.05e-49	0.268092	0.499	0.469	1.82e-44	CD8αα+ TCRαβ/γδ T cell 2
Eif3m	1.27e-48	0.279318	0.424	0.378	2.85e-44	CD8αα+ TCRαβ/γδ T cell 2
Snu13	1.77e-48	0.276188	0.418	0.371	3.99e-44	CD8αα+ TCRαβ/γδ T cell 2
Cebpb	7.77e-48	0.310636	0.409	0.361	1.75e-43	CD8αα+ TCRαβ/γδ T cell 2
Prkd3	1.28e-47	0.287878	0.288	0.228	2.9e-43	CD8αα+ TCRαβ/γδ T cell 2
Klf13	4.03e-47	0.278763	0.515	0.479	9.08e-43	CD8αα+ TCRαβ/γδ T cell 2
St13	6.23e-47	0.25193	0.557	0.523	1.41e-42	CD8αα+ TCRαβ/γδ T cell 2
Gm43434	8.07e-47	0.260682	0.179	0.125	1.82e-42	CD8αα+ TCRαβ/γδ T cell 2
Elk4	1.16e-46	0.28314	0.412	0.367	2.61e-42	CD8αα+ TCRαβ/γδ T cell 2
Zyg11b	5.24e-46	0.35345	0.397	0.351	1.18e-41	CD8αα+ TCRαβ/γδ T cell 2
Zfp652	1.07e-45	0.292351	0.473	0.433	2.41e-41	CD8αα+ TCRαβ/γδ T cell 2
Rcbtb2	1.56e-45	0.270261	0.304	0.246	3.52e-41	CD8αα+ TCRαβ/γδ T cell 2
Abtb2	3.26e-45	0.295778	0.329	0.265	7.35e-41	CD8αα+ TCRαβ/γδ T cell 2
Zfp326	1.34e-44	0.272722	0.193	0.141	3.03e-40	CD8αα+ TCRαβ/γδ T cell 2
Nr4a3	1.41e-44	0.303955	0.382	0.31	3.17e-40	CD8αα+ TCRαβ/γδ T cell 2
Poteg	2.14e-44	0.356611	0.166	0.113	4.83e-40	CD8αα+ TCRαβ/γδ T cell 2
Gm20186	6.57e-44	0.318889	0.345	0.287	1.48e-39	CD8αα+ TCRαβ/γδ T cell 2
Med10	1.69e-43	0.271122	0.354	0.304	3.82e-39	CD8αα+ TCRαβ/γδ T cell 2
Atad2	3.29e-43	0.25662	0.465	0.407	7.41e-39	CD8αα+ TCRαβ/γδ T cell 2
Gm48236	5.48e-43	0.261669	0.278	0.217	1.24e-38	CD8αα+ TCRαβ/γδ T cell 2
Cdkn2d	6.93e-43	0.250252	0.188	0.136	1.56e-38	CD8αα+ TCRαβ/γδ T cell 2
Creb1	1.1e-42	0.26957	0.517	0.485	2.49e-38	CD8αα+ TCRαβ/γδ T cell 2
Rps6ka3	7.79e-42	0.273496	0.557	0.527	1.76e-37	CD8αα+ TCRαβ/γδ T cell 2
Cdk19	9.69e-42	0.272542	0.457	0.409	2.19e-37	CD8αα+ TCRαβ/γδ T cell 2
Il6st	2.22e-41	0.276131	0.337	0.279	5e-37	CD8αα+ TCRαβ/γδ T cell 2
Fubp1	1.76e-40	0.261393	0.472	0.438	3.97e-36	CD8αα+ TCRαβ/γδ T cell 2
Emg1	1.98e-40	0.25854	0.387	0.346	4.46e-36	CD8αα+ TCRαβ/γδ T cell 2
Gpr68	2.31e-40	0.250973	0.313	0.257	5.21e-36	CD8αα+ TCRαβ/γδ T cell 2
Herc3	3.16e-40	0.252368	0.396	0.346	7.12e-36	CD8αα+ TCRαβ/γδ T cell 2
Ifi47	8.31e-40	0.274938	0.366	0.319	1.87e-35	CD8αα+ TCRαβ/γδ T cell 2
Ifnar2	1.39e-39	0.289927	0.355	0.304	3.13e-35	CD8αα+ TCRαβ/γδ T cell 2
Gpr18	4.84e-39	0.253038	0.456	0.402	1.09e-34	CD8αα+ TCRαβ/γδ T cell 2
Zfp280d	1e-38	0.266981	0.443	0.404	2.26e-34	CD8αα+ TCRαβ/γδ T cell 2
Sugt1	2.96e-38	0.261954	0.428	0.395	6.67e-34	CD8αα+ TCRαβ/γδ T cell 2
Ppm1g	2.35e-37	0.306967	0.287	0.242	5.3e-33	CD8αα+ TCRαβ/γδ T cell 2
Fermt3	1.61e-34	0.255937	0.325	0.279	3.63e-30	CD8αα+ TCRαβ/γδ T cell 2
Setd7	4.79e-34	0.295304	0.332	0.293	1.08e-29	CD8αα+ TCRαβ/γδ T cell 2
Phf6	7.74e-34	0.31394	0.379	0.338	1.75e-29	CD8αα+ TCRαβ/γδ T cell 2
Kras	3.48e-33	0.255754	0.476	0.455	7.85e-29	CD8αα+ TCRαβ/γδ T cell 2
Dpm3	5.95e-33	0.254003	0.466	0.445	1.34e-28	CD8αα+ TCRαβ/γδ T cell 2
Znrd1	7.65e-33	0.261227	0.241	0.199	1.73e-28	CD8αα+ TCRαβ/γδ T cell 2
Elovl5	8.88e-33	0.356928	0.367	0.329	2e-28	CD8αα+ TCRαβ/γδ T cell 2
Hspa1b	1.28e-32	0.450521	0.222	0.172	2.9e-28	CD8αα+ TCRαβ/γδ T cell 2
Jmy	1.43e-32	0.261352	0.452	0.411	3.22e-28	CD8αα+ TCRαβ/γδ T cell 2
Cd274	5.69e-32	0.262094	0.313	0.266	1.28e-27	CD8αα+ TCRαβ/γδ T cell 2
Chordc1	9.47e-32	0.25146	0.392	0.361	2.14e-27	CD8αα+ TCRαβ/γδ T cell 2
Resf1	2.2e-31	0.309424	0.369	0.336	4.97e-27	CD8αα+ TCRαβ/γδ T cell 2
Acvr2a	3.23e-30	0.290104	0.575	0.545	7.28e-26	CD8αα+ TCRαβ/γδ T cell 2
Mpp7	3.43e-30	0.269548	0.414	0.367	7.74e-26	CD8αα+ TCRαβ/γδ T cell 2
Slc38a2	2.24e-29	0.266645	0.461	0.441	5.06e-25	CD8αα+ TCRαβ/γδ T cell 2
B4galt1	1.17e-28	0.255814	0.528	0.515	2.63e-24	CD8αα+ TCRαβ/γδ T cell 2
Myc	1.59e-27	0.261569	0.193	0.151	3.59e-23	CD8αα+ TCRαβ/γδ T cell 2
Prelid2	7.26e-27	0.263938	0.326	0.287	1.64e-22	CD8αα+ TCRαβ/γδ T cell 2
Hspa1a	2.27e-26	0.346627	0.152	0.112	5.12e-22	CD8αα+ TCRαβ/γδ T cell 2
Dusp1	2.43e-26	0.273162	0.396	0.358	5.48e-22	CD8αα+ TCRαβ/γδ T cell 2
Ccl3	8.03e-26	0.300776	0.246	0.199	1.81e-21	CD8αα+ TCRαβ/γδ T cell 2
Ccl4	2.56e-23	0.273112	0.463	0.406	5.77e-19	CD8αα+ TCRαβ/γδ T cell 2
Anapc16	3.07e-23	0.250311	0.308	0.283	6.93e-19	CD8αα+ TCRαβ/γδ T cell 2
Cd6	0	2.09259	0.766	0.107	0	CD8αβ+ TCRαβ T cell
Themis	0	1.98103	0.932	0.301	0	CD8αβ+ TCRαβ T cell
Ccl4	0	1.80997	0.767	0.36	0	CD8αβ+ TCRαβ T cell
Rora	0	1.79174	0.685	0.271	0	CD8αβ+ TCRαβ T cell
Atp8a2	0	1.74694	0.654	0.203	0	CD8αβ+ TCRαβ T cell
Il7r	0	1.70308	0.552	0.09	0	CD8αβ+ TCRαβ T cell
Ms4a4b	0	1.657	0.736	0.155	0	CD8αβ+ TCRαβ T cell
Ctla4	0	1.6564	0.465	0.088	0	CD8αβ+ TCRαβ T cell
Cd5	0	1.59504	0.426	0.04	0	CD8αβ+ TCRαβ T cell
Cd40lg	0	1.58769	0.257	0.026	0	CD8αβ+ TCRαβ T cell
Cd8b1	0	1.57248	0.477	0.046	0	CD8αβ+ TCRαβ T cell
Gm12840	0	1.53748	0.39	0.106	0	CD8αβ+ TCRαβ T cell
BE692007	0	1.47211	0.569	0.077	0	CD8αβ+ TCRαβ T cell
Cd226	0	1.37677	0.829	0.413	0	CD8αβ+ TCRαβ T cell
Lat	0	1.3492	0.771	0.261	0	CD8αβ+ TCRαβ T cell
Grap2	0	1.32895	0.944	0.633	0	CD8αβ+ TCRαβ T cell
Thy1	0	1.31899	0.607	0.106	0	CD8αβ+ TCRαβ T cell
Ifng	0	1.28903	0.252	0.042	0	CD8αβ+ TCRαβ T cell
Ssbp2	0	1.28674	0.636	0.274	0	CD8αβ+ TCRαβ T cell
Ms4a6b	0	1.27969	0.784	0.281	0	CD8αβ+ TCRαβ T cell
A430093F15Rik	0	1.23433	0.3	0.027	0	CD8αβ+ TCRαβ T cell
Inpp4b	0	1.22515	0.954	0.675	0	CD8αβ+ TCRαβ T cell
Gm8369	0	1.21388	0.48	0.073	0	CD8αβ+ TCRαβ T cell
Sh3kbp1	0	1.19995	0.869	0.446	0	CD8αβ+ TCRαβ T cell
Adam19	0	1.18523	0.713	0.318	0	CD8αβ+ TCRαβ T cell
Gadd45b	0	1.18483	0.406	0.183	0	CD8αβ+ TCRαβ T cell
Bcl11b	0	1.15347	0.85	0.496	0	CD8αβ+ TCRαβ T cell
Abcb1b	0	1.15197	0.355	0.103	0	CD8αβ+ TCRαβ T cell
Itga4	0	1.07327	0.702	0.346	0	CD8αβ+ TCRαβ T cell
Btbd11	0	1.01403	0.496	0.191	0	CD8αβ+ TCRαβ T cell
Cd4	0	1.00995	0.269	0.026	0	CD8αβ+ TCRαβ T cell
Actn2	0	0.995478	0.632	0.277	0	CD8αβ+ TCRαβ T cell
Trac	0	0.975846	0.853	0.49	0	CD8αβ+ TCRαβ T cell
Sntb1	0	0.961627	0.748	0.481	0	CD8αβ+ TCRαβ T cell
Cd52	0	0.961214	0.953	0.694	0	CD8αβ+ TCRαβ T cell
Ccr5	0	0.920657	0.304	0.109	0	CD8αβ+ TCRαβ T cell
Cd69	0	0.903969	0.752	0.513	0	CD8αβ+ TCRαβ T cell
Gzmk	0	0.903032	0.373	0.089	0	CD8αβ+ TCRαβ T cell
Slc9a9	0	0.898262	0.805	0.514	0	CD8αβ+ TCRαβ T cell
Gm26740	0	0.89209	0.853	0.562	0	CD8αβ+ TCRαβ T cell
Itgal	0	0.880056	0.437	0.117	0	CD8αβ+ TCRαβ T cell
Znrf1	0	0.875188	0.621	0.326	0	CD8αβ+ TCRαβ T cell
Fyb	0	0.85784	0.957	0.722	0	CD8αβ+ TCRαβ T cell
Icos	0	0.857262	0.222	0.027	0	CD8αβ+ TCRαβ T cell
Klrc1	0	0.850375	0.216	0.055	0	CD8αβ+ TCRαβ T cell
Ank2	0	0.848049	0.117	0.013	0	CD8αβ+ TCRαβ T cell
Adgre5	0	0.844727	0.446	0.192	0	CD8αβ+ TCRαβ T cell
Nlrc5	0	0.841447	0.631	0.352	0	CD8αβ+ TCRαβ T cell
Tnf	0	0.835038	0.213	0.049	0	CD8αβ+ TCRαβ T cell
Cd28	0	0.833115	0.214	0.037	0	CD8αβ+ TCRαβ T cell
Runx2	0	0.814559	0.654	0.362	0	CD8αβ+ TCRαβ T cell
Itk	0	0.807962	0.954	0.721	0	CD8αβ+ TCRαβ T cell
Slamf1	0	0.807946	0.234	0.042	0	CD8αβ+ TCRαβ T cell
Pde4b	0	0.771656	0.735	0.515	0	CD8αβ+ TCRαβ T cell
Cd247	0	0.764536	0.739	0.488	0	CD8αβ+ TCRαβ T cell
Fxyd5	0	0.762996	0.841	0.561	0	CD8αβ+ TCRαβ T cell
Rpl12	0	0.755023	0.997	0.876	0	CD8αβ+ TCRαβ T cell
Slamf7	0	0.734675	0.587	0.357	0	CD8αβ+ TCRαβ T cell
Dapk1	0	0.733963	0.356	0.136	0	CD8αβ+ TCRαβ T cell
Rpl13a	0	0.727474	0.999	0.922	0	CD8αβ+ TCRαβ T cell
Ikzf1	0	0.723711	0.915	0.684	0	CD8αβ+ TCRαβ T cell
Rpsa	0	0.719143	0.999	0.929	0	CD8αβ+ TCRαβ T cell
Hcst	0	0.717823	0.82	0.542	0	CD8αβ+ TCRαβ T cell
Nxpe3	0	0.713456	0.37	0.135	0	CD8αβ+ TCRαβ T cell
Klrc2	0	0.70676	0.186	0.043	0	CD8αβ+ TCRαβ T cell
Rps13	0	0.696763	0.998	0.9	0	CD8αβ+ TCRαβ T cell
Ubash3a	0	0.69117	0.276	0.043	0	CD8αβ+ TCRαβ T cell
Tgfbr3	0	0.675595	0.347	0.13	0	CD8αβ+ TCRαβ T cell
Nebl	0	0.673053	0.166	0.027	0	CD8αβ+ TCRαβ T cell
Rps19	0	0.670235	0.997	0.901	0	CD8αβ+ TCRαβ T cell
Ccl5	0	0.668075	0.958	0.811	0	CD8αβ+ TCRαβ T cell
Rps27	0	0.667338	1	0.959	0	CD8αβ+ TCRαβ T cell
Slfn2	0	0.650766	0.586	0.353	0	CD8αβ+ TCRαβ T cell
Arhgdib	0	0.646563	0.885	0.653	0	CD8αβ+ TCRαβ T cell
Slco3a1	0	0.646123	0.254	0.055	0	CD8αβ+ TCRαβ T cell
Rps24	0	0.636039	1	0.925	0	CD8αβ+ TCRαβ T cell
Rpl23	0	0.624722	0.999	0.927	0	CD8αβ+ TCRαβ T cell
Srgn	0	0.62253	0.98	0.792	0	CD8αβ+ TCRαβ T cell
Rpl39	0	0.616499	0.997	0.913	0	CD8αβ+ TCRαβ T cell
Rps10	0	0.614929	0.999	0.932	0	CD8αβ+ TCRαβ T cell
Rps16	0	0.604074	0.999	0.933	0	CD8αβ+ TCRαβ T cell
Rps21	0	0.601053	1	0.923	0	CD8αβ+ TCRαβ T cell
Skap1	0	0.600171	0.986	0.781	0	CD8αβ+ TCRαβ T cell
Rpl27a	0	0.59715	1	0.928	0	CD8αβ+ TCRαβ T cell
Rpl18a	0	0.587978	0.999	0.945	0	CD8αβ+ TCRαβ T cell
Ptprc	0	0.587446	0.995	0.818	0	CD8αβ+ TCRαβ T cell
Rps5	0	0.58102	0.997	0.922	0	CD8αβ+ TCRαβ T cell
Rpl17	0	0.576476	0.998	0.928	0	CD8αβ+ TCRαβ T cell
Rpl30	0	0.574922	0.996	0.906	0	CD8αβ+ TCRαβ T cell
Rpl36a	0	0.560928	0.952	0.804	0	CD8αβ+ TCRαβ T cell
Arhgap15	0	0.559026	0.923	0.699	0	CD8αβ+ TCRαβ T cell
Mbnl1	0	0.55456	0.994	0.884	0	CD8αβ+ TCRαβ T cell
Rpl37a	0	0.554222	0.999	0.955	0	CD8αβ+ TCRαβ T cell
Slfn1	0	0.553805	0.248	0.051	0	CD8αβ+ TCRαβ T cell
Rpl18	0	0.546318	0.992	0.929	0	CD8αβ+ TCRαβ T cell
Tpt1	0	0.540928	1	0.971	0	CD8αβ+ TCRαβ T cell
Rpl34	0	0.536932	0.997	0.928	0	CD8αβ+ TCRαβ T cell
Rplp1	0	0.53639	1	0.94	0	CD8αβ+ TCRαβ T cell
Rps15a	0	0.533537	0.999	0.907	0	CD8αβ+ TCRαβ T cell
Rps4x	0	0.533345	0.998	0.903	0	CD8αβ+ TCRαβ T cell
Rpl9	0	0.524815	0.998	0.927	0	CD8αβ+ TCRαβ T cell
Uba52	0	0.522449	0.966	0.882	0	CD8αβ+ TCRαβ T cell
Rpl38	0	0.521907	0.999	0.953	0	CD8αβ+ TCRαβ T cell
Rps14	0	0.518518	0.997	0.939	0	CD8αβ+ TCRαβ T cell
Rpl19	0	0.518454	1	0.944	0	CD8αβ+ TCRαβ T cell
Rps3	0	0.518004	0.993	0.908	0	CD8αβ+ TCRαβ T cell
Rpl14	0	0.513311	0.966	0.839	0	CD8αβ+ TCRαβ T cell
Rplp2	0	0.513203	0.996	0.917	0	CD8αβ+ TCRαβ T cell
Rps12	0	0.512399	0.998	0.941	0	CD8αβ+ TCRαβ T cell
Pde11a	0	0.506149	0.167	0.032	0	CD8αβ+ TCRαβ T cell
Rps18	0	0.503373	0.991	0.897	0	CD8αβ+ TCRαβ T cell
Rps23	0	0.502182	0.997	0.93	0	CD8αβ+ TCRαβ T cell
Rps28	0	0.500244	0.995	0.92	0	CD8αβ+ TCRαβ T cell
Rps7	0	0.499924	0.996	0.897	0	CD8αβ+ TCRαβ T cell
Rpl5	0	0.497771	0.961	0.84	0	CD8αβ+ TCRαβ T cell
Rack1	0	0.495938	0.971	0.843	0	CD8αβ+ TCRαβ T cell
Rps9	0	0.495011	0.996	0.921	0	CD8αβ+ TCRαβ T cell
Ly6a	0	0.493444	0.193	0.047	0	CD8αβ+ TCRαβ T cell
Sh2d1a	0	0.491878	0.213	0.048	0	CD8αβ+ TCRαβ T cell
Rps27a	0	0.491238	0.998	0.919	0	CD8αβ+ TCRαβ T cell
Rps3a1	0	0.480369	0.999	0.925	0	CD8αβ+ TCRαβ T cell
Rpl22	0	0.475504	0.986	0.885	0	CD8αβ+ TCRαβ T cell
Rplp0	0	0.466372	0.993	0.906	0	CD8αβ+ TCRαβ T cell
Rpl36	0	0.456392	0.998	0.948	0	CD8αβ+ TCRαβ T cell
Rps11	0	0.454053	0.998	0.94	0	CD8αβ+ TCRαβ T cell
Rpl37	0	0.449135	0.998	0.936	0	CD8αβ+ TCRαβ T cell
Il2ra	0	0.437854	0.152	0.03	0	CD8αβ+ TCRαβ T cell
Rpl6	0	0.437624	0.993	0.909	0	CD8αβ+ TCRαβ T cell
Rpl11	0	0.436618	0.997	0.923	0	CD8αβ+ TCRαβ T cell
Rpl27	0	0.435834	0.982	0.88	0	CD8αβ+ TCRαβ T cell
Ankrd6	0	0.423041	0.107	0.011	0	CD8αβ+ TCRαβ T cell
Eef1a1	0	0.408568	0.999	0.939	0	CD8αβ+ TCRαβ T cell
Hlf	0	0.379133	0.104	0.012	0	CD8αβ+ TCRαβ T cell
Sit1	0	0.370791	0.147	0.023	0	CD8αβ+ TCRαβ T cell
Fau	0	0.362203	1	0.984	0	CD8αβ+ TCRαβ T cell
Trbc2	1.76e-306	0.496555	0.945	0.717	3.96e-302	CD8αβ+ TCRαβ T cell
Atxn1	2.01e-304	0.584931	0.925	0.821	4.53e-300	CD8αβ+ TCRαβ T cell
Dzip1	2.7e-304	0.356938	0.156	0.035	6.09e-300	CD8αβ+ TCRαβ T cell
Fyn	5.25e-303	0.531234	0.932	0.736	1.18e-298	CD8αβ+ TCRαβ T cell
Rps8	6.39e-299	0.3915	0.998	0.936	1.44e-294	CD8αβ+ TCRαβ T cell
Ntrk3	1.22e-297	0.40905	0.163	0.039	2.74e-293	CD8αβ+ TCRαβ T cell
Emp3	9.93e-297	0.505394	0.278	0.102	2.24e-292	CD8αβ+ TCRαβ T cell
Rps6	6.04e-294	0.448787	0.964	0.838	1.36e-289	CD8αβ+ TCRαβ T cell
4930523C07Rik	1.38e-293	0.59689	0.432	0.214	3.12e-289	CD8αβ+ TCRαβ T cell
Rpl32	8.42e-289	0.409548	0.997	0.918	1.9e-284	CD8αβ+ TCRαβ T cell
Celf2	2.16e-286	0.488863	0.946	0.762	4.88e-282	CD8αβ+ TCRαβ T cell
Btg1	9.78e-283	0.430315	0.995	0.935	2.21e-278	CD8αβ+ TCRαβ T cell
Rpl23a	1.38e-282	0.467294	0.94	0.81	3.11e-278	CD8αβ+ TCRαβ T cell
Ccr9	1.56e-282	0.589003	0.664	0.419	3.53e-278	CD8αβ+ TCRαβ T cell
Apol7b	5.03e-281	0.636455	0.431	0.223	1.13e-276	CD8αβ+ TCRαβ T cell
Rpl8	1.09e-280	0.39369	0.993	0.917	2.46e-276	CD8αβ+ TCRαβ T cell
Dock2	5.33e-280	0.507192	0.942	0.755	1.2e-275	CD8αβ+ TCRαβ T cell
Dtx1	1.54e-275	0.551076	0.688	0.454	3.48e-271	CD8αβ+ TCRαβ T cell
Apbb1ip	8.29e-271	0.576238	0.76	0.553	1.87e-266	CD8αβ+ TCRαβ T cell
St8sia1	5.39e-269	0.491482	0.233	0.079	1.22e-264	CD8αβ+ TCRαβ T cell
Npm1	5.16e-267	0.467704	0.854	0.681	1.17e-262	CD8αβ+ TCRαβ T cell
Fasl	7.06e-267	0.64573	0.591	0.377	1.59e-262	CD8αβ+ TCRαβ T cell
Gmfg	2.02e-266	0.549212	0.364	0.172	4.57e-262	CD8αβ+ TCRαβ T cell
Rps25	2.15e-266	0.416323	0.967	0.87	4.84e-262	CD8αβ+ TCRαβ T cell
Cd2	3.49e-266	0.417213	0.218	0.071	7.86e-262	CD8αβ+ TCRαβ T cell
Apol7e	6.24e-266	0.639172	0.564	0.348	1.41e-261	CD8αβ+ TCRαβ T cell
Stat1	2.35e-262	0.814829	0.707	0.533	5.3e-258	CD8αβ+ TCRαβ T cell
Ptpn18	1.65e-260	0.472456	0.846	0.68	3.73e-256	CD8αβ+ TCRαβ T cell
Rps15	2.29e-258	0.403565	0.977	0.906	5.16e-254	CD8αβ+ TCRαβ T cell
Rpl21	2.54e-254	0.380166	0.991	0.909	5.74e-250	CD8αβ+ TCRαβ T cell
Wnk1	2.62e-253	0.578965	0.901	0.78	5.92e-249	CD8αβ+ TCRαβ T cell
Cxcr3	3.84e-250	0.43545	0.23	0.083	8.66e-246	CD8αβ+ TCRαβ T cell
Rpl24	7.39e-249	0.367575	0.983	0.909	1.67e-244	CD8αβ+ TCRαβ T cell
Raet1e	1.55e-246	0.589016	0.419	0.223	3.51e-242	CD8αβ+ TCRαβ T cell
Rpl13	1.41e-244	0.378319	0.999	0.933	3.19e-240	CD8αβ+ TCRαβ T cell
Fam78a	2.48e-244	0.508808	0.357	0.174	5.6e-240	CD8αβ+ TCRαβ T cell
Rpl10a	4.97e-244	0.367105	0.977	0.874	1.12e-239	CD8αβ+ TCRαβ T cell
Itpr1	2.14e-243	0.661076	0.55	0.353	4.83e-239	CD8αβ+ TCRαβ T cell
Aak1	5.34e-243	0.493881	0.822	0.658	1.2e-238	CD8αβ+ TCRαβ T cell
Lcp2	1.72e-242	0.514596	0.721	0.507	3.87e-238	CD8αβ+ TCRαβ T cell
Snrpg	6.25e-241	0.447956	0.891	0.728	1.41e-236	CD8αβ+ TCRαβ T cell
Rnf43	5.44e-236	0.800822	0.335	0.167	1.23e-231	CD8αβ+ TCRαβ T cell
Eya2	6.81e-233	0.404044	0.226	0.081	1.54e-228	CD8αβ+ TCRαβ T cell
Zeb2	5.64e-231	0.626486	0.294	0.127	1.27e-226	CD8αβ+ TCRαβ T cell
Rpl3	1.16e-230	0.379924	0.957	0.826	2.62e-226	CD8αβ+ TCRαβ T cell
Ubac2	4.09e-230	0.473565	0.888	0.736	9.23e-226	CD8αβ+ TCRαβ T cell
Gpr132	4.53e-230	0.347322	0.179	0.056	1.02e-225	CD8αβ+ TCRαβ T cell
Gimap3	9.38e-229	0.448534	0.878	0.678	2.12e-224	CD8αβ+ TCRαβ T cell
Gimap6	5.81e-227	0.493448	0.863	0.672	1.31e-222	CD8αβ+ TCRαβ T cell
Utrn	1.39e-225	0.483084	0.875	0.756	3.15e-221	CD8αβ+ TCRαβ T cell
Rps2	1.81e-225	0.357726	0.969	0.856	4.09e-221	CD8αβ+ TCRαβ T cell
Lck	6.86e-225	0.442652	0.858	0.651	1.55e-220	CD8αβ+ TCRαβ T cell
Prkcq	9.17e-225	0.505588	0.691	0.484	2.07e-220	CD8αβ+ TCRαβ T cell
Ms4a6c	8.62e-224	0.277634	0.131	0.033	1.94e-219	CD8αβ+ TCRαβ T cell
Prelid2	2.34e-223	0.589958	0.454	0.269	5.29e-219	CD8αβ+ TCRαβ T cell
Cish	2.97e-223	0.476592	0.33	0.158	6.71e-219	CD8αβ+ TCRαβ T cell
Fam169b	3.86e-223	0.453963	0.275	0.117	8.7e-219	CD8αβ+ TCRαβ T cell
Aebp2	2.49e-222	0.616373	0.517	0.341	5.62e-218	CD8αβ+ TCRαβ T cell
Sp100	3.13e-222	0.49709	0.741	0.562	7.06e-218	CD8αβ+ TCRαβ T cell
Tnfaip3	8.46e-222	0.629365	0.747	0.575	1.91e-217	CD8αβ+ TCRαβ T cell
Rpl26	6.81e-220	0.345652	0.985	0.905	1.54e-215	CD8αβ+ TCRαβ T cell
Tmsb4x	7.14e-219	0.369745	1	0.957	1.61e-214	CD8αβ+ TCRαβ T cell
Coro1a	2.32e-218	0.432529	0.857	0.662	5.24e-214	CD8αβ+ TCRαβ T cell
Rps29	9.18e-218	0.3614	1	0.963	2.07e-213	CD8αβ+ TCRαβ T cell
Ryr2	2.24e-217	0.402246	0.13	0.033	5.06e-213	CD8αβ+ TCRαβ T cell
Rpl7	1.28e-216	0.353905	0.97	0.86	2.88e-212	CD8αβ+ TCRαβ T cell
Bcl2a1b	1.56e-216	0.617421	0.56	0.366	3.52e-212	CD8αβ+ TCRαβ T cell
Shisa5	2.76e-212	0.429742	0.853	0.689	6.23e-208	CD8αβ+ TCRαβ T cell
Tagap	4.07e-210	0.580165	0.336	0.17	9.17e-206	CD8αβ+ TCRαβ T cell
Pde7a	1.51e-209	0.4122	0.959	0.811	3.42e-205	CD8αβ+ TCRαβ T cell
Rac2	7.8e-209	0.419045	0.891	0.706	1.76e-204	CD8αβ+ TCRαβ T cell
Gpr174	1.58e-206	0.418587	0.219	0.085	3.57e-202	CD8αβ+ TCRαβ T cell
Eef1b2	3.26e-205	0.389958	0.894	0.754	7.35e-201	CD8αβ+ TCRαβ T cell
Lgals1	8.8e-205	0.373332	0.144	0.042	1.98e-200	CD8αβ+ TCRαβ T cell
Zdhhc2	1.19e-204	0.388545	0.151	0.047	2.69e-200	CD8αβ+ TCRαβ T cell
Rpl15	1.36e-204	0.332511	0.973	0.873	3.06e-200	CD8αβ+ TCRαβ T cell
Rps27rt	1.95e-203	0.467291	0.646	0.47	4.39e-199	CD8αβ+ TCRαβ T cell
Rftn1	1.77e-201	0.536903	0.541	0.357	4e-197	CD8αβ+ TCRαβ T cell
Lsp1	8.37e-201	0.460541	0.685	0.494	1.89e-196	CD8αβ+ TCRαβ T cell
Lncpint	1.96e-199	0.465719	0.882	0.718	4.41e-195	CD8αβ+ TCRαβ T cell
Epsti1	2.11e-196	0.665414	0.597	0.438	4.76e-192	CD8αβ+ TCRαβ T cell
Elmo1	6.3e-196	0.462438	0.816	0.68	1.42e-191	CD8αβ+ TCRαβ T cell
Hipk1	1.07e-192	0.541784	0.663	0.516	2.41e-188	CD8αβ+ TCRαβ T cell
Lcp1	2.09e-189	0.43049	0.811	0.633	4.72e-185	CD8αβ+ TCRαβ T cell
Trps1	7.81e-189	0.6282	0.407	0.23	1.76e-184	CD8αβ+ TCRαβ T cell
Thada	3.66e-187	0.496305	0.722	0.552	8.25e-183	CD8αβ+ TCRαβ T cell
Rgs10	1.45e-185	0.335273	0.29	0.133	3.27e-181	CD8αβ+ TCRαβ T cell
Traf1	2.53e-185	0.469033	0.386	0.217	5.72e-181	CD8αβ+ TCRαβ T cell
Etv6	1.49e-184	0.67011	0.577	0.424	3.36e-180	CD8αβ+ TCRαβ T cell
Pvt1	6.71e-184	0.527324	0.493	0.308	1.51e-179	CD8αβ+ TCRαβ T cell
Rab8b	6.26e-183	0.44166	0.867	0.686	1.41e-178	CD8αβ+ TCRαβ T cell
Arhgef3	1.62e-182	0.527931	0.723	0.563	3.66e-178	CD8αβ+ TCRαβ T cell
Ptpn22	2e-182	0.420614	0.979	0.784	4.52e-178	CD8αβ+ TCRαβ T cell
Stat4	4.32e-181	0.461272	0.89	0.694	9.75e-177	CD8αβ+ TCRαβ T cell
Wipf1	6.45e-181	0.522214	0.712	0.566	1.45e-176	CD8αβ+ TCRαβ T cell
P2rx7	5.3e-179	0.4773	0.655	0.467	1.2e-174	CD8αβ+ TCRαβ T cell
Cd44	1.82e-177	0.404573	0.249	0.112	4.11e-173	CD8αβ+ TCRαβ T cell
Gm11808	3.21e-177	0.427705	0.742	0.608	7.24e-173	CD8αβ+ TCRαβ T cell
Tnfaip8	3.8e-177	0.511359	0.717	0.548	8.57e-173	CD8αβ+ TCRαβ T cell
Zswim6	4.12e-177	0.420763	0.857	0.719	9.3e-173	CD8αβ+ TCRαβ T cell
Rpl35a	7.92e-177	0.308536	0.997	0.933	1.79e-172	CD8αβ+ TCRαβ T cell
Tespa1	6.1e-176	0.493657	0.504	0.325	1.37e-171	CD8αβ+ TCRαβ T cell
Stt3b	1.07e-173	0.496555	0.624	0.475	2.42e-169	CD8αβ+ TCRαβ T cell
Sesn3	5.08e-173	0.516909	0.697	0.539	1.15e-168	CD8αβ+ TCRαβ T cell
Nr4a3	1.79e-172	0.755603	0.473	0.301	4.04e-168	CD8αβ+ TCRαβ T cell
Tut4	9.5e-172	0.398361	0.851	0.702	2.14e-167	CD8αβ+ TCRαβ T cell
Gm29243	3.41e-171	0.342386	0.169	0.062	7.68e-167	CD8αβ+ TCRαβ T cell
Klf6	7.52e-170	0.577901	0.773	0.66	1.7e-165	CD8αβ+ TCRαβ T cell
Sorbs1	3.93e-169	0.592868	0.604	0.46	8.86e-165	CD8αβ+ TCRαβ T cell
Itgb7	4.14e-169	0.425847	0.608	0.428	9.35e-165	CD8αβ+ TCRαβ T cell
Nfkbid	8.43e-167	0.489825	0.288	0.147	1.9e-162	CD8αβ+ TCRαβ T cell
Malt1	9.19e-167	0.588529	0.581	0.418	2.07e-162	CD8αβ+ TCRαβ T cell
Elmsan1	7.61e-166	0.565289	0.582	0.428	1.72e-161	CD8αβ+ TCRαβ T cell
Ccnd2	1.57e-165	0.333869	0.85	0.642	3.55e-161	CD8αβ+ TCRαβ T cell
H2-K1	2.75e-165	0.270706	0.995	0.955	6.2e-161	CD8αβ+ TCRαβ T cell
Ifi27l2a	6.19e-164	0.498754	0.27	0.132	1.4e-159	CD8αβ+ TCRαβ T cell
Pdcd4	4.47e-163	0.350444	0.922	0.803	1.01e-158	CD8αβ+ TCRαβ T cell
Klk8	5.88e-163	0.432162	0.414	0.25	1.33e-158	CD8αβ+ TCRαβ T cell
Lilr4b	1.18e-161	0.472864	0.225	0.103	2.65e-157	CD8αβ+ TCRαβ T cell
Gimap4	1.78e-158	0.348291	0.884	0.696	4.02e-154	CD8αβ+ TCRαβ T cell
Ccl3	2.49e-156	0.983521	0.332	0.188	5.62e-152	CD8αβ+ TCRαβ T cell
Naca	3.38e-156	0.308206	0.901	0.778	7.62e-152	CD8αβ+ TCRαβ T cell
Maml2	2.29e-155	0.39626	0.856	0.684	5.17e-151	CD8αβ+ TCRαβ T cell
Fnbp1	8.79e-155	0.363276	0.87	0.705	1.98e-150	CD8αβ+ TCRαβ T cell
Kdm7a	1.15e-154	0.594572	0.6	0.469	2.6e-150	CD8αβ+ TCRαβ T cell
Kat2b	3.04e-153	0.473429	0.619	0.477	6.85e-149	CD8αβ+ TCRαβ T cell
9930111J21Rik2	5.46e-153	0.417992	0.403	0.247	1.23e-148	CD8αβ+ TCRαβ T cell
Herc3	2.27e-151	0.450182	0.494	0.334	5.13e-147	CD8αβ+ TCRαβ T cell
Anxa6	1.48e-149	0.416812	0.33	0.189	3.34e-145	CD8αβ+ TCRαβ T cell
Gm2245	4.47e-149	0.390003	0.281	0.147	1.01e-144	CD8αβ+ TCRαβ T cell
Rps20	2.03e-147	0.266942	0.994	0.929	4.58e-143	CD8αβ+ TCRαβ T cell
Slc38a1	6.86e-147	0.504019	0.59	0.444	1.55e-142	CD8αβ+ TCRαβ T cell
Hsp90ab1	8.1e-147	0.34784	0.969	0.886	1.83e-142	CD8αβ+ TCRαβ T cell
Ddx5	2.61e-146	0.275984	0.988	0.957	5.89e-142	CD8αβ+ TCRαβ T cell
Psmb8	3.92e-146	0.351903	0.844	0.739	8.85e-142	CD8αβ+ TCRαβ T cell
Tesc	5.56e-145	0.423084	0.303	0.167	1.25e-140	CD8αβ+ TCRαβ T cell
Rundc3b	7.66e-143	0.4912	0.606	0.459	1.73e-138	CD8αβ+ TCRαβ T cell
Fam241a	5.9e-142	0.585043	0.458	0.307	1.33e-137	CD8αβ+ TCRαβ T cell
Arl4c	6.24e-142	0.293233	0.177	0.073	1.41e-137	CD8αβ+ TCRαβ T cell
Hivep2	1.84e-140	0.42903	0.707	0.577	4.14e-136	CD8αβ+ TCRαβ T cell
Lax1	1.95e-140	0.378221	0.284	0.152	4.39e-136	CD8αβ+ TCRαβ T cell
Mapkapk3	4.17e-140	0.390221	0.29	0.158	9.4e-136	CD8αβ+ TCRαβ T cell
Cipc	5.96e-138	0.417388	0.379	0.235	1.34e-133	CD8αβ+ TCRαβ T cell
Supt4a	1.76e-137	0.404263	0.66	0.537	3.98e-133	CD8αβ+ TCRαβ T cell
Arhgap10	2.67e-136	0.432441	0.456	0.307	6.03e-132	CD8αβ+ TCRαβ T cell
Sumo2	7.69e-136	0.358551	0.732	0.595	1.74e-131	CD8αβ+ TCRαβ T cell
Gas5	1.9e-135	0.350014	0.785	0.659	4.28e-131	CD8αβ+ TCRαβ T cell
Il21r	2.76e-135	0.442162	0.62	0.464	6.23e-131	CD8αβ+ TCRαβ T cell
Sash3	5.09e-135	0.406558	0.432	0.288	1.15e-130	CD8αβ+ TCRαβ T cell
Gm12185	7.68e-135	0.380318	0.31	0.177	1.73e-130	CD8αβ+ TCRαβ T cell
Ppp1r18	9.85e-135	0.384994	0.535	0.381	2.22e-130	CD8αβ+ TCRαβ T cell
F730043M19Rik	9.27e-134	0.293324	0.135	0.05	2.09e-129	CD8αβ+ TCRαβ T cell
Gimap7	7.44e-132	0.377653	0.76	0.589	1.68e-127	CD8αβ+ TCRαβ T cell
2410006H16Rik	2.9e-131	0.37268	0.66	0.516	6.55e-127	CD8αβ+ TCRαβ T cell
Cpd	1.16e-130	0.884051	0.365	0.251	2.61e-126	CD8αβ+ TCRαβ T cell
Chd3	4.31e-130	0.287863	0.612	0.454	9.71e-126	CD8αβ+ TCRαβ T cell
Gm15472	2.25e-129	0.387337	0.614	0.455	5.06e-125	CD8αβ+ TCRαβ T cell
Sept6	6.58e-129	0.351887	0.727	0.566	1.48e-124	CD8αβ+ TCRαβ T cell
Rpl36al	6.68e-129	0.278115	0.897	0.796	1.51e-124	CD8αβ+ TCRαβ T cell
Gm2a	8.28e-129	0.283037	0.224	0.11	1.87e-124	CD8αβ+ TCRαβ T cell
Cyfip2	2.08e-128	0.382428	0.592	0.44	4.7e-124	CD8αβ+ TCRαβ T cell
Rpl7a	2.14e-128	0.292806	0.894	0.803	4.83e-124	CD8αβ+ TCRαβ T cell
AI504432	2.13e-126	0.434685	0.337	0.205	4.81e-122	CD8αβ+ TCRαβ T cell
Mndal	4.43e-126	0.372623	0.709	0.553	1e-121	CD8αβ+ TCRαβ T cell
Nabp1	1.26e-125	0.483827	0.489	0.351	2.84e-121	CD8αβ+ TCRαβ T cell
Ets1	3.1e-125	0.318236	0.93	0.763	7e-121	CD8αβ+ TCRαβ T cell
Ndfip1	2.39e-124	0.356249	0.878	0.791	5.4e-120	CD8αβ+ TCRαβ T cell
Arhgef12	2.65e-124	0.434531	0.455	0.319	5.97e-120	CD8αβ+ TCRαβ T cell
Gm10260	2.54e-121	0.370221	0.602	0.465	5.72e-117	CD8αβ+ TCRαβ T cell
Erich1	1.41e-120	0.2749	0.157	0.067	3.17e-116	CD8αβ+ TCRαβ T cell
Plcxd2	1.9e-120	0.600846	0.458	0.322	4.29e-116	CD8αβ+ TCRαβ T cell
Agfg1	2.64e-120	0.370498	0.824	0.709	5.94e-116	CD8αβ+ TCRαβ T cell
Akap13	7.99e-120	0.316034	0.943	0.862	1.8e-115	CD8αβ+ TCRαβ T cell
Antxr2	9.88e-120	0.343032	0.282	0.16	2.23e-115	CD8αβ+ TCRαβ T cell
Smurf2	3.13e-119	0.360111	0.788	0.685	7.05e-115	CD8αβ+ TCRαβ T cell
Foxn2	3.78e-119	0.533251	0.437	0.311	8.53e-115	CD8αβ+ TCRαβ T cell
Cyba	1.16e-118	0.351524	0.677	0.547	2.62e-114	CD8αβ+ TCRαβ T cell
Gpr34	3.98e-118	0.473068	0.393	0.258	8.97e-114	CD8αβ+ TCRαβ T cell
Tgfbr2	4.83e-117	0.347397	0.709	0.561	1.09e-112	CD8αβ+ TCRαβ T cell
Smchd1	9.68e-115	0.382546	0.711	0.589	2.18e-110	CD8αβ+ TCRαβ T cell
Tmem154	1.29e-114	0.305742	0.164	0.074	2.91e-110	CD8αβ+ TCRαβ T cell
Saraf	1.41e-114	0.371002	0.644	0.527	3.17e-110	CD8αβ+ TCRαβ T cell
Ogt	1.53e-114	0.41524	0.713	0.61	3.44e-110	CD8αβ+ TCRαβ T cell
Dipk1a	7.46e-114	0.405288	0.318	0.191	1.68e-109	CD8αβ+ TCRαβ T cell
Rpl22l1	1.13e-113	0.297393	0.896	0.781	2.54e-109	CD8αβ+ TCRαβ T cell
Sntb2	4.03e-112	0.397572	0.375	0.244	9.09e-108	CD8αβ+ TCRαβ T cell
Suco	1.24e-110	0.422574	0.695	0.577	2.79e-106	CD8αβ+ TCRαβ T cell
Ankrd12	1.31e-109	0.360782	0.851	0.752	2.95e-105	CD8αβ+ TCRαβ T cell
Gng10	1.52e-108	0.325933	0.303	0.184	3.43e-104	CD8αβ+ TCRαβ T cell
Slc20a1	2.21e-108	0.322839	0.249	0.139	4.98e-104	CD8αβ+ TCRαβ T cell
Ccnd3	5.51e-108	0.267901	0.934	0.785	1.24e-103	CD8αβ+ TCRαβ T cell
Grap	8.82e-108	0.320085	0.311	0.189	1.99e-103	CD8αβ+ TCRαβ T cell
Rpl4	4.01e-107	0.263136	0.896	0.801	9.05e-103	CD8αβ+ TCRαβ T cell
Gng2	1.56e-106	0.377697	0.657	0.507	3.53e-102	CD8αβ+ TCRαβ T cell
Ankrd11	2.41e-106	0.274702	0.914	0.854	5.44e-102	CD8αβ+ TCRαβ T cell
Fam129a	4.34e-106	0.434683	0.429	0.298	9.79e-102	CD8αβ+ TCRαβ T cell
H2afy	2.32e-105	0.326353	0.742	0.623	5.24e-101	CD8αβ+ TCRαβ T cell
Cxcr6	3.84e-105	0.444801	0.384	0.256	8.66e-101	CD8αβ+ TCRαβ T cell
Gpr18	1.2e-104	0.406468	0.529	0.394	2.71e-100	CD8αβ+ TCRαβ T cell
Rasgrp1	1.07e-103	0.411351	0.532	0.395	2.41e-99	CD8αβ+ TCRαβ T cell
Sept1	8.44e-103	0.318388	0.64	0.5	1.9e-98	CD8αβ+ TCRαβ T cell
D16Ertd472e	4.95e-102	0.352041	0.608	0.464	1.12e-97	CD8αβ+ TCRαβ T cell
Stk4	4.18e-101	0.310569	0.696	0.569	9.43e-97	CD8αβ+ TCRαβ T cell
Rcbtb2	4.82e-101	0.38803	0.362	0.241	1.09e-96	CD8αβ+ TCRαβ T cell
Fam172a	3.34e-100	0.360688	0.78	0.685	7.54e-96	CD8αβ+ TCRαβ T cell
Hdgfl3	5.1e-100	0.355157	0.291	0.175	1.15e-95	CD8αβ+ TCRαβ T cell
Med10	5.29e-100	0.342126	0.422	0.297	1.19e-95	CD8αβ+ TCRαβ T cell
Pfdn5	2.38e-99	0.259655	0.901	0.81	5.37e-95	CD8αβ+ TCRαβ T cell
Prrc2c	2.64e-99	0.290052	0.848	0.77	5.96e-95	CD8αβ+ TCRαβ T cell
Gtf2i	3.61e-99	0.333563	0.689	0.565	8.14e-95	CD8αβ+ TCRαβ T cell
Fkbp3	3.91e-99	0.341921	0.463	0.339	8.81e-95	CD8αβ+ TCRαβ T cell
Ptger4	2.36e-98	0.451855	0.526	0.398	5.32e-94	CD8αβ+ TCRαβ T cell
Bzw2	4.86e-98	0.40788	0.323	0.206	1.1e-93	CD8αβ+ TCRαβ T cell
Serbp1	1.4e-97	0.266552	0.846	0.749	3.16e-93	CD8αβ+ TCRαβ T cell
Rassf5	1.57e-97	0.338258	0.429	0.304	3.55e-93	CD8αβ+ TCRαβ T cell
Dock9	1.12e-96	0.32173	0.243	0.139	2.53e-92	CD8αβ+ TCRαβ T cell
Ube2h	2e-96	0.356782	0.673	0.571	4.5e-92	CD8αβ+ TCRαβ T cell
Cdk17	1.91e-95	0.336435	0.755	0.62	4.31e-91	CD8αβ+ TCRαβ T cell
Arl15	3.36e-95	0.378859	0.751	0.651	7.58e-91	CD8αβ+ TCRαβ T cell
Vim	5.22e-95	0.414099	0.329	0.216	1.18e-90	CD8αβ+ TCRαβ T cell
Card11	8.02e-95	0.349365	0.476	0.347	1.81e-90	CD8αβ+ TCRαβ T cell
Rinl	1.2e-94	0.305934	0.688	0.539	2.7e-90	CD8αβ+ TCRαβ T cell
Zfp773	1.26e-94	0.279556	0.177	0.089	2.85e-90	CD8αβ+ TCRαβ T cell
Nr4a1	3.11e-94	0.379598	0.333	0.213	7.02e-90	CD8αβ+ TCRαβ T cell
Gm16093	6.86e-93	0.302594	0.496	0.364	1.55e-88	CD8αβ+ TCRαβ T cell
Adam17	1.05e-91	0.502707	0.375	0.27	2.36e-87	CD8αβ+ TCRαβ T cell
Gramd3	1.61e-91	0.751082	0.284	0.181	3.63e-87	CD8αβ+ TCRαβ T cell
Leprotl1	2.89e-91	0.342781	0.587	0.48	6.52e-87	CD8αβ+ TCRαβ T cell
Lhfpl3	3.69e-91	0.378035	0.126	0.055	8.33e-87	CD8αβ+ TCRαβ T cell
Lilrb4a	7.93e-91	0.302944	0.152	0.073	1.79e-86	CD8αβ+ TCRαβ T cell
Dock10	1.3e-90	0.251055	0.976	0.796	2.93e-86	CD8αβ+ TCRαβ T cell
Cnot6l	1.36e-90	0.326757	0.71	0.602	3.06e-86	CD8αβ+ TCRαβ T cell
Stk17b	4.27e-90	0.259304	0.959	0.871	9.62e-86	CD8αβ+ TCRαβ T cell
Lpxn	5.1e-90	0.346838	0.657	0.526	1.15e-85	CD8αβ+ TCRαβ T cell
Gm47015	8.83e-90	0.382716	0.188	0.099	1.99e-85	CD8αβ+ TCRαβ T cell
Evi2a	4.67e-89	0.274491	0.176	0.09	1.05e-84	CD8αβ+ TCRαβ T cell
Eif3e	1.58e-88	0.282957	0.668	0.553	3.56e-84	CD8αβ+ TCRαβ T cell
Stk10	6.27e-88	0.335261	0.591	0.479	1.41e-83	CD8αβ+ TCRαβ T cell
Ptpn13	6.4e-88	0.331728	0.214	0.12	1.44e-83	CD8αβ+ TCRαβ T cell
Zc3hav1	6.58e-88	0.302628	0.821	0.727	1.48e-83	CD8αβ+ TCRαβ T cell
Phip	1.66e-87	0.371051	0.607	0.503	3.74e-83	CD8αβ+ TCRαβ T cell
Cd48	8.14e-87	0.318254	0.58	0.458	1.84e-82	CD8αβ+ TCRαβ T cell
Batf	8.31e-87	0.403288	0.2	0.111	1.87e-82	CD8αβ+ TCRαβ T cell
Ifi203	3.03e-86	0.341783	0.553	0.435	6.83e-82	CD8αβ+ TCRαβ T cell
Atp2b4	5.12e-86	0.331954	0.335	0.223	1.16e-81	CD8αβ+ TCRαβ T cell
Fam189b	5.75e-86	0.291941	0.448	0.322	1.3e-81	CD8αβ+ TCRαβ T cell
Mbp	9.61e-86	0.398048	0.385	0.278	2.17e-81	CD8αβ+ TCRαβ T cell
Diaph3	1.15e-85	0.321123	0.214	0.12	2.6e-81	CD8αβ+ TCRαβ T cell
Usp24	1.28e-85	0.339699	0.469	0.356	2.88e-81	CD8αβ+ TCRαβ T cell
Arhgap45	9.97e-85	0.267046	0.67	0.538	2.25e-80	CD8αβ+ TCRαβ T cell
Adcy7	8.69e-84	0.301912	0.445	0.326	1.96e-79	CD8αβ+ TCRαβ T cell
Psmb9	2.41e-83	0.308625	0.585	0.48	5.43e-79	CD8αβ+ TCRαβ T cell
Inpp5d	8.79e-83	0.250416	0.81	0.666	1.98e-78	CD8αβ+ TCRαβ T cell
Ltb	1.34e-82	0.271082	0.622	0.484	3.02e-78	CD8αβ+ TCRαβ T cell
Msn	5.43e-82	0.284312	0.63	0.504	1.23e-77	CD8αβ+ TCRαβ T cell
Jmy	7.07e-82	0.403044	0.518	0.404	1.6e-77	CD8αβ+ TCRαβ T cell
Asxl2	8.84e-82	0.32917	0.644	0.55	1.99e-77	CD8αβ+ TCRαβ T cell
Crlf3	2.54e-81	0.314868	0.544	0.427	5.73e-77	CD8αβ+ TCRαβ T cell
Fam49b	1.18e-80	0.256692	0.8	0.698	2.66e-76	CD8αβ+ TCRαβ T cell
Pou2f2	2.32e-80	0.27944	0.191	0.105	5.22e-76	CD8αβ+ TCRαβ T cell
Slc4a7	8.7e-80	0.399408	0.426	0.321	1.96e-75	CD8αβ+ TCRαβ T cell
Ccdc69	3.8e-79	0.292217	0.22	0.131	8.57e-75	CD8αβ+ TCRαβ T cell
Ncoa2	6.63e-79	0.298582	0.734	0.65	1.5e-74	CD8αβ+ TCRαβ T cell
Focad	8.88e-79	0.287596	0.212	0.122	2e-74	CD8αβ+ TCRαβ T cell
Hpgds	1.01e-78	0.288493	0.328	0.218	2.28e-74	CD8αβ+ TCRαβ T cell
Eef1d	1.77e-77	0.260964	0.705	0.614	4e-73	CD8αβ+ TCRαβ T cell
Abcb1a	4.82e-77	0.255597	0.879	0.758	1.09e-72	CD8αβ+ TCRαβ T cell
Acp5	8.88e-77	0.274946	0.327	0.222	2e-72	CD8αβ+ TCRαβ T cell
Stat5b	2.35e-76	0.259007	0.639	0.517	5.3e-72	CD8αβ+ TCRαβ T cell
Aim2	2.9e-76	0.301055	0.598	0.494	6.53e-72	CD8αβ+ TCRαβ T cell
Gimap9	6.57e-76	0.274016	0.496	0.378	1.48e-71	CD8αβ+ TCRαβ T cell
Usp15	7.61e-76	0.339274	0.61	0.525	1.72e-71	CD8αβ+ TCRαβ T cell
Gm48236	8.07e-76	0.370543	0.318	0.215	1.82e-71	CD8αβ+ TCRαβ T cell
Cd84	8.33e-76	0.298581	0.3	0.197	1.88e-71	CD8αβ+ TCRαβ T cell
Pstpip1	1.34e-75	0.273424	0.291	0.191	3.03e-71	CD8αβ+ TCRαβ T cell
Akt3	1.35e-75	0.318775	0.579	0.449	3.04e-71	CD8αβ+ TCRαβ T cell
Tubb5	1.86e-75	0.264203	0.462	0.35	4.19e-71	CD8αβ+ TCRαβ T cell
Tbx21	2.48e-75	0.378395	0.446	0.329	5.6e-71	CD8αβ+ TCRαβ T cell
Lrig1	3.15e-75	0.284156	0.138	0.068	7.11e-71	CD8αβ+ TCRαβ T cell
Lamc1	8.13e-75	0.343721	0.206	0.121	1.83e-70	CD8αβ+ TCRαβ T cell
Spata13	1.14e-74	0.312024	0.303	0.205	2.57e-70	CD8αβ+ TCRαβ T cell
Rdx	1.33e-74	0.288543	0.499	0.381	2.99e-70	CD8αβ+ TCRαβ T cell
Nek7	2.13e-74	0.314365	0.523	0.413	4.8e-70	CD8αβ+ TCRαβ T cell
Bola2	5.45e-74	0.350745	0.406	0.309	1.23e-69	CD8αβ+ TCRαβ T cell
St3gal6	5.68e-74	0.372261	0.382	0.281	1.28e-69	CD8αβ+ TCRαβ T cell
Cmtm7	1.67e-73	0.256055	0.259	0.164	3.77e-69	CD8αβ+ TCRαβ T cell
Selplg	6.72e-73	0.273234	0.726	0.604	1.52e-68	CD8αβ+ TCRαβ T cell
2024-03-03	9.28e-73	0.337625	0.154	0.081	2.09e-68	CD8αβ+ TCRαβ T cell
Gm30054	1.3e-72	0.312592	0.307	0.208	2.93e-68	CD8αβ+ TCRαβ T cell
Rap1b	1.31e-72	0.256005	0.69	0.598	2.96e-68	CD8αβ+ TCRαβ T cell
Atp13a3	2.14e-72	0.307849	0.39	0.289	4.82e-68	CD8αβ+ TCRαβ T cell
Ppp1r15a	6.7e-72	0.336561	0.349	0.249	1.51e-67	CD8αβ+ TCRαβ T cell
Lnpep	1.29e-71	0.278163	0.772	0.684	2.91e-67	CD8αβ+ TCRαβ T cell
Tnik	2.94e-70	0.263613	0.818	0.732	6.64e-66	CD8αβ+ TCRαβ T cell
Mospd1	3.12e-70	0.298494	0.235	0.147	7.04e-66	CD8αβ+ TCRαβ T cell
Gab3	5.26e-70	0.316838	0.243	0.152	1.19e-65	CD8αβ+ TCRαβ T cell
Xrn1	9.53e-70	0.322195	0.56	0.474	2.15e-65	CD8αβ+ TCRαβ T cell
Arhgap30	1.48e-69	0.261995	0.603	0.483	3.34e-65	CD8αβ+ TCRαβ T cell
Cnn2	2.93e-69	0.265653	0.578	0.465	6.61e-65	CD8αβ+ TCRαβ T cell
Jaml	3.4e-69	0.326017	0.575	0.461	7.67e-65	CD8αβ+ TCRαβ T cell
Lmnb1	5.2e-69	0.347053	0.238	0.152	1.17e-64	CD8αβ+ TCRαβ T cell
Mdfic	6.08e-69	0.294891	0.576	0.456	1.37e-64	CD8αβ+ TCRαβ T cell
Emg1	6.14e-69	0.277309	0.441	0.34	1.38e-64	CD8αβ+ TCRαβ T cell
Hdac7	7.53e-69	0.273348	0.282	0.186	1.7e-64	CD8αβ+ TCRαβ T cell
Rock1	1.34e-68	0.282796	0.76	0.687	3.02e-64	CD8αβ+ TCRαβ T cell
Nsa2	2.06e-68	0.260731	0.718	0.633	4.64e-64	CD8αβ+ TCRαβ T cell
Gbp3	2.86e-68	0.283285	0.268	0.177	6.46e-64	CD8αβ+ TCRαβ T cell
Arih1	3.24e-68	0.289059	0.789	0.719	7.31e-64	CD8αβ+ TCRαβ T cell
Trgv2	6.68e-68	0.328143	0.549	0.43	1.51e-63	CD8αβ+ TCRαβ T cell
Dnajc1	2.44e-67	0.316507	0.696	0.602	5.5e-63	CD8αβ+ TCRαβ T cell
Stim1	3.88e-67	0.29613	0.644	0.545	8.76e-63	CD8αβ+ TCRαβ T cell
Msi2	5.04e-67	0.281231	0.698	0.598	1.14e-62	CD8αβ+ TCRαβ T cell
Gngt2	1.17e-66	0.277021	0.309	0.215	2.64e-62	CD8αβ+ TCRαβ T cell
Gm20069	4.19e-66	0.265975	0.268	0.176	9.44e-62	CD8αβ+ TCRαβ T cell
Tpst2	4.63e-66	0.288834	0.44	0.34	1.04e-61	CD8αβ+ TCRαβ T cell
Furin	1.45e-65	0.296191	0.615	0.52	3.28e-61	CD8αβ+ TCRαβ T cell
Arid5b	1.7e-65	0.293013	0.701	0.592	3.83e-61	CD8αβ+ TCRαβ T cell
Atf7ip	2.9e-65	0.289962	0.674	0.591	6.54e-61	CD8αβ+ TCRαβ T cell
Tbc1d10c	3.27e-65	0.254147	0.512	0.403	7.39e-61	CD8αβ+ TCRαβ T cell
Arhgef6	7.29e-65	0.288241	0.508	0.398	1.64e-60	CD8αβ+ TCRαβ T cell
Rsrc1	1.34e-64	0.299342	0.552	0.449	3.03e-60	CD8αβ+ TCRαβ T cell
Usp48	2.71e-64	0.284681	0.481	0.388	6.11e-60	CD8αβ+ TCRαβ T cell
Il27ra	6.06e-63	0.267398	0.298	0.205	1.37e-58	CD8αβ+ TCRαβ T cell
Dnah8	1.54e-62	0.344834	0.417	0.323	3.46e-58	CD8αβ+ TCRαβ T cell
Klhl6	4.41e-62	0.274613	0.37	0.269	9.95e-58	CD8αβ+ TCRαβ T cell
Nfatc2	5.03e-62	0.267548	0.291	0.201	1.14e-57	CD8αβ+ TCRαβ T cell
H2-Q4	7e-62	0.26786	0.593	0.504	1.58e-57	CD8αβ+ TCRαβ T cell
Runx1	2.52e-61	0.481837	0.574	0.476	5.69e-57	CD8αβ+ TCRαβ T cell
Ifnar2	7.98e-61	0.329489	0.394	0.302	1.8e-56	CD8αβ+ TCRαβ T cell
Celf1	9.6e-61	0.267032	0.657	0.583	2.16e-56	CD8αβ+ TCRαβ T cell
Ppp1r12a	1.13e-59	0.254935	0.789	0.737	2.55e-55	CD8αβ+ TCRαβ T cell
Abtb2	1.18e-59	0.314641	0.363	0.265	2.65e-55	CD8αβ+ TCRαβ T cell
Cdk2ap2	1.23e-59	0.278655	0.527	0.439	2.78e-55	CD8αβ+ TCRαβ T cell
Rnf166	3.2e-59	0.263137	0.427	0.331	7.22e-55	CD8αβ+ TCRαβ T cell
Mier1	2.1e-58	0.271014	0.753	0.694	4.74e-54	CD8αβ+ TCRαβ T cell
Gm43065	2.23e-58	0.312059	0.35	0.261	5.03e-54	CD8αβ+ TCRαβ T cell
Med13l	2.23e-58	0.322433	0.472	0.388	5.04e-54	CD8αβ+ TCRαβ T cell
Sugt1	2.71e-58	0.285297	0.473	0.391	6.11e-54	CD8αβ+ TCRαβ T cell
L3mbtl3	3.07e-58	0.28786	0.423	0.326	6.93e-54	CD8αβ+ TCRαβ T cell
Lrch3	1.8e-57	0.294721	0.434	0.345	4.07e-53	CD8αβ+ TCRαβ T cell
Dusp2	1.04e-56	0.434929	0.161	0.094	2.34e-52	CD8αβ+ TCRαβ T cell
Ccdc88c	1.9e-56	0.25017	0.531	0.437	4.28e-52	CD8αβ+ TCRαβ T cell
Abracl	2.14e-56	0.25863	0.598	0.512	4.83e-52	CD8αβ+ TCRαβ T cell
Rfx7	1.56e-55	0.264162	0.632	0.546	3.51e-51	CD8αβ+ TCRαβ T cell
Lrba	2e-55	0.261151	0.76	0.697	4.52e-51	CD8αβ+ TCRαβ T cell
Ap3s1	2.52e-54	0.31142	0.43	0.353	5.69e-50	CD8αβ+ TCRαβ T cell
Plcb4	9.48e-54	0.331724	0.119	0.064	2.14e-49	CD8αβ+ TCRαβ T cell
Ifih1	1.08e-53	0.318857	0.259	0.181	2.45e-49	CD8αβ+ TCRαβ T cell
Ncoa1	4.28e-53	0.317427	0.534	0.455	9.66e-49	CD8αβ+ TCRαβ T cell
Spn	1.16e-52	0.260126	0.332	0.246	2.63e-48	CD8αβ+ TCRαβ T cell
Tspan14	2.04e-52	0.314024	0.39	0.307	4.6e-48	CD8αβ+ TCRαβ T cell
Rnf138	2.33e-52	0.294292	0.448	0.364	5.26e-48	CD8αβ+ TCRαβ T cell
Prrc2b	2.5e-52	0.255843	0.456	0.368	5.64e-48	CD8αβ+ TCRαβ T cell
Srpk2	5.64e-52	0.25844	0.44	0.349	1.27e-47	CD8αβ+ TCRαβ T cell
Tcf20	9.13e-52	0.28441	0.564	0.483	2.06e-47	CD8αβ+ TCRαβ T cell
Man2a1	3.77e-51	0.267178	0.475	0.396	8.51e-47	CD8αβ+ TCRαβ T cell
Phc3	4.38e-51	0.262075	0.455	0.37	9.89e-47	CD8αβ+ TCRαβ T cell
Dph6	6.13e-51	0.277619	0.283	0.201	1.38e-46	CD8αβ+ TCRαβ T cell
AW011738	1.35e-50	0.253636	0.263	0.183	3.05e-46	CD8αβ+ TCRαβ T cell
Clip1	1.51e-50	0.274333	0.312	0.232	3.4e-46	CD8αβ+ TCRαβ T cell
Scin	1.61e-50	0.378469	0.173	0.108	3.64e-46	CD8αβ+ TCRαβ T cell
Arntl	1.88e-50	0.343357	0.281	0.206	4.24e-46	CD8αβ+ TCRαβ T cell
Wac	6.22e-50	0.262863	0.693	0.63	1.4e-45	CD8αβ+ TCRαβ T cell
Zfp148	6.25e-50	0.251319	0.643	0.574	1.41e-45	CD8αβ+ TCRαβ T cell
Fgf13	1.77e-49	0.299908	0.158	0.094	4e-45	CD8αβ+ TCRαβ T cell
Hsp90aa1	1.23e-48	0.252149	0.798	0.729	2.78e-44	CD8αβ+ TCRαβ T cell
Kmt2a	4.68e-48	0.262518	0.59	0.518	1.05e-43	CD8αβ+ TCRαβ T cell
Elf4	4.71e-48	0.259789	0.546	0.47	1.06e-43	CD8αβ+ TCRαβ T cell
Rap1gds1	1.99e-47	0.309094	0.47	0.396	4.48e-43	CD8αβ+ TCRαβ T cell
Hgsnat	2.62e-47	0.366777	0.193	0.126	5.92e-43	CD8αβ+ TCRαβ T cell
Srgap2	3.04e-47	0.262688	0.468	0.382	6.85e-43	CD8αβ+ TCRαβ T cell
Sidt1	3.44e-47	0.252868	0.32	0.233	7.76e-43	CD8αβ+ TCRαβ T cell
Scml4	1.71e-46	0.269855	0.587	0.5	3.85e-42	CD8αβ+ TCRαβ T cell
Tor1aip1	3.86e-46	0.263478	0.532	0.46	8.7e-42	CD8αβ+ TCRαβ T cell
Ifi47	2.97e-45	0.256312	0.397	0.318	6.7e-41	CD8αβ+ TCRαβ T cell
Rnf149	4.6e-44	0.317213	0.572	0.492	1.04e-39	CD8αβ+ TCRαβ T cell
Cdk6	5.66e-44	0.295104	0.438	0.354	1.28e-39	CD8αβ+ TCRαβ T cell
Hprt	1.56e-43	0.250984	0.372	0.302	3.51e-39	CD8αβ+ TCRαβ T cell
Nt5dc1	2.83e-43	0.256464	0.428	0.347	6.38e-39	CD8αβ+ TCRαβ T cell
Sp4	1.87e-42	0.262876	0.477	0.398	4.23e-38	CD8αβ+ TCRαβ T cell
Dclk2	3.4e-42	0.317146	0.219	0.153	7.67e-38	CD8αβ+ TCRαβ T cell
Tsc22d3	3.63e-42	0.256976	0.526	0.455	8.19e-38	CD8αβ+ TCRαβ T cell
Junb	9.09e-42	0.31948	0.786	0.752	2.05e-37	CD8αβ+ TCRαβ T cell
Hsph1	8.21e-41	0.38853	0.409	0.336	1.85e-36	CD8αβ+ TCRαβ T cell
Ripk2	1.44e-40	0.294325	0.209	0.145	3.24e-36	CD8αβ+ TCRαβ T cell
Trat1	9.1e-40	0.390294	0.467	0.396	2.05e-35	CD8αβ+ TCRαβ T cell
Nsmaf	1.64e-39	0.252188	0.481	0.405	3.7e-35	CD8αβ+ TCRαβ T cell
Dennd4c	4.21e-39	0.281643	0.49	0.425	9.49e-35	CD8αβ+ TCRαβ T cell
Creb1	1.21e-38	0.261138	0.545	0.483	2.72e-34	CD8αβ+ TCRαβ T cell
Ezh2	1.24e-37	0.258145	0.19	0.133	2.79e-33	CD8αβ+ TCRαβ T cell
Gm47283	1.75e-37	0.257077	0.527	0.462	3.95e-33	CD8αβ+ TCRαβ T cell
Hif1a	7.13e-35	0.292667	0.389	0.33	1.61e-30	CD8αβ+ TCRαβ T cell
Dip2c	1.87e-32	0.266988	0.16	0.108	4.23e-28	CD8αβ+ TCRαβ T cell
Resf1	2.53e-32	0.283932	0.391	0.335	5.7e-28	CD8αβ+ TCRαβ T cell
Hspa1b	4.7e-32	0.462088	0.234	0.174	1.06e-27	CD8αβ+ TCRαβ T cell
Hspa1a	6.56e-30	0.496082	0.164	0.114	1.48e-25	CD8αβ+ TCRαβ T cell
Nr3c1	3.54e-29	0.331812	0.735	0.701	7.98e-25	CD8αβ+ TCRαβ T cell
Plscr1	1.09e-28	0.320178	0.385	0.332	2.47e-24	CD8αβ+ TCRαβ T cell
Hacd3	5.94e-28	0.294207	0.416	0.364	1.34e-23	CD8αβ+ TCRαβ T cell
Nrip1	1.53e-23	0.335516	0.624	0.605	3.45e-19	CD8αβ+ TCRαβ T cell
Tank	2e-23	0.272956	0.432	0.391	4.51e-19	CD8αβ+ TCRαβ T cell
Hspa4l	5.89e-23	0.285015	0.27	0.226	1.33e-18	CD8αβ+ TCRαβ T cell
Fos	0.00989362	0.253939	0.65	0.659	1	CD8αβ+ TCRαβ T cell
Themis	2.6e-92	1.6622	0.765	0.388	5.86e-88	CD8αα+ TCRαβ T cell
Mbnl1	8.2e-80	0.998671	0.988	0.899	1.85e-75	CD8αα+ TCRαβ T cell
Ptprc	6.02e-69	0.881923	0.99	0.842	1.36e-64	CD8αα+ TCRαβ T cell
Skap1	8.31e-65	0.878782	0.971	0.809	1.88e-60	CD8αα+ TCRαβ T cell
Sh3kbp1	1.37e-62	1.30047	0.748	0.504	3.1e-58	CD8αα+ TCRαβ T cell
Bcl11b	9.98e-61	1.33569	0.743	0.545	2.25e-56	CD8αα+ TCRαβ T cell
Inpp4b	4.95e-60	1.17329	0.847	0.714	1.12e-55	CD8αα+ TCRαβ T cell
Cd6	4.09e-59	1.5856	0.473	0.198	9.23e-55	CD8αα+ TCRαβ T cell
Grap2	2.02e-57	1.1662	0.847	0.675	4.56e-53	CD8αα+ TCRαβ T cell
Gm42418	4.91e-55	1.26959	0.964	0.968	1.11e-50	CD8αα+ TCRαβ T cell
Cd226	1.91e-54	1.31645	0.718	0.47	4.32e-50	CD8αα+ TCRαβ T cell
Fyn	1.36e-52	0.936493	0.876	0.763	3.07e-48	CD8αα+ TCRαβ T cell
Dock2	1.22e-51	0.890467	0.896	0.78	2.75e-47	CD8αα+ TCRαβ T cell
Ikzf1	4.01e-48	0.973248	0.83	0.716	9.05e-44	CD8αα+ TCRαβ T cell
Pde7a	3.29e-47	0.814565	0.925	0.832	7.41e-43	CD8αα+ TCRαβ T cell
Atp8a2	4.03e-45	1.65537	0.498	0.265	9.1e-41	CD8αα+ TCRαβ T cell
Ankrd44	1.1e-44	0.864569	0.9	0.766	2.49e-40	CD8αα+ TCRαβ T cell
Fyb	1.34e-43	0.847581	0.852	0.755	3.03e-39	CD8αα+ TCRαβ T cell
Lncpint	1.92e-43	0.872137	0.852	0.74	4.33e-39	CD8αα+ TCRαβ T cell
Itk	7.12e-42	0.873361	0.898	0.753	1.6e-37	CD8αα+ TCRαβ T cell
Slc9a9	2.37e-41	1.12067	0.714	0.554	5.34e-37	CD8αα+ TCRαβ T cell
Arhgap15	1.08e-40	0.790316	0.879	0.729	2.43e-36	CD8αα+ TCRαβ T cell
Cd5	5.98e-38	1.27217	0.267	0.093	1.35e-33	CD8αα+ TCRαβ T cell
Ccnd3	4.06e-37	0.764682	0.913	0.806	9.16e-33	CD8αα+ TCRαβ T cell
Camk1d	1.06e-36	0.878559	0.837	0.836	2.39e-32	CD8αα+ TCRαβ T cell
Aak1	4.85e-36	0.940902	0.755	0.681	1.09e-31	CD8αα+ TCRαβ T cell
Itgae	8.02e-36	0.783198	0.871	0.736	1.81e-31	CD8αα+ TCRαβ T cell
Dock10	3.83e-34	0.616708	0.959	0.82	8.64e-30	CD8αα+ TCRαβ T cell
BE692007	1.92e-33	1.10131	0.337	0.146	4.33e-29	CD8αα+ TCRαβ T cell
Fnbp1	5.37e-33	0.778393	0.803	0.728	1.21e-28	CD8αα+ TCRαβ T cell
Cd247	5.04e-32	1.06599	0.655	0.523	1.14e-27	CD8αα+ TCRαβ T cell
Malat1	1.33e-31	0.474758	1	0.986	3e-27	CD8αα+ TCRαβ T cell
Sntb1	3.07e-31	1.20242	0.655	0.518	6.93e-27	CD8αα+ TCRαβ T cell
Ubac2	3.34e-31	0.79456	0.811	0.757	7.53e-27	CD8αα+ TCRαβ T cell
Ank2	9.52e-31	0.962832	0.119	0.027	2.15e-26	CD8αα+ TCRαβ T cell
Pitpnc1	1.73e-30	0.623514	0.937	0.801	3.89e-26	CD8αα+ TCRαβ T cell
Atxn1	3.98e-30	0.877285	0.823	0.836	8.98e-26	CD8αα+ TCRαβ T cell
A430093F15Rik	8.85e-30	1.00785	0.199	0.065	2e-25	CD8αα+ TCRαβ T cell
Tnik	9.69e-30	0.849026	0.779	0.744	2.19e-25	CD8αα+ TCRαβ T cell
Mctp2	2.24e-29	0.811869	0.75	0.658	5.04e-25	CD8αα+ TCRαβ T cell
Prkch	2.9e-29	0.541134	0.968	0.812	6.54e-25	CD8αα+ TCRαβ T cell
Celf2	6.39e-29	0.692546	0.864	0.787	1.44e-24	CD8αα+ TCRαβ T cell
Rora	7.47e-29	1.3735	0.51	0.329	1.69e-24	CD8αα+ TCRαβ T cell
Gm26740	1.25e-28	0.84041	0.735	0.603	2.82e-24	CD8αα+ TCRαβ T cell
Cd4	1.55e-27	0.856302	0.182	0.059	3.49e-23	CD8αα+ TCRαβ T cell
Elmo1	5.96e-27	0.871373	0.735	0.699	1.34e-22	CD8αα+ TCRαβ T cell
Runx2	3.75e-26	1.06637	0.546	0.402	8.45e-22	CD8αα+ TCRαβ T cell
Zswim6	5.17e-26	0.792869	0.791	0.738	1.17e-21	CD8αα+ TCRαβ T cell
Pde3b	6.14e-26	0.730305	0.83	0.753	1.38e-21	CD8αα+ TCRαβ T cell
Ets1	4.35e-25	0.64668	0.842	0.786	9.81e-21	CD8αα+ TCRαβ T cell
Utrn	5.42e-25	0.666434	0.791	0.773	1.22e-20	CD8αα+ TCRαβ T cell
Adam19	1.12e-24	1.07542	0.519	0.373	2.53e-20	CD8αα+ TCRαβ T cell
Wnk1	2.05e-24	0.725344	0.799	0.797	4.63e-20	CD8αα+ TCRαβ T cell
Lcp2	3.3e-24	0.870434	0.626	0.537	7.43e-20	CD8αα+ TCRαβ T cell
Ankrd11	4.71e-24	0.57418	0.842	0.863	1.06e-19	CD8αα+ TCRαβ T cell
Apbb1ip	9.09e-24	0.884042	0.663	0.582	2.05e-19	CD8αα+ TCRαβ T cell
Btbd11	3.45e-23	1.02501	0.393	0.233	7.78e-19	CD8αα+ TCRαβ T cell
Foxn3	8.38e-23	0.745798	0.799	0.767	1.89e-18	CD8αα+ TCRαβ T cell
Itga4	2.45e-22	0.986886	0.546	0.395	5.53e-18	CD8αα+ TCRαβ T cell
Abcb1a	2.14e-21	0.643855	0.816	0.775	4.82e-17	CD8αα+ TCRαβ T cell
Tcf12	2.88e-21	0.641673	0.837	0.83	6.5e-17	CD8αα+ TCRαβ T cell
Fli1	2.91e-21	0.642043	0.748	0.696	6.56e-17	CD8αα+ TCRαβ T cell
Nlrc5	3.06e-21	0.899936	0.512	0.391	6.91e-17	CD8αα+ TCRαβ T cell
Mllt3	6.92e-20	0.705702	0.735	0.69	1.56e-15	CD8αα+ TCRαβ T cell
Smurf2	9.74e-20	0.763265	0.716	0.699	2.2e-15	CD8αα+ TCRαβ T cell
Ssbp2	1.06e-19	1.04459	0.461	0.324	2.39e-15	CD8αα+ TCRαβ T cell
Hivep2	1.2e-19	0.905835	0.636	0.595	2.71e-15	CD8αα+ TCRαβ T cell
Maml2	2.36e-19	0.7206	0.76	0.708	5.32e-15	CD8αα+ TCRαβ T cell
Myh9	3.14e-19	0.652456	0.74	0.778	7.09e-15	CD8αα+ TCRαβ T cell
Itgal	3.46e-19	0.936553	0.294	0.161	7.81e-15	CD8αα+ TCRαβ T cell
AU020206	5.42e-19	0.541099	0.828	0.746	1.22e-14	CD8αα+ TCRαβ T cell
Agfg1	6.2e-19	0.672637	0.74	0.725	1.4e-14	CD8αα+ TCRαβ T cell
Inpp5d	7.42e-19	0.667788	0.723	0.686	1.67e-14	CD8αα+ TCRαβ T cell
Cd40lg	1.22e-18	1.04576	0.158	0.058	2.74e-14	CD8αα+ TCRαβ T cell
Xist	1.26e-18	0.527645	0.944	0.933	2.85e-14	CD8αα+ TCRαβ T cell
Tnrc6b	2.39e-18	0.600159	0.796	0.834	5.4e-14	CD8αα+ TCRαβ T cell
Ms4a6b	4.26e-17	0.793532	0.483	0.352	9.61e-13	CD8αα+ TCRαβ T cell
Akap13	1.17e-16	0.537911	0.84	0.874	2.64e-12	CD8αα+ TCRαβ T cell
Znrf1	1.39e-16	0.955408	0.471	0.367	3.14e-12	CD8αα+ TCRαβ T cell
Arl15	2.08e-16	0.842125	0.682	0.665	4.68e-12	CD8αα+ TCRαβ T cell
Myo1f	2.1e-16	0.857692	0.551	0.488	4.74e-12	CD8αα+ TCRαβ T cell
Cdk17	2.32e-16	0.67333	0.665	0.639	5.24e-12	CD8αα+ TCRαβ T cell
Rab8b	3.72e-16	0.65603	0.745	0.711	8.4e-12	CD8αα+ TCRαβ T cell
Tut4	5.22e-16	0.629306	0.731	0.724	1.18e-11	CD8αα+ TCRαβ T cell
Ppm1h	5.38e-16	0.594085	0.757	0.775	1.21e-11	CD8αα+ TCRαβ T cell
Prrc2c	6.1e-16	0.539693	0.765	0.781	1.38e-11	CD8αα+ TCRαβ T cell
Itpr2	1.14e-15	0.71194	0.641	0.614	2.58e-11	CD8αα+ TCRαβ T cell
Nebl	1.42e-15	0.7261	0.126	0.046	3.21e-11	CD8αα+ TCRαβ T cell
Thada	2.08e-15	0.748523	0.629	0.576	4.69e-11	CD8αα+ TCRαβ T cell
Dtx1	2.95e-15	0.727623	0.553	0.487	6.66e-11	CD8αα+ TCRαβ T cell
Ccdc88c	3.55e-15	0.826294	0.51	0.45	8e-11	CD8αα+ TCRαβ T cell
Kansl1	5.18e-15	0.516004	0.825	0.828	1.17e-10	CD8αα+ TCRαβ T cell
Itga1	5.8e-15	0.624482	0.726	0.666	1.31e-10	CD8αα+ TCRαβ T cell
Arhgef3	1.16e-14	0.808723	0.619	0.586	2.62e-10	CD8αα+ TCRαβ T cell
Rnf43	1.22e-14	1.0446	0.306	0.19	2.76e-10	CD8αα+ TCRαβ T cell
Lrba	2.41e-14	0.646625	0.689	0.706	5.43e-10	CD8αα+ TCRαβ T cell
Tgfbr2	2.75e-14	0.717574	0.614	0.582	6.21e-10	CD8αα+ TCRαβ T cell
Phip	3.17e-14	0.898869	0.546	0.517	7.15e-10	CD8αα+ TCRαβ T cell
Btbd9	7.83e-14	0.674523	0.68	0.702	1.77e-09	CD8αα+ TCRαβ T cell
Zbtb20	9.99e-14	0.534591	0.825	0.818	2.25e-09	CD8αα+ TCRαβ T cell
Ipcef1	1.13e-13	0.603763	0.653	0.618	2.55e-09	CD8αα+ TCRαβ T cell
Ankrd12	2.14e-13	0.622375	0.716	0.767	4.84e-09	CD8αα+ TCRαβ T cell
Ptpn22	2.3e-13	0.487215	0.913	0.811	5.18e-09	CD8αα+ TCRαβ T cell
Ikzf3	2.44e-13	0.567681	0.772	0.721	5.5e-09	CD8αα+ TCRαβ T cell
Itpr1	2.68e-13	0.974737	0.454	0.381	6.04e-09	CD8αα+ TCRαβ T cell
Esyt2	5.4e-13	0.667225	0.643	0.665	1.22e-08	CD8αα+ TCRαβ T cell
Nsd3	9.56e-13	0.586889	0.716	0.751	2.16e-08	CD8αα+ TCRαβ T cell
Trip12	9.66e-13	0.704713	0.609	0.651	2.18e-08	CD8αα+ TCRαβ T cell
Arid1b	1.3e-12	0.698933	0.607	0.631	2.94e-08	CD8αα+ TCRαβ T cell
Stim1	2.31e-12	0.733154	0.585	0.559	5.22e-08	CD8αα+ TCRαβ T cell
Pde11a	2.59e-12	0.528647	0.124	0.051	5.84e-08	CD8αα+ TCRαβ T cell
Zeb1	3.2e-12	0.538491	0.68	0.658	7.23e-08	CD8αα+ TCRαβ T cell
P2rx7	3.68e-12	0.718536	0.539	0.494	8.3e-08	CD8αα+ TCRαβ T cell
Fam172a	8.66e-12	0.681868	0.68	0.699	1.95e-07	CD8αα+ TCRαβ T cell
Pan3	8.66e-12	0.61189	0.629	0.652	1.95e-07	CD8αα+ TCRαβ T cell
Akt3	9.25e-12	0.82066	0.524	0.467	2.09e-07	CD8αα+ TCRαβ T cell
Ppp1r12a	9.83e-12	0.567134	0.689	0.745	2.22e-07	CD8αα+ TCRαβ T cell
Ldlrad4	1.3e-11	0.70075	0.607	0.571	2.94e-07	CD8αα+ TCRαβ T cell
Lnpep	1.39e-11	0.595808	0.66	0.697	3.13e-07	CD8αα+ TCRαβ T cell
Ncoa2	1.82e-11	0.735413	0.617	0.663	4.11e-07	CD8αα+ TCRαβ T cell
Kat2b	3.6e-11	0.818118	0.512	0.497	8.13e-07	CD8αα+ TCRαβ T cell
Ubash3a	3.94e-11	0.557757	0.155	0.076	8.88e-07	CD8αα+ TCRαβ T cell
Foxp1	3.95e-11	0.461078	0.765	0.804	8.92e-07	CD8αα+ TCRαβ T cell
Apol7b	4.37e-11	0.791631	0.345	0.252	9.85e-07	CD8αα+ TCRαβ T cell
Tnfaip8	4.58e-11	0.681825	0.6	0.572	1.03e-06	CD8αα+ TCRαβ T cell
[truncated: 12,864 more rows]

## Sheet: Supplementary Table 3
Supplementary Table 3. Differentially Expressed Genes (DEGs) in each cell type of CD8+ T cell subtypes, applying a cutoff of logFC=0.25 and Pvalue=0.05, with statistical significance determined through a two-sided Wilcoxon Rank Sum test.										Supplementary Table 2. Differentially Expressed Genes (DEGs) in each cell type of intestinal epithelium layer, applying a cutoff of logFC≡0.25 and Pvalue≒0.05, with statistical significance determined through a two-sided Wilcoxon Rank Sum test.	Supplementary Table 2. Differentially Expressed Genes (DEGs) in each cell type of intestinal epithelium layer, applying a cutoff of logFC≡0.25 and Pvalue≒0.05, with statistical significance determined through a two-sided Wilcoxon Rank Sum test.	Supplementary Table 2. Differentially Expressed Genes (DEGs) in each cell type of intestinal epithelium layer, applying a cutoff of logFC≡0.25 and Pvalue≒0.05, with statistical significance determined through a two-sided Wilcoxon Rank Sum test.	Supplementary Table 2. Differentially Expressed Genes (DEGs) in each cell type of intestinal epithelium layer, applying a cutoff of logFC≡0.25 and Pvalue≒0.05, with statistical significance determined through a two-sided Wilcoxon Rank Sum test.	Supplementary Table 2. Differentially Expressed Genes (DEGs) in each cell type of intestinal epithelium layer, applying a cutoff of logFC≡0.25 and Pvalue≒0.05, with statistical significance determined through a two-sided Wilcoxon Rank Sum test.	Supplementary Table 2. Differentially Expressed Genes (DEGs) in each cell type of intestinal epithelium layer, applying a cutoff of logFC≡0.25 and Pvalue≒0.05, with statistical significance determined through a two-sided Wilcoxon Rank Sum test.	Supplementary Table 2. Differentially Expressed Genes (DEGs) in each cell type of intestinal epithelium layer, applying a cutoff of logFC≡0.25 and Pvalue≒0.05, with statistical significance determined through a two-sided Wilcoxon Rank Sum test.	Supplementary Table 2. Differentially Expressed Genes (DEGs) in each cell type of intestinal epithelium layer, applying a cutoff of logFC≡0.25 and Pvalue≒0.05, with statistical significance determined through a two-sided Wilcoxon Rank Sum test.	Supplementary Table 2. Differentially Expressed Genes (DEGs) in each cell type of intestinal epithelium layer, applying a cutoff of logFC≡0.25 and Pvalue≒0.05, with statistical significance determined through a two-sided Wilcoxon Rank Sum test.	Supplementary Table 2. Differentially Expressed Genes (DEGs) in each cell type of intestinal epithelium layer, applying a cutoff of logFC≡0.25 and Pvalue≒0.05, with statistical significance determined through a two-sided Wilcoxon Rank Sum test.	Supplementary Table 2. Differentially Expressed Genes (DEGs) in each cell type of intestinal epithelium layer, applying a cutoff of logFC≡0.25 and Pvalue≒0.05, with statistical significance determined through a two-sided Wilcoxon Rank Sum test.	Supplementary Table 2. Differentially Expressed Genes (DEGs) in each cell type of intestinal epithelium layer, applying a cutoff of logFC≡0.25 and Pvalue≒0.05, with statistical significance determined through a two-sided Wilcoxon Rank Sum test.	Supplementary Table 2. Differentially Expressed Genes (DEGs) in each cell type of intestinal epithelium layer, applying a cutoff of logFC≡0.25 and Pvalue≒0.05, with statistical significance determined through a two-sided Wilcoxon Rank Sum test.	Supplementary Table 2. Differentially Expressed Genes (DEGs) in each cell type of intestinal epithelium layer, applying a cutoff of logFC≡0.25 and Pvalue≒0.05, with statistical significance determined through a two-sided Wilcoxon Rank Sum test.	Supplementary Table 2. Differentially Expressed Genes (DEGs) in each cell type of intestinal epithelium layer, applying a cutoff of logFC≡0.25 and Pvalue≒0.05, with statistical significance determined through a two-sided Wilcoxon Rank Sum test.	Supplementary Table 2. Differentially Expressed Genes (DEGs) in each cell type of intestinal epithelium layer, applying a cutoff of logFC≡0.25 and Pvalue≒0.05, with statistical significance determined through a two-sided Wilcoxon Rank Sum test.	Supplementary Table 2. Differentially Expressed Genes (DEGs) in each cell type of intestinal epithelium layer, applying a cutoff of logFC≡0.25 and Pvalue≒0.05, with statistical significance determined through a two-sided Wilcoxon Rank Sum test.	Supplementary Table 2. Differentially Expressed Genes (DEGs) in each cell type of intestinal epithelium layer, applying a cutoff of logFC≡0.25 and Pvalue≒0.05, with statistical significance determined through a two-sided Wilcoxon Rank Sum test.	Supplementary Table 2. Differentially Expressed Genes (DEGs) in each cell type of intestinal epithelium layer, applying a cutoff of logFC≡0.25 and Pvalue≒0.05, with statistical significance determined through a two-sided Wilcoxon Rank Sum test.	Supplementary Table 2. Differentially Expressed Genes (DEGs) in each cell type of intestinal epithelium layer, applying a cutoff of logFC≡0.25 and Pvalue≒0.05, with statistical significance determined through a two-sided Wilcoxon Rank Sum test.	Supplementary Table 2. Differentially Expressed Genes (DEGs) in each cell type of intestinal epithelium layer, applying a cutoff of logFC≡0.25 and Pvalue≒0.05, with statistical significance determined through a two-sided Wilcoxon Rank Sum test.	Supplementary Table 2. Differentially Expressed Genes (DEGs) in each cell type of intestinal epithelium layer, applying a cutoff of logFC≡0.25 and Pvalue≒0.05, with statistical significance determined through a two-sided Wilcoxon Rank Sum test.	Supplementary Table 2. Differentially Expressed Genes (DEGs) in each cell type of intestinal epithelium layer, applying a cutoff of logFC≡0.25 and Pvalue≒0.05, with statistical significance determined through a two-sided Wilcoxon Rank Sum test.	Supplementary Table 2. Differentially Expressed Genes (DEGs) in each cell type of intestinal epithelium layer, applying a cutoff of logFC≡0.25 and Pvalue≒0.05, with statistical significance determined through a two-sided Wilcoxon Rank Sum test.	Supplementary Table 2. Differentially Expressed Genes (DEGs) in each cell type of intestinal epithelium layer, applying a cutoff of logFC≡0.25 and Pvalue≒0.05, with statistical significance determined through a two-sided Wilcoxon Rank Sum test.	Supplementary Table 2. Differentially Expressed Genes (DEGs) in each cell type of intestinal epithelium layer, applying a cutoff of logFC≡0.25 and Pvalue≒0.05, with statistical significance determined through a two-sided Wilcoxon Rank Sum test.	Supplementary Table 2. Differentially Expressed Genes (DEGs) in each cell type of intestinal epithelium layer, applying a cutoff of logFC≡0.25 and Pvalue≒0.05, with statistical significance determined through a two-sided Wilcoxon Rank Sum test.	Supplementary Table 2. Differentially Expressed Genes (DEGs) in each cell type of intestinal epithelium layer, applying a cutoff of logFC≡0.25 and Pvalue≒0.05, with statistical significance determined through a two-sided Wilcoxon Rank Sum test.	Supplementary Table 2. Differentially Expressed Genes (DEGs) in each cell type of intestinal epithelium layer, applying a cutoff of logFC≡0.25 and Pvalue≒0.05, with statistical significance determined through a two-sided Wilcoxon Rank Sum test.	Supplementary Table 2. Differentially Expressed Genes (DEGs) in each cell type of intestinal epithelium layer, applying a cutoff of logFC≡0.25 and Pvalue≒0.05, with statistical significance determined through a two-sided Wilcoxon Rank Sum test.	Supplementary Table 2. Differentially Expressed Genes (DEGs) in each cell type of intestinal epithelium layer, applying a cutoff of logFC≡0.25 and Pvalue≒0.05, with statistical significance determined through a two-sided Wilcoxon Rank Sum test.	Supplementary Table 2. Differentially Expressed Genes (DEGs) in each cell type of intestinal epithelium layer, applying a cutoff of logFC≡0.25 and Pvalue≒0.05, with statistical significance determined through a two-sided Wilcoxon Rank Sum test.	Supplementary Table 2. Differentially Expressed Genes (DEGs) in each cell type of intestinal epithelium layer, applying a cutoff of logFC≡0.25 and Pvalue≒0.05, with statistical significance determined through a two-sided Wilcoxon Rank Sum test.	Supplementary Table 2. Differentially Expressed Genes (DEGs) in each cell type of intestinal epithelium layer, applying a cutoff of logFC≡0.25 and Pvalue≒0.05, with statistical significance determined through a two-sided Wilcoxon Rank Sum test.	Supplementary Table 2. Differentially Expressed Genes (DEGs) in each cell type of intestinal epithelium layer, applying a cutoff of logFC≡0.25 and Pvalue≒0.05, with statistical significance determined through a two-sided Wilcoxon Rank Sum test.	Supplementary Table 2. Differentially Expressed Genes (DEGs) in each cell type of intestinal epithelium layer, applying a cutoff of logFC≡0.25 and Pvalue≒0.05, with statistical significance determined through a two-sided Wilcoxon Rank Sum test.	Supplementary Table 2. Differentially Expressed Genes (DEGs) in each cell type of intestinal epithelium layer, applying a cutoff of logFC≡0.25 and Pvalue≒0.05, with statistical significance determined through a two-sided Wilcoxon Rank Sum test.	Supplementary Table 2. Differentially Expressed Genes (DEGs) in each cell type of intestinal epithelium layer, applying a cutoff of logFC≡0.25 and Pvalue≒0.05, with statistical significance determined through a two-sided Wilcoxon Rank Sum test.	Supplementary Table 2. Differentially Expressed Genes (DEGs) in each cell type of intestinal epithelium layer, applying a cutoff of logFC≡0.25 and Pvalue≒0.05, with statistical significance determined through a two-sided Wilcoxon Rank Sum test.	Supplementary Table 2. Differentially Expressed Genes (DEGs) in each cell type of intestinal epithelium layer, applying a cutoff of logFC≡0.25 and Pvalue≒0.05, with statistical significance determined through a two-sided Wilcoxon Rank Sum test.
gene	p_val	avg_log2FC	pct.1	pct.2	p_val_adj	cluster
Gzma	0	2.12774	0.999	0.573	0	Effector-like CD8αα_SC0
Gzmb	0	1.98196	0.958	0.433	0	Effector-like CD8αα_SC0
Tyrobp	0	1.75557	0.914	0.315	0	Effector-like CD8αα_SC0
Frmd5	0	1.60602	0.881	0.258	0	Effector-like CD8αα_SC0
Fcer1g	0	1.47174	0.965	0.467	0	Effector-like CD8αα_SC0
Tnfrsf9	0	1.40719	0.533	0.17	0	Effector-like CD8αα_SC0
Il2rb	0	1.36474	0.873	0.431	0	Effector-like CD8αα_SC0
Bcl2l15	0	1.34294	0.698	0.28	0	Effector-like CD8αα_SC0
Fgl2	0	1.19598	0.862	0.467	0	Effector-like CD8αα_SC0
Klra5	0	1.16403	0.658	0.274	0	Effector-like CD8αα_SC0
Lgals3	0	1.16399	0.762	0.317	0	Effector-like CD8αα_SC0
Cd200r2	0	1.16319	0.817	0.295	0	Effector-like CD8αα_SC0
Klre1	0	1.13426	0.41	0.114	0	Effector-like CD8αα_SC0
Itgav	0	1.07636	0.831	0.568	0	Effector-like CD8αα_SC0
Klrd1	0	1.07066	0.96	0.593	0	Effector-like CD8αα_SC0
Cd7	0	1.0525	0.999	0.892	0	Effector-like CD8αα_SC0
Ostf1	0	1.01848	0.943	0.75	0	Effector-like CD8αα_SC0
Lyn	0	1.01485	0.76	0.388	0	Effector-like CD8αα_SC0
Irs2	0	0.998755	0.53	0.203	0	Effector-like CD8αα_SC0
Pkp4	0	0.97295	0.75	0.412	0	Effector-like CD8αα_SC0
Zmat4	0	0.94404	0.278	0.069	0	Effector-like CD8αα_SC0
Igha	0	0.938126	0.685	0.325	0	Effector-like CD8αα_SC0
Cd200r4	0	0.935597	0.75	0.389	0	Effector-like CD8αα_SC0
Rasgrf1	0	0.883818	0.444	0.126	0	Effector-like CD8αα_SC0
Tulp4	0	0.873075	0.765	0.507	0	Effector-like CD8αα_SC0
Sipa1l1	0	0.871461	0.928	0.708	0	Effector-like CD8αα_SC0
Nr4a2	0	0.867115	0.913	0.695	0	Effector-like CD8αα_SC0
Sh3rf1	0	0.834905	0.482	0.2	0	Effector-like CD8αα_SC0
Ccnd2	0	0.831806	0.929	0.747	0	Effector-like CD8αα_SC0
Tcrg-C1	0	0.808174	0.786	0.536	0	Effector-like CD8αα_SC0
Myo1e	0	0.807423	0.802	0.474	0	Effector-like CD8αα_SC0
Nmrk1	0	0.799771	0.429	0.186	0	Effector-like CD8αα_SC0
Plek	0	0.796692	0.622	0.26	0	Effector-like CD8αα_SC0
Gm156	0	0.782891	0.715	0.276	0	Effector-like CD8αα_SC0
Ccl5	0	0.782802	1	0.964	0	Effector-like CD8αα_SC0
Clnk	0	0.776127	0.901	0.512	0	Effector-like CD8αα_SC0
Stat3	0	0.773979	0.83	0.694	0	Effector-like CD8αα_SC0
2900026A02Rik	0	0.770871	0.567	0.241	0	Effector-like CD8αα_SC0
Cd8a	0	0.770566	0.98	0.823	0	Effector-like CD8αα_SC0
Lag3	0	0.762902	0.477	0.195	0	Effector-like CD8αα_SC0
Nkg7	0	0.759222	0.984	0.93	0	Effector-like CD8αα_SC0
Glp1r	0	0.758928	0.641	0.324	0	Effector-like CD8αα_SC0
Sft2d2	0	0.756405	0.614	0.324	0	Effector-like CD8αα_SC0
Cd200r1	0	0.747045	0.859	0.504	0	Effector-like CD8αα_SC0
Tmcc3	0	0.742139	0.377	0.125	0	Effector-like CD8αα_SC0
Acoxl	0	0.735756	0.562	0.26	0	Effector-like CD8αα_SC0
Tiprl	0	0.721846	0.658	0.408	0	Effector-like CD8αα_SC0
Cela1	0	0.720519	0.309	0.083	0	Effector-like CD8αα_SC0
Ikzf2	0	0.705762	0.989	0.747	0	Effector-like CD8αα_SC0
Gnptab	0	0.703222	0.562	0.321	0	Effector-like CD8αα_SC0
Cables1	0	0.701772	0.886	0.588	0	Effector-like CD8αα_SC0
Lzts1	0	0.681578	0.376	0.153	0	Effector-like CD8αα_SC0
Trf	0	0.679177	0.219	0.055	0	Effector-like CD8αα_SC0
Snx18	0	0.678146	0.615	0.333	0	Effector-like CD8αα_SC0
Gm13684	0	0.66096	0.357	0.142	0	Effector-like CD8αα_SC0
1700025G04Rik	0	0.651202	0.519	0.258	0	Effector-like CD8αα_SC0
Ctnnd2	0	0.648813	0.344	0.109	0	Effector-like CD8αα_SC0
Entpd1	0	0.648622	0.646	0.366	0	Effector-like CD8αα_SC0
Klc1	0	0.646022	0.472	0.243	0	Effector-like CD8αα_SC0
Epcam	0	0.633693	0.515	0.272	0	Effector-like CD8αα_SC0
Ncf1	0	0.630437	0.638	0.393	0	Effector-like CD8αα_SC0
Slc16a11	0	0.602587	0.305	0.114	0	Effector-like CD8αα_SC0
Lat2	0	0.602109	0.461	0.231	0	Effector-like CD8αα_SC0
Zdhhc18	0	0.598562	0.905	0.768	0	Effector-like CD8αα_SC0
Cd3g	0	0.513361	0.986	0.973	0	Effector-like CD8αα_SC0
Runx1	0	0.466348	0.796	0.5	0	Effector-like CD8αα_SC0
Rgs1	2.42268e-307	0.556412	0.97	0.928	5.46484e-303	Effector-like CD8αα_SC0
Id2	2.28294e-305	0.598453	0.806	0.616	5.14962e-301	Effector-like CD8αα_SC0
Errfi1	1.11378e-302	0.789194	0.46	0.234	2.51236e-298	Effector-like CD8αα_SC0
Fosl2	4.93872e-302	0.673662	0.453	0.23	1.11403e-297	Effector-like CD8αα_SC0
Ptpn5	3.24114e-301	0.505554	0.362	0.15	7.31104e-297	Effector-like CD8αα_SC0
Rnf180	3.79937e-299	0.80057	0.244	0.079	8.57023e-295	Effector-like CD8αα_SC0
Ccrl2	3.87635e-297	0.462693	0.228	0.07	8.74387e-293	Effector-like CD8αα_SC0
Rpn1	2.9846e-292	0.610374	0.501	0.278	6.73237e-288	Effector-like CD8αα_SC0
Bcl2	3.09788e-292	0.457377	0.97	0.856	6.98789e-288	Effector-like CD8αα_SC0
Serpinb6b	7.89396e-290	0.71204	0.486	0.272	1.78064e-285	Effector-like CD8αα_SC0
Gm33104	4.29518e-289	0.540068	0.312	0.125	9.68864e-285	Effector-like CD8αα_SC0
Mxi1	4.33714e-288	0.579794	0.313	0.125	9.78329e-284	Effector-like CD8αα_SC0
Ier5l	2.31895e-287	0.666248	0.458	0.233	5.23086e-283	Effector-like CD8αα_SC0
Cd101	1.716e-285	0.592199	0.567	0.329	3.87079e-281	Effector-like CD8αα_SC0
Gpd2	1.61996e-284	0.636734	0.699	0.479	3.65413e-280	Effector-like CD8αα_SC0
Tmem273	1.09004e-278	0.513149	0.302	0.118	2.45881e-274	Effector-like CD8αα_SC0
Igsf5	4.9456e-275	0.476366	0.258	0.092	1.11558e-270	Effector-like CD8αα_SC0
Cd3e	6.07727e-273	0.328049	0.989	0.97	1.37085e-268	Effector-like CD8αα_SC0
Txk	7.70126e-269	0.479097	0.897	0.716	1.73717e-264	Effector-like CD8αα_SC0
Gpr160	1.47915e-262	0.328988	0.132	0.026	3.33653e-258	Effector-like CD8αα_SC0
Myo16	1.67141e-261	0.499989	0.231	0.079	3.77021e-257	Effector-like CD8αα_SC0
Bcl2l11	5.69052e-258	0.642788	0.581	0.364	1.28361e-253	Effector-like CD8αα_SC0
Creb3l1	3.20926e-257	0.501771	0.25	0.092	7.23913e-253	Effector-like CD8αα_SC0
Itih5	1.11387e-254	0.464035	0.269	0.104	2.51255e-250	Effector-like CD8αα_SC0
Ehd1	8.94079e-254	0.554676	0.483	0.274	2.01677e-249	Effector-like CD8αα_SC0
Sytl3	5.80377e-252	0.530299	0.797	0.622	1.30916e-247	Effector-like CD8αα_SC0
Frmd6	1.98465e-248	0.597945	0.491	0.277	4.47678e-244	Effector-like CD8αα_SC0
Adrb1	1.30106e-243	0.505601	0.343	0.159	2.9348e-239	Effector-like CD8αα_SC0
Car2	8.3095e-243	0.4833	0.672	0.431	1.87437e-238	Effector-like CD8αα_SC0
Cnih2	1.40115e-238	0.358785	0.155	0.041	3.16058e-234	Effector-like CD8αα_SC0
Pcyt1a	9.25056e-235	0.572466	0.434	0.231	2.08665e-230	Effector-like CD8αα_SC0
Setbp1	1.75494e-232	0.578497	0.401	0.2	3.95861e-228	Effector-like CD8αα_SC0
Gm44174	9.99448e-232	0.44219	0.803	0.572	2.25445e-227	Effector-like CD8αα_SC0
Ablim2	9.03029e-230	0.446459	0.242	0.091	2.03696e-225	Effector-like CD8αα_SC0
Tgfb3	5.67376e-224	0.481752	0.257	0.104	1.27983e-219	Effector-like CD8αα_SC0
Matk	1.01495e-220	0.496044	0.294	0.13	2.28943e-216	Effector-like CD8αα_SC0
Rgs9	8.0212e-219	0.408666	0.24	0.093	1.80934e-214	Effector-like CD8αα_SC0
Sytl2	5.25305e-218	0.477211	0.377	0.188	1.18493e-213	Effector-like CD8αα_SC0
Pde7b	3.47169e-217	0.574573	0.22	0.079	7.83108e-213	Effector-like CD8αα_SC0
Sh2d2a	3.69456e-217	0.589073	0.609	0.426	8.33382e-213	Effector-like CD8αα_SC0
Pik3cb	2.39626e-214	0.475448	0.425	0.23	5.40524e-210	Effector-like CD8αα_SC0
Dnm3	2.62015e-214	0.370634	0.127	0.029	5.91026e-210	Effector-like CD8αα_SC0
Spp1	1.19995e-213	0.303041	0.11	0.022	2.70672e-209	Effector-like CD8αα_SC0
Litaf	1.95787e-213	0.432148	0.852	0.688	4.41636e-209	Effector-like CD8αα_SC0
Pnpla7	1.35188e-212	0.527161	0.527	0.333	3.04944e-208	Effector-like CD8αα_SC0
Art2b	7.79043e-211	0.477503	0.417	0.224	1.75729e-206	Effector-like CD8αα_SC0
Swap70	1.62394e-210	0.502803	0.591	0.384	3.66312e-206	Effector-like CD8αα_SC0
Zfp36l2	3.53442e-210	0.457546	0.877	0.761	7.97258e-206	Effector-like CD8αα_SC0
Tmem123	1.62426e-209	0.492263	0.684	0.507	3.66384e-205	Effector-like CD8αα_SC0
Arrdc4	2.49842e-208	0.452519	0.341	0.167	5.63568e-204	Effector-like CD8αα_SC0
Slc16a10	4.59672e-208	0.691232	0.304	0.142	1.03688e-203	Effector-like CD8αα_SC0
Gm19585	3.48031e-207	0.524694	0.613	0.431	7.85054e-203	Effector-like CD8αα_SC0
Metrnl	1.57071e-205	0.3022	0.15	0.042	3.54305e-201	Effector-like CD8αα_SC0
Dennd4a	5.20922e-202	0.382684	0.977	0.912	1.17504e-197	Effector-like CD8αα_SC0
Gm50250	8.57771e-200	0.464688	0.46	0.271	1.93487e-195	Effector-like CD8αα_SC0
Trdc	8.46477e-198	0.444255	0.781	0.531	1.9094e-193	Effector-like CD8αα_SC0
Arap3	7.3489e-196	0.460184	0.371	0.196	1.65769e-191	Effector-like CD8αα_SC0
Rgs2	1.061e-195	0.546107	0.539	0.342	2.3933e-191	Effector-like CD8αα_SC0
Hmgb2	3.01804e-191	0.367605	0.818	0.685	6.80779e-187	Effector-like CD8αα_SC0
Asph	7.62841e-191	0.438788	0.364	0.19	1.72074e-186	Effector-like CD8αα_SC0
Abcb9	9.99264e-191	0.46982	0.287	0.134	2.25404e-186	Effector-like CD8αα_SC0
Mcam	2.03495e-190	0.347759	0.183	0.064	4.59023e-186	Effector-like CD8αα_SC0
Emilin2	4.97152e-190	0.390228	0.24	0.101	1.12143e-185	Effector-like CD8αα_SC0
Pygl	2.9075e-188	0.453891	0.415	0.233	6.55845e-184	Effector-like CD8αα_SC0
Lrrk1	1.06688e-187	0.429973	0.659	0.448	2.40655e-183	Effector-like CD8αα_SC0
Irf8	3.1977e-187	0.392914	0.25	0.109	7.21306e-183	Effector-like CD8αα_SC0
Bend7	5.3226e-186	0.315064	0.145	0.043	1.20062e-181	Effector-like CD8αα_SC0
Crem	1.40823e-185	0.537026	0.51	0.325	3.17654e-181	Effector-like CD8αα_SC0
Farp1	6.97264e-183	0.442165	0.234	0.099	1.57282e-178	Effector-like CD8αα_SC0
Sh2d1b1	1.32178e-182	0.369496	0.211	0.085	2.98155e-178	Effector-like CD8αα_SC0
Grk3	1.3057e-181	0.393126	0.284	0.134	2.94527e-177	Effector-like CD8αα_SC0
Prdm1	2.00812e-179	0.409799	0.354	0.184	4.52972e-175	Effector-like CD8αα_SC0
S100a11	6.63807e-179	0.440059	0.792	0.681	1.49735e-174	Effector-like CD8αα_SC0
Osbpl3	1.05077e-178	0.403979	0.714	0.515	2.37022e-174	Effector-like CD8αα_SC0
Dusp5	2.38456e-178	0.46611	0.44	0.258	5.37885e-174	Effector-like CD8αα_SC0
Ky	1.27979e-177	0.253495	0.104	0.024	2.88681e-173	Effector-like CD8αα_SC0
Dock5	6.23995e-176	0.428164	0.56	0.365	1.40755e-171	Effector-like CD8αα_SC0
Gm41609	1.31494e-171	0.656506	0.234	0.102	2.9661e-167	Effector-like CD8αα_SC0
Stk36	5.99807e-169	0.301238	0.144	0.046	1.35298e-164	Effector-like CD8αα_SC0
Cst3	7.85434e-168	0.448729	0.574	0.405	1.7717e-163	Effector-like CD8αα_SC0
Ppp2r2c	1.31905e-167	0.360755	0.261	0.122	2.97537e-163	Effector-like CD8αα_SC0
Tsga10	1.52012e-167	0.299665	0.522	0.308	3.42894e-163	Effector-like CD8αα_SC0
Vgll4	1.54535e-165	0.449995	0.699	0.541	3.48585e-161	Effector-like CD8αα_SC0
Spry2	9.61743e-164	0.440776	0.458	0.277	2.1694e-159	Effector-like CD8αα_SC0
Sema6d	1.00049e-159	0.279154	0.106	0.027	2.2568e-155	Effector-like CD8αα_SC0
Intu	2.70004e-159	0.354625	0.246	0.114	6.09047e-155	Effector-like CD8αα_SC0
Stk32c	4.49583e-159	0.350366	0.215	0.093	1.01413e-154	Effector-like CD8αα_SC0
Igflr1	3.61075e-158	0.4429	0.456	0.291	8.14478e-154	Effector-like CD8αα_SC0
Hopx	1.16497e-156	0.421462	0.669	0.496	2.62782e-152	Effector-like CD8αα_SC0
Rabgap1l	1.68334e-156	0.260092	0.972	0.907	3.79712e-152	Effector-like CD8αα_SC0
Ptpn11	8.11733e-156	0.674052	0.443	0.285	1.83103e-151	Effector-like CD8αα_SC0
H2afz	8.1571e-156	0.397637	0.796	0.688	1.84e-151	Effector-like CD8αα_SC0
Mfsd10	1.99668e-155	0.425088	0.499	0.327	4.50391e-151	Effector-like CD8αα_SC0
Camk4	2.77163e-155	0.466666	0.67	0.499	6.25197e-151	Effector-like CD8αα_SC0
Gnb4	1.61117e-154	0.406482	0.275	0.137	3.63432e-150	Effector-like CD8αα_SC0
Gm19557	2.92312e-153	0.359395	0.236	0.11	6.59368e-149	Effector-like CD8αα_SC0
Pag1	4.34198e-151	0.434005	0.726	0.574	9.79419e-147	Effector-like CD8αα_SC0
Crip1	4.88416e-151	0.332346	0.912	0.85	1.10172e-146	Effector-like CD8αα_SC0
Lamb3	3.01436e-150	0.396772	0.311	0.167	6.7995e-146	Effector-like CD8αα_SC0
Frmd4b	4.34114e-150	0.424869	0.611	0.431	9.79231e-146	Effector-like CD8αα_SC0
Mmd	4.20927e-148	0.506008	0.698	0.554	9.49485e-144	Effector-like CD8αα_SC0
Epb41	3.16032e-147	0.386583	0.924	0.89	7.12873e-143	Effector-like CD8αα_SC0
Cnnm2	5.46055e-147	0.400644	0.283	0.145	1.23174e-142	Effector-like CD8αα_SC0
Cited4	5.00741e-146	0.434653	0.38	0.228	1.12952e-141	Effector-like CD8αα_SC0
Cox8a	7.1108e-145	0.304612	0.929	0.914	1.60398e-140	Effector-like CD8αα_SC0
Itgax	1.81772e-144	0.308064	0.175	0.07	4.10023e-140	Effector-like CD8αα_SC0
Kctd12	2.58594e-144	0.286769	0.158	0.06	5.83311e-140	Effector-like CD8αα_SC0
Cenpa	3.05451e-143	0.382883	0.266	0.134	6.89007e-139	Effector-like CD8αα_SC0
Tex2	6.75994e-142	0.404042	0.671	0.506	1.52484e-137	Effector-like CD8αα_SC0
Vipr2	2.86223e-141	0.370463	0.258	0.129	6.45633e-137	Effector-like CD8αα_SC0
Sult2b1	7.85329e-141	0.367202	0.213	0.096	1.77147e-136	Effector-like CD8αα_SC0
Pde4a	5.41708e-139	0.344187	0.235	0.114	1.22193e-134	Effector-like CD8αα_SC0
Aplp2	3.85662e-138	0.410197	0.666	0.516	8.69939e-134	Effector-like CD8αα_SC0
Neurl3	9.47639e-135	0.373363	0.74	0.584	2.13759e-130	Effector-like CD8αα_SC0
Stk39	3.85169e-134	0.295149	0.747	0.561	8.68826e-130	Effector-like CD8αα_SC0
Mxd1	7.98657e-134	0.401884	0.441	0.284	1.80153e-129	Effector-like CD8αα_SC0
Cdh13	6.98803e-133	0.328338	0.196	0.088	1.57629e-128	Effector-like CD8αα_SC0
Tmtc4	2.00897e-132	0.453577	0.409	0.263	4.53163e-128	Effector-like CD8αα_SC0
Serpinb9	7.95179e-131	0.415455	0.33	0.192	1.79369e-126	Effector-like CD8αα_SC0
Rab3ip	4.05817e-130	0.392663	0.507	0.346	9.15402e-126	Effector-like CD8αα_SC0
Chst12	1.49386e-128	0.362597	0.382	0.237	3.3697e-124	Effector-like CD8αα_SC0
Fam117b	1.82705e-127	0.421768	0.511	0.357	4.12128e-123	Effector-like CD8αα_SC0
Casp3	1.05775e-124	0.356929	0.304	0.173	2.38597e-120	Effector-like CD8αα_SC0
Cmip	3.13156e-122	0.319562	0.877	0.794	7.06386e-118	Effector-like CD8αα_SC0
Glrx	5.17655e-122	0.357766	0.373	0.231	1.16767e-117	Effector-like CD8αα_SC0
Ppp1r3b	7.62233e-122	0.36624	0.522	0.359	1.71937e-117	Effector-like CD8αα_SC0
Pik3r1	1.83476e-121	0.328139	0.883	0.815	4.13867e-117	Effector-like CD8αα_SC0
Zbtb38	1.80753e-120	0.367018	0.357	0.219	4.07725e-116	Effector-like CD8αα_SC0
Isy1	3.44809e-118	0.394358	0.598	0.454	7.77787e-114	Effector-like CD8αα_SC0
Klrb1	3.77538e-117	0.363944	0.262	0.137	8.51613e-113	Effector-like CD8αα_SC0
Tigit	2.2089e-115	0.320172	0.277	0.154	4.98261e-111	Effector-like CD8αα_SC0
Tmbim4	3.32091e-115	0.338182	0.303	0.176	7.49097e-111	Effector-like CD8αα_SC0
Sh3bgrl3	1.56987e-114	0.324941	0.86	0.794	3.54115e-110	Effector-like CD8αα_SC0
Xdh	8.30623e-114	0.348976	0.259	0.141	1.87364e-109	Effector-like CD8αα_SC0
Oxr1	1.24709e-113	0.444459	0.585	0.45	2.81305e-109	Effector-like CD8αα_SC0
Gm38190	2.40233e-113	0.332547	0.25	0.136	5.41893e-109	Effector-like CD8αα_SC0
Prkar1a	1.64227e-111	0.330007	0.77	0.668	3.70448e-107	Effector-like CD8αα_SC0
Pip5k1b	9.83738e-111	0.341416	0.671	0.518	2.21902e-106	Effector-like CD8αα_SC0
Cdk14	1.70025e-110	0.301929	0.18	0.083	3.83526e-106	Effector-like CD8αα_SC0
Cd200	2.10392e-108	0.320239	0.232	0.123	4.7458e-104	Effector-like CD8αα_SC0
Hmgb1	2.53492e-107	0.265284	0.875	0.829	5.71803e-103	Effector-like CD8αα_SC0
Pim1	5.21477e-107	0.373667	0.472	0.331	1.1763e-102	Effector-like CD8αα_SC0
Crybg1	1.02036e-105	0.319948	0.252	0.138	2.30162e-101	Effector-like CD8αα_SC0
Sec14l1	1.51032e-105	0.3266	0.262	0.149	3.40682e-101	Effector-like CD8αα_SC0
Ubl3	9.25626e-105	0.387075	0.61	0.48	2.08794e-100	Effector-like CD8αα_SC0
Itgad	1.46535e-104	0.300556	0.273	0.151	3.30539e-100	Effector-like CD8αα_SC0
Sdcbp	2.49383e-104	0.355553	0.535	0.401	5.62533e-100	Effector-like CD8αα_SC0
Ncald	5.99928e-103	0.347004	0.543	0.403	1.35326e-98	Effector-like CD8αα_SC0
Irak2	1.00943e-100	0.340826	0.44	0.303	2.27696e-96	Effector-like CD8αα_SC0
Klf9	3.8863e-100	0.298403	0.253	0.142	8.76632e-96	Effector-like CD8αα_SC0
Itln1	9.0543e-100	0.314163	0.239	0.133	2.04238e-95	Effector-like CD8αα_SC0
Pdzd2	2.39419e-99	0.265943	0.175	0.083	5.40058e-95	Effector-like CD8αα_SC0
Wls	6.94174e-99	0.32064	0.532	0.385	1.56585e-94	Effector-like CD8αα_SC0
Srgap3	1.91429e-98	0.29599	0.517	0.364	4.31807e-94	Effector-like CD8αα_SC0
Fryl	1.0162e-96	0.264657	0.922	0.843	2.29225e-92	Effector-like CD8αα_SC0
Samsn1	1.126e-96	0.316824	0.636	0.5	2.53991e-92	Effector-like CD8αα_SC0
Cst7	2.35999e-96	0.338532	0.598	0.474	5.32343e-92	Effector-like CD8αα_SC0
Ppp1r16b	6.15058e-96	0.29007	0.827	0.739	1.38739e-91	Effector-like CD8αα_SC0
Ptger4	1.66399e-95	0.276008	0.615	0.458	3.75346e-91	Effector-like CD8αα_SC0
Ntan1	6.80001e-94	0.339126	0.583	0.465	1.53388e-89	Effector-like CD8αα_SC0
Pacsin2	2.32938e-93	0.314311	0.355	0.231	5.25437e-89	Effector-like CD8αα_SC0
Ptms	1.69839e-92	0.33903	0.472	0.341	3.83107e-88	Effector-like CD8αα_SC0
Gcnt1	1.39565e-91	0.308304	0.35	0.225	3.14817e-87	Effector-like CD8αα_SC0
Ccdc12	1.66726e-91	0.322186	0.65	0.54	3.76083e-87	Effector-like CD8αα_SC0
Sla2	1.40885e-90	0.325394	0.313	0.199	3.17794e-86	Effector-like CD8αα_SC0
Ell2	2.61492e-90	0.384993	0.415	0.287	5.89848e-86	Effector-like CD8αα_SC0
Ubl5	9.53205e-90	0.290721	0.829	0.773	2.15014e-85	Effector-like CD8αα_SC0
Braf	7.63844e-89	0.492556	0.611	0.506	1.723e-84	Effector-like CD8αα_SC0
Plekha5	9.05416e-89	0.308477	0.686	0.566	2.04235e-84	Effector-like CD8αα_SC0
Tpp2	2.64519e-87	0.343822	0.689	0.585	5.96675e-83	Effector-like CD8αα_SC0
Napsa	3.0923e-87	0.312342	0.261	0.158	6.9753e-83	Effector-like CD8αα_SC0
Fndc3b	3.37796e-86	0.314657	0.31	0.198	7.61967e-82	Effector-like CD8αα_SC0
Hsp90b1	5.3629e-86	0.320299	0.753	0.67	1.20971e-81	Effector-like CD8αα_SC0
Pecam1	1.32399e-85	0.335386	0.147	0.07	2.98652e-81	Effector-like CD8αα_SC0
Sept4	3.2983e-83	0.287385	0.259	0.157	7.43997e-79	Effector-like CD8αα_SC0
Nedd9	6.26965e-83	0.26746	0.906	0.84	1.41424e-78	Effector-like CD8αα_SC0
Acvr2a	1.72535e-82	0.274444	0.728	0.598	3.89187e-78	Effector-like CD8αα_SC0
Ubash3b	1.33753e-81	0.277745	0.734	0.606	3.01706e-77	Effector-like CD8αα_SC0
Atp6v1b2	3.23927e-81	0.332607	0.356	0.243	7.30682e-77	Effector-like CD8αα_SC0
Gng5	7.31139e-81	0.262868	0.808	0.739	1.64923e-76	Effector-like CD8αα_SC0
Cysltr2	1.66275e-79	0.292378	0.562	0.441	3.75065e-75	Effector-like CD8αα_SC0
Sulf2	2.89673e-79	0.271357	0.25	0.15	6.53416e-75	Effector-like CD8αα_SC0
Acot7	2.9626e-79	0.318163	0.495	0.374	6.68273e-75	Effector-like CD8αα_SC0
Gab2	6.02218e-78	0.275082	0.167	0.086	1.35842e-73	Effector-like CD8αα_SC0
N4bp1	7.37838e-78	0.307716	0.329	0.221	1.66434e-73	Effector-like CD8αα_SC0
Elovl6	1.11321e-77	0.331977	0.505	0.381	2.51106e-73	Effector-like CD8αα_SC0
Laptm5	1.55576e-77	0.274951	0.894	0.838	3.50933e-73	Effector-like CD8αα_SC0
Rin3	1.85856e-77	0.27669	0.56	0.424	4.19235e-73	Effector-like CD8αα_SC0
Magi1	1.91835e-77	0.287212	0.184	0.098	4.32723e-73	Effector-like CD8αα_SC0
Gsap	2.63716e-77	0.277533	0.471	0.346	5.94865e-73	Effector-like CD8αα_SC0
Nr3c1	8.76403e-77	0.270139	0.825	0.752	1.9769e-72	Effector-like CD8αα_SC0
Lats2	1.67054e-76	0.287219	0.429	0.31	3.76824e-72	Effector-like CD8αα_SC0
Gm44175	2.3203e-76	0.28515	0.312	0.206	5.23389e-72	Effector-like CD8αα_SC0
Elmo2	4.07952e-76	0.293924	0.28	0.18	9.20218e-72	Effector-like CD8αα_SC0
Usp37	1.26888e-75	0.33158	0.458	0.345	2.8622e-71	Effector-like CD8αα_SC0
Coq8b	1.92017e-75	0.260426	0.194	0.109	4.33133e-71	Effector-like CD8αα_SC0
Efhd2	2.16985e-74	0.297808	0.507	0.397	4.89454e-70	Effector-like CD8αα_SC0
Slc16a6	3.1945e-74	0.323899	0.501	0.393	7.20584e-70	Effector-like CD8αα_SC0
Reep5	5.0621e-74	0.298332	0.528	0.413	1.14186e-69	Effector-like CD8αα_SC0
Ptprj	1.42412e-73	0.277043	0.668	0.532	3.21238e-69	Effector-like CD8αα_SC0
Stx7	1.42743e-73	0.28763	0.305	0.201	3.21986e-69	Effector-like CD8αα_SC0
B4galnt2	1.75375e-73	0.268127	0.66	0.526	3.95594e-69	Effector-like CD8αα_SC0
Nucb1	5.76272e-73	0.301678	0.338	0.233	1.2999e-68	Effector-like CD8αα_SC0
Dgat1	6.46327e-73	0.321982	0.289	0.187	1.45792e-68	Effector-like CD8αα_SC0
Gm28112	1.64191e-71	0.283554	0.305	0.203	3.70366e-67	Effector-like CD8αα_SC0
Prf1	1.11971e-70	0.254002	0.237	0.145	2.52572e-66	Effector-like CD8αα_SC0
Pgm2l1	3.06151e-70	0.281489	0.535	0.418	6.90586e-66	Effector-like CD8αα_SC0
Selplg	7.00573e-70	0.253804	0.811	0.728	1.58028e-65	Effector-like CD8αα_SC0
Mrpl41	1.29993e-69	0.258688	0.262	0.167	2.93224e-65	Effector-like CD8αα_SC0
Smyd3	1.35222e-69	0.252521	0.878	0.816	3.05019e-65	Effector-like CD8αα_SC0
Rnf125	2.94384e-69	0.291361	0.474	0.357	6.64041e-65	Effector-like CD8αα_SC0
Hip1r	4.17526e-69	0.314157	0.46	0.352	9.41814e-65	Effector-like CD8αα_SC0
Ddc	1.04653e-68	0.266231	0.301	0.198	2.36065e-64	Effector-like CD8αα_SC0
Zfp983	1.491e-68	0.251681	0.182	0.103	3.36326e-64	Effector-like CD8αα_SC0
Gpr55	9.45933e-68	0.282994	0.748	0.663	2.13374e-63	Effector-like CD8αα_SC0
Zfp52	2.21828e-67	0.284471	0.292	0.194	5.00377e-63	Effector-like CD8αα_SC0
Arl5a	3.52529e-67	0.25305	0.292	0.193	7.95199e-63	Effector-like CD8αα_SC0
Vsir	4.92907e-67	0.318295	0.412	0.308	1.11185e-62	Effector-like CD8αα_SC0
Rptor	7.41273e-67	0.345939	0.627	0.527	1.67209e-62	Effector-like CD8αα_SC0
Arrdc3	4.73953e-66	0.286355	0.314	0.214	1.0691e-61	Effector-like CD8αα_SC0
Gna13	8.9121e-65	0.285877	0.646	0.546	2.0103e-60	Effector-like CD8αα_SC0
Max	9.08967e-65	0.269724	0.576	0.463	2.05036e-60	Effector-like CD8αα_SC0
Ide	4.06796e-64	0.276886	0.365	0.263	9.17609e-60	Effector-like CD8αα_SC0
Txnrd1	5.19573e-64	0.266408	0.311	0.213	1.172e-59	Effector-like CD8αα_SC0
Ubald2	5.5488e-64	0.275482	0.489	0.378	1.25164e-59	Effector-like CD8αα_SC0
1810041H14Rik	8.5593e-64	0.318926	0.394	0.292	1.93072e-59	Effector-like CD8αα_SC0
Pde4d	1.74953e-63	0.261277	0.435	0.32	3.94641e-59	Effector-like CD8αα_SC0
Rab7	8.95267e-63	0.287919	0.499	0.398	2.01945e-58	Effector-like CD8αα_SC0
Susd3	4.44966e-62	0.257143	0.284	0.191	1.00371e-57	Effector-like CD8αα_SC0
Ier2	6.95831e-62	0.252866	0.412	0.302	1.56959e-57	Effector-like CD8αα_SC0
R3hdm4	4.44662e-61	0.272121	0.368	0.268	1.00302e-56	Effector-like CD8αα_SC0
Ucp2	8.48728e-61	0.256225	0.757	0.67	1.91448e-56	Effector-like CD8αα_SC0
Apol9b	4.17438e-60	0.251317	0.253	0.165	9.41614e-56	Effector-like CD8αα_SC0
Stard3nl	6.78149e-60	0.306534	0.375	0.279	1.5297e-55	Effector-like CD8αα_SC0
Ctsb	2.53233e-59	0.269539	0.376	0.276	5.71217e-55	Effector-like CD8αα_SC0
Gpr171	2.83338e-59	0.262595	0.489	0.383	6.39126e-55	Effector-like CD8αα_SC0
Foxo1	5.13251e-59	0.361707	0.704	0.63	1.15774e-54	Effector-like CD8αα_SC0
Hmces	7.99603e-59	0.266488	0.254	0.167	1.80366e-54	Effector-like CD8αα_SC0
Slc28a2	1.80414e-58	0.260004	0.526	0.421	4.06959e-54	Effector-like CD8αα_SC0
Tmed5	5.86365e-58	0.264155	0.46	0.359	1.32266e-53	Effector-like CD8αα_SC0
Rab19	1.40386e-55	0.252269	0.281	0.193	3.16668e-51	Effector-like CD8αα_SC0
Sipa1	1.67121e-55	0.282964	0.498	0.4	3.76975e-51	Effector-like CD8αα_SC0
Tle5	9.88846e-55	0.258747	0.783	0.732	2.23054e-50	Effector-like CD8αα_SC0
Rnf157	2.81214e-54	0.287001	0.345	0.25	6.34336e-50	Effector-like CD8αα_SC0
Rab43	8.84763e-54	0.261791	0.395	0.297	1.99576e-49	Effector-like CD8αα_SC0
5430416N02Rik	1.24727e-53	0.259338	0.262	0.178	2.81347e-49	Effector-like CD8αα_SC0
Gstp1	7.21899e-53	0.265981	0.337	0.247	1.62839e-48	Effector-like CD8αα_SC0
Rbck1	9.44727e-53	0.252685	0.367	0.276	2.13102e-48	Effector-like CD8αα_SC0
Padi2	1.61734e-51	0.273871	0.448	0.354	3.64823e-47	Effector-like CD8αα_SC0
Ciapin1	7.56172e-51	0.265546	0.34	0.254	1.7057e-46	Effector-like CD8αα_SC0
Csnk1d	7.73328e-51	0.256037	0.462	0.37	1.7444e-46	Effector-like CD8αα_SC0
Auh	7.76532e-51	0.252598	0.499	0.407	1.75162e-46	Effector-like CD8αα_SC0
Capns1	1.97351e-50	0.277305	0.471	0.379	4.45164e-46	Effector-like CD8αα_SC0
Tent5a	3.28469e-49	0.260245	0.306	0.218	7.40929e-45	Effector-like CD8αα_SC0
Glipr1	1.13257e-48	0.257159	0.577	0.487	2.55473e-44	Effector-like CD8αα_SC0
Kcnd2	2.69009e-48	0.571831	0.161	0.096	6.06804e-44	Effector-like CD8αα_SC0
Calr	1.15613e-47	0.291041	0.622	0.55	2.60788e-43	Effector-like CD8αα_SC0
Fgd3	2.18323e-43	0.273034	0.361	0.281	4.9247e-39	Effector-like CD8αα_SC0
Gtpbp1	5.19776e-41	0.25237	0.338	0.26	1.17246e-36	Effector-like CD8αα_SC0
Hist1h1c	1.95449e-37	0.371128	0.482	0.41	4.40873e-33	Effector-like CD8αα_SC0
Hist1h2bc	2.51289e-31	0.289726	0.151	0.101	5.66831e-27	Effector-like CD8αα_SC0
Nol4l	2.90283e-30	0.25565	0.24	0.178	6.54792e-26	Effector-like CD8αα_SC0
Frmd5	0	1.95221	0.891	0.312	0	Effector-like CD8αα_SC1
Gm156	0	1.7969	0.757	0.308	0	Effector-like CD8αα_SC1
Cd200r2	0	1.50533	0.917	0.325	0	Effector-like CD8αα_SC1
Clnk	0	1.25832	0.975	0.535	0	Effector-like CD8αα_SC1
Pde7b	0	1.16638	0.318	0.076	0	Effector-like CD8αα_SC1
Tsga10	0	1.1598	0.779	0.287	0	Effector-like CD8αα_SC1
Klra5	0	1.15916	0.654	0.309	0	Effector-like CD8αα_SC1
Cd200r1	0	1.15031	0.951	0.521	0	Effector-like CD8αα_SC1
Entpd1	0	1.14793	0.828	0.363	0	Effector-like CD8αα_SC1
Chn2	0	1.12975	0.998	0.838	0	Effector-like CD8αα_SC1
Gm44174	0	1.12764	0.953	0.569	0	Effector-like CD8αα_SC1
Cd200r4	0	1.07639	0.849	0.406	0	Effector-like CD8αα_SC1
Sipa1l1	0	1.07629	0.984	0.719	0	Effector-like CD8αα_SC1
Tyrobp	0	1.06496	0.918	0.368	0	Effector-like CD8αα_SC1
Myo1e	0	1.05491	0.923	0.485	0	Effector-like CD8αα_SC1
Runx1	0	1.04416	0.939	0.504	0	Effector-like CD8αα_SC1
Cables1	0	1.04317	0.954	0.604	0	Effector-like CD8αα_SC1
Plek	0	1.04216	0.686	0.282	0	Effector-like CD8αα_SC1
Acoxl	0	1.02754	0.706	0.265	0	Effector-like CD8αα_SC1
Ptpn5	0	1.02548	0.533	0.142	0	Effector-like CD8αα_SC1
Srgap3	0	1.01646	0.761	0.34	0	Effector-like CD8αα_SC1
Rasgrf1	0	1.00445	0.537	0.14	0	Effector-like CD8αα_SC1
Stk39	0	1.00199	0.919	0.551	0	Effector-like CD8αα_SC1
Dock5	0	0.993701	0.785	0.347	0	Effector-like CD8αα_SC1
Gzma	0	0.993109	0.999	0.611	0	Effector-like CD8αα_SC1
Frmd4b	0	0.984444	0.814	0.415	0	Effector-like CD8αα_SC1
Hip1	0	0.980975	0.677	0.314	0	Effector-like CD8αα_SC1
Itgad	0	0.966811	0.443	0.135	0	Effector-like CD8αα_SC1
Il2rb	0	0.955997	0.887	0.468	0	Effector-like CD8αα_SC1
Osbpl3	0	0.954183	0.895	0.504	0	Effector-like CD8αα_SC1
Rabgap1l	0	0.950045	0.999	0.909	0	Effector-like CD8αα_SC1
2900026A02Rik	0	0.941228	0.702	0.249	0	Effector-like CD8αα_SC1
Hist1h1e	0	0.932796	0.629	0.236	0	Effector-like CD8αα_SC1
Pik3cb	0	0.92932	0.635	0.214	0	Effector-like CD8αα_SC1
Cd244a	0	0.90499	0.97	0.695	0	Effector-like CD8αα_SC1
Glp1r	0	0.888978	0.773	0.331	0	Effector-like CD8αα_SC1
Glcci1	0	0.883202	0.73	0.371	0	Effector-like CD8αα_SC1
Diaph2	0	0.882086	0.958	0.725	0	Effector-like CD8αα_SC1
Ripor2	0	0.877337	0.979	0.776	0	Effector-like CD8αα_SC1
Smyd3	0	0.865239	0.965	0.808	0	Effector-like CD8αα_SC1
Gsap	0	0.863428	0.706	0.321	0	Effector-like CD8αα_SC1
Itga1	0	0.863407	0.991	0.805	0	Effector-like CD8αα_SC1
Bcl2	0	0.859221	0.99	0.863	0	Effector-like CD8αα_SC1
Ubash3b	0	0.85679	0.911	0.59	0	Effector-like CD8αα_SC1
Fut8	0	0.850048	0.803	0.458	0	Effector-like CD8αα_SC1
Abr	0	0.846076	0.929	0.641	0	Effector-like CD8αα_SC1
Lrrk1	0	0.843594	0.834	0.439	0	Effector-like CD8αα_SC1
Plcg2	0	0.834312	0.678	0.285	0	Effector-like CD8αα_SC1
Gzmb	0	0.819298	0.96	0.479	0	Effector-like CD8αα_SC1
Gpd2	0	0.816502	0.826	0.479	0	Effector-like CD8αα_SC1
Cmip	0	0.810764	0.982	0.785	0	Effector-like CD8αα_SC1
Nedd9	0	0.809542	0.986	0.834	0	Effector-like CD8αα_SC1
Vav3	0	0.80278	0.953	0.679	0	Effector-like CD8αα_SC1
Pip5k1b	0	0.799311	0.831	0.507	0	Effector-like CD8αα_SC1
Klrb1	0	0.794592	0.378	0.13	0	Effector-like CD8αα_SC1
Fgl2	0	0.792457	0.88	0.5	0	Effector-like CD8αα_SC1
Magi1	0	0.789489	0.304	0.087	0	Effector-like CD8αα_SC1
Gnptab	0	0.788524	0.681	0.324	0	Effector-like CD8αα_SC1
Snx18	0	0.778384	0.735	0.34	0	Effector-like CD8αα_SC1
Pkp4	0	0.775493	0.823	0.431	0	Effector-like CD8αα_SC1
Ptpn4	0	0.770751	0.768	0.433	0	Effector-like CD8αα_SC1
Ctnnd2	0	0.758892	0.394	0.122	0	Effector-like CD8αα_SC1
Cracr2a	0	0.754141	0.775	0.415	0	Effector-like CD8αα_SC1
Coro2a	0	0.74938	0.866	0.618	0	Effector-like CD8αα_SC1
Ankrd44	0	0.748925	0.996	0.894	0	Effector-like CD8αα_SC1
Cers6	0	0.748333	0.946	0.69	0	Effector-like CD8αα_SC1
Lyn	0	0.745902	0.804	0.414	0	Effector-like CD8αα_SC1
Rin3	0	0.74163	0.765	0.404	0	Effector-like CD8αα_SC1
Tox	0	0.736931	0.996	0.888	0	Effector-like CD8αα_SC1
Cyth3	0	0.733925	0.734	0.39	0	Effector-like CD8αα_SC1
Cd101	0	0.72874	0.701	0.33	0	Effector-like CD8αα_SC1
Ppm1b	0	0.723592	0.971	0.766	0	Effector-like CD8αα_SC1
Gcnt1	0	0.723061	0.552	0.205	0	Effector-like CD8αα_SC1
Lrrc8c	0	0.717259	0.852	0.559	0	Effector-like CD8αα_SC1
Fryl	0	0.71471	0.987	0.84	0	Effector-like CD8αα_SC1
Prkca	0	0.710436	0.972	0.821	0	Effector-like CD8αα_SC1
St3gal3	0	0.71033	0.735	0.409	0	Effector-like CD8αα_SC1
Foxn3	0	0.700632	0.98	0.836	0	Effector-like CD8αα_SC1
Cd7	0	0.700479	0.999	0.901	0	Effector-like CD8αα_SC1
Pacsin2	0	0.698733	0.535	0.214	0	Effector-like CD8αα_SC1
1700025G04Rik	0	0.696774	0.581	0.272	0	Effector-like CD8αα_SC1
Cdyl	0	0.689555	0.688	0.37	0	Effector-like CD8αα_SC1
Plcl2	0	0.688395	0.906	0.666	0	Effector-like CD8αα_SC1
Fgr	0	0.686717	0.499	0.189	0	Effector-like CD8αα_SC1
Slc28a2	0	0.685594	0.729	0.399	0	Effector-like CD8αα_SC1
Ncf1	0	0.685405	0.752	0.397	0	Effector-like CD8αα_SC1
Fcer1g	0	0.681247	0.95	0.514	0	Effector-like CD8αα_SC1
Farp1	0	0.678639	0.325	0.097	0	Effector-like CD8αα_SC1
Gm50250	0	0.674182	0.608	0.265	0	Effector-like CD8αα_SC1
Asph	0	0.670418	0.492	0.185	0	Effector-like CD8αα_SC1
Ppp3cc	0	0.666507	0.896	0.638	0	Effector-like CD8αα_SC1
Sytl2	0	0.660174	0.492	0.187	0	Effector-like CD8αα_SC1
Kif13b	0	0.658114	0.794	0.47	0	Effector-like CD8αα_SC1
Pitpnc1	0	0.654268	0.999	0.96	0	Effector-like CD8αα_SC1
Igsf5	0	0.650693	0.359	0.091	0	Effector-like CD8αα_SC1
Itgav	0	0.64803	0.887	0.582	0	Effector-like CD8αα_SC1
Hist1h1d	0	0.64014	0.325	0.088	0	Effector-like CD8αα_SC1
Mta3	0	0.631344	0.91	0.672	0	Effector-like CD8αα_SC1
Itgae	0	0.617472	0.994	0.912	0	Effector-like CD8αα_SC1
Ppm1h	0	0.610439	0.983	0.851	0	Effector-like CD8αα_SC1
Prdm1	0	0.587843	0.468	0.182	0	Effector-like CD8αα_SC1
Ikzf3	0	0.583884	0.986	0.86	0	Effector-like CD8αα_SC1
Itih5	0	0.583801	0.355	0.106	0	Effector-like CD8αα_SC1
Prkch	0	0.582306	1	0.982	0	Effector-like CD8αα_SC1
Grk3	0	0.576172	0.4	0.129	0	Effector-like CD8αα_SC1
Rtn4rl1	0	0.572387	0.383	0.137	0	Effector-like CD8αα_SC1
Lgals3	0	0.560678	0.721	0.363	0	Effector-like CD8αα_SC1
AU020206	0	0.54931	0.99	0.897	0	Effector-like CD8αα_SC1
Pdzd2	0	0.543583	0.285	0.074	0	Effector-like CD8αα_SC1
Cpd	0	0.52551	0.585	0.242	0	Effector-like CD8αα_SC1
Aoah	0	0.512448	0.203	0.043	0	Effector-like CD8αα_SC1
Emilin2	0	0.505908	0.328	0.099	0	Effector-like CD8αα_SC1
Gm35363	0	0.487374	0.363	0.117	0	Effector-like CD8αα_SC1
Dock10	0	0.459315	0.999	0.973	0	Effector-like CD8αα_SC1
Pld1	5.73437e-308	0.554028	0.34	0.113	1.2935e-303	Effector-like CD8αα_SC1
Rptor	6.94465e-308	0.686089	0.801	0.509	1.5665e-303	Effector-like CD8αα_SC1
Mgat5	3.47774e-304	0.659369	0.836	0.547	7.84474e-300	Effector-like CD8αα_SC1
Tmcc3	1.22513e-302	0.54407	0.395	0.144	2.76352e-298	Effector-like CD8αα_SC1
Dock2	1.59353e-302	0.497778	0.995	0.912	3.59453e-298	Effector-like CD8αα_SC1
Cd96	3.16069e-302	0.579721	0.945	0.74	7.12957e-298	Effector-like CD8αα_SC1
Trerf1	3.34822e-302	0.661144	0.885	0.617	7.55258e-298	Effector-like CD8αα_SC1
Txk	1.30515e-301	0.554748	0.954	0.723	2.94402e-297	Effector-like CD8αα_SC1
Slc22a15	1.00708e-300	0.609152	0.552	0.257	2.27166e-296	Effector-like CD8αα_SC1
Inpp4a	2.57191e-297	0.603043	0.597	0.298	5.80146e-293	Effector-like CD8αα_SC1
Pik3ap1	3.53074e-296	0.637342	0.663	0.35	7.9643e-292	Effector-like CD8αα_SC1
Bcl2l15	3.73908e-296	0.509515	0.66	0.323	8.43424e-292	Effector-like CD8αα_SC1
Plekha5	1.96049e-293	0.660437	0.841	0.553	4.42228e-289	Effector-like CD8αα_SC1
Arap3	4.85367e-290	0.499452	0.47	0.196	1.09484e-285	Effector-like CD8αα_SC1
Trio	6.99158e-290	0.639399	0.671	0.362	1.57709e-285	Effector-like CD8αα_SC1
Pde3b	2.35099e-288	0.527904	0.991	0.901	5.30313e-284	Effector-like CD8αα_SC1
Dapk2	2.01616e-285	0.548903	0.959	0.794	4.54785e-281	Effector-like CD8αα_SC1
Arl15	3.05541e-284	0.649601	0.91	0.697	6.8921e-280	Effector-like CD8αα_SC1
Pde1c	1.31663e-282	0.818365	0.271	0.083	2.96993e-278	Effector-like CD8αα_SC1
Arhgap18	7.06357e-282	0.644473	0.734	0.43	1.59333e-277	Effector-like CD8αα_SC1
Klrd1	2.08483e-280	0.514782	0.962	0.626	4.70275e-276	Effector-like CD8αα_SC1
Cdk14	2.2824e-280	0.619143	0.264	0.078	5.1484e-276	Effector-like CD8αα_SC1
Chsy1	1.0048e-279	0.659473	0.829	0.556	2.26652e-275	Effector-like CD8αα_SC1
Fndc3a	2.81135e-279	0.641644	0.866	0.615	6.34157e-275	Effector-like CD8αα_SC1
Art2b	3.38515e-275	0.489692	0.515	0.226	7.63588e-271	Effector-like CD8αα_SC1
St6galnac3	5.53687e-275	0.578503	0.968	0.8	1.24895e-270	Effector-like CD8αα_SC1
Fnbp1	1.21466e-270	0.499143	0.974	0.843	2.7399e-266	Effector-like CD8αα_SC1
Klc1	2.401e-269	0.543246	0.535	0.253	5.41595e-265	Effector-like CD8αα_SC1
Vipr2	2.56636e-269	0.520967	0.346	0.126	5.78895e-265	Effector-like CD8αα_SC1
Zbtb20	1.44939e-267	0.574404	0.973	0.866	3.26938e-263	Effector-like CD8αα_SC1
Fyn	2.22992e-267	0.459515	0.987	0.909	5.03003e-263	Effector-like CD8αα_SC1
Col4a3bp	4.84823e-267	0.607064	0.743	0.446	1.09362e-262	Effector-like CD8αα_SC1
Tulp4	1.82776e-265	0.520523	0.825	0.521	4.12288e-261	Effector-like CD8αα_SC1
Camk4	2.3613e-263	0.693873	0.771	0.499	5.32638e-259	Effector-like CD8αα_SC1
Wls	2.68649e-262	0.59443	0.677	0.375	6.05992e-258	Effector-like CD8αα_SC1
Stk32c	2.28342e-261	0.402484	0.287	0.092	5.15071e-257	Effector-like CD8αα_SC1
B4galnt2	2.98711e-260	0.659883	0.794	0.518	6.73803e-256	Effector-like CD8αα_SC1
Ikzf2	3.07298e-260	0.54988	0.994	0.768	6.93171e-256	Effector-like CD8αα_SC1
Maml2	6.70942e-260	0.608845	0.953	0.82	1.51344e-255	Effector-like CD8αα_SC1
B4galt5	2.59049e-258	0.571879	0.551	0.273	5.84337e-254	Effector-like CD8αα_SC1
Foxo3	5.66473e-258	0.652145	0.764	0.485	1.27779e-253	Effector-like CD8αα_SC1
Phactr2	1.37832e-257	0.691337	0.793	0.52	3.10908e-253	Effector-like CD8αα_SC1
Exoc2	4.99148e-257	0.573948	0.828	0.558	1.12593e-252	Effector-like CD8αα_SC1
Eef2k	9.22436e-257	0.373024	0.26	0.079	2.08074e-252	Effector-like CD8αα_SC1
Pag1	3.11453e-255	0.643388	0.828	0.572	7.02545e-251	Effector-like CD8αα_SC1
Dennd4a	9.6267e-252	0.530861	0.992	0.916	2.1715e-247	Effector-like CD8αα_SC1
Appl2	1.20683e-251	0.483339	0.465	0.207	2.72224e-247	Effector-like CD8αα_SC1
Car2	5.31625e-251	0.629054	0.745	0.441	1.19919e-246	Effector-like CD8αα_SC1
Pik3cd	2.27343e-247	0.608242	0.887	0.67	5.12819e-243	Effector-like CD8αα_SC1
Matk	3.78776e-246	0.402699	0.357	0.135	8.54406e-242	Effector-like CD8αα_SC1
Dennd1a	4.93969e-243	0.551533	0.911	0.702	1.11424e-238	Effector-like CD8αα_SC1
Lag3	9.07811e-241	0.419708	0.485	0.218	2.04775e-236	Effector-like CD8αα_SC1
Rgs9	2.33387e-240	0.445463	0.288	0.099	5.2645e-236	Effector-like CD8αα_SC1
Stxbp5	1.04617e-238	0.565914	0.765	0.481	2.35985e-234	Effector-like CD8αα_SC1
Nedd4l	1.10529e-238	0.567601	0.52	0.256	2.4932e-234	Effector-like CD8αα_SC1
Lrmp	2.41021e-236	0.559496	0.699	0.414	5.43671e-232	Effector-like CD8αα_SC1
Ppp2r5c	3.62335e-236	0.533824	0.87	0.639	8.1732e-232	Effector-like CD8αα_SC1
Hist1h1c	5.60927e-235	0.627666	0.662	0.388	1.26528e-230	Effector-like CD8αα_SC1
Ppp1r16b	3.78144e-234	0.517871	0.927	0.731	8.52978e-230	Effector-like CD8αα_SC1
Elmo2	5.47189e-234	0.425451	0.402	0.17	1.23429e-229	Effector-like CD8αα_SC1
Tec	3.8638e-233	0.533137	0.597	0.317	8.71558e-229	Effector-like CD8αα_SC1
Swap70	7.01415e-233	0.523942	0.692	0.387	1.58218e-228	Effector-like CD8αα_SC1
Bmp2k	1.37472e-232	0.545807	0.6	0.324	3.10096e-228	Effector-like CD8αα_SC1
Sulf2	1.55905e-232	0.431129	0.358	0.142	3.51675e-228	Effector-like CD8αα_SC1
Ptprj	2.52418e-232	0.5811	0.793	0.525	5.69378e-228	Effector-like CD8αα_SC1
Sft2d2	1.1737e-230	0.478744	0.64	0.346	2.64752e-226	Effector-like CD8αα_SC1
Ssbp3	1.34524e-230	0.533593	0.809	0.552	3.03446e-226	Effector-like CD8αα_SC1
Vps13c	3.35187e-230	0.52699	0.617	0.337	7.56081e-226	Effector-like CD8αα_SC1
Iqsec1	2.42336e-229	0.492984	0.478	0.226	5.46637e-225	Effector-like CD8αα_SC1
Sh2d1b1	1.09469e-228	0.346818	0.264	0.088	2.46929e-224	Effector-like CD8αα_SC1
Ttc3	1.49631e-228	0.53771	0.885	0.653	3.37522e-224	Effector-like CD8αα_SC1
Gramd1b	1.51678e-226	0.544814	0.885	0.661	3.42141e-222	Effector-like CD8αα_SC1
Itln1	3.69599e-225	0.406826	0.332	0.128	8.33704e-221	Effector-like CD8αα_SC1
Mbnl1	1.9294e-224	0.343217	1	0.99	4.35214e-220	Effector-like CD8αα_SC1
Nr3c2	5.47552e-224	0.728581	0.51	0.263	1.23511e-219	Effector-like CD8αα_SC1
Mctp2	1.02734e-222	0.468252	0.945	0.773	2.31736e-218	Effector-like CD8αα_SC1
Pcyt1a	1.09954e-222	0.592502	0.493	0.24	2.48023e-218	Effector-like CD8αα_SC1
Fli1	2.42183e-221	0.47633	0.95	0.811	5.46292e-217	Effector-like CD8αα_SC1
Ubr5	1.01731e-220	0.536192	0.802	0.539	2.29474e-216	Effector-like CD8αα_SC1
Elovl6	1.35024e-220	0.590214	0.64	0.371	3.04575e-216	Effector-like CD8αα_SC1
Lat2	2.38969e-220	0.410659	0.508	0.244	5.39042e-216	Effector-like CD8αα_SC1
Setbp1	1.69133e-219	0.75987	0.439	0.212	3.81513e-215	Effector-like CD8αα_SC1
Vps54	2.48322e-219	0.572793	0.868	0.637	5.6014e-215	Effector-like CD8αα_SC1
Gng2	3.0369e-218	0.531345	0.841	0.604	6.85033e-214	Effector-like CD8αα_SC1
Frmd6	3.63582e-217	0.505971	0.554	0.286	8.20132e-213	Effector-like CD8αα_SC1
Sept11	3.16906e-215	0.485606	0.505	0.25	7.14845e-211	Effector-like CD8αα_SC1
Creb3l1	5.69796e-215	0.413513	0.282	0.101	1.28529e-210	Effector-like CD8αα_SC1
A330023F24Rik	9.7204e-215	0.520461	0.475	0.232	2.19263e-210	Effector-like CD8αα_SC1
Dgkd	1.38341e-212	0.555263	0.746	0.481	3.12055e-208	Effector-like CD8αα_SC1
Pkd2	1.53333e-212	0.308399	0.162	0.039	3.45873e-208	Effector-like CD8αα_SC1
Malat1	1.53975e-212	0.275071	1	0.999	3.47321e-208	Effector-like CD8αα_SC1
Peak1	9.04443e-212	0.588153	0.789	0.543	2.04015e-207	Effector-like CD8αα_SC1
Klri1	1.00843e-211	0.699278	0.594	0.339	2.27472e-207	Effector-like CD8αα_SC1
Neat1	2.267e-211	0.549222	0.726	0.464	5.11367e-207	Effector-like CD8αα_SC1
Max	1.56031e-210	0.543048	0.718	0.451	3.51959e-206	Effector-like CD8αα_SC1
Tpp2	1.6119e-210	0.538555	0.818	0.574	3.63596e-206	Effector-like CD8αα_SC1
Tnfrsf9	1.88495e-210	0.527089	0.459	0.214	4.25189e-206	Effector-like CD8αα_SC1
Pde4a	1.2344e-209	0.373055	0.303	0.114	2.78443e-205	Effector-like CD8αα_SC1
Tgfbr1	2.43769e-209	0.560866	0.545	0.291	5.49869e-205	Effector-like CD8αα_SC1
Kansl1	2.7053e-209	0.438568	0.977	0.887	6.10235e-205	Effector-like CD8αα_SC1
Vti1a	1.08224e-208	0.580569	0.812	0.585	2.4412e-204	Effector-like CD8αα_SC1
Rbl2	1.66571e-208	0.49672	0.793	0.531	3.75735e-204	Effector-like CD8αα_SC1
2010300C02Rik	5.80409e-208	0.402507	0.276	0.1	1.30923e-203	Effector-like CD8αα_SC1
Fndc3b	3.58752e-207	0.458555	0.418	0.191	8.09238e-203	Effector-like CD8αα_SC1
Kcnd2	3.81722e-207	1.3632	0.25	0.088	8.61051e-203	Effector-like CD8αα_SC1
Phka1	6.79007e-207	0.380419	0.208	0.063	1.53164e-202	Effector-like CD8αα_SC1
Zdhhc18	2.18329e-206	0.4417	0.943	0.774	4.92485e-202	Effector-like CD8αα_SC1
Tnfsf10	4.2332e-204	0.490732	0.727	0.45	9.54883e-200	Effector-like CD8αα_SC1
Eif4g3	5.9769e-202	0.499093	0.819	0.582	1.34821e-197	Effector-like CD8αα_SC1
Rcsd1	2.30357e-201	0.501659	0.585	0.326	5.19617e-197	Effector-like CD8αα_SC1
Camk1d	3.71616e-201	0.482056	0.958	0.836	8.38253e-197	Effector-like CD8αα_SC1
Pnpla7	5.2756e-201	0.485682	0.607	0.338	1.19002e-196	Effector-like CD8αα_SC1
Cdc14a	6.82358e-201	0.554969	0.637	0.374	1.53919e-196	Effector-like CD8αα_SC1
Cd8a	1.27923e-200	0.380821	0.98	0.837	2.88556e-196	Effector-like CD8αα_SC1
Chd9	4.12378e-198	0.52154	0.715	0.452	9.30201e-194	Effector-like CD8αα_SC1
Tnik	1.24765e-197	0.477325	0.945	0.792	2.81431e-193	Effector-like CD8αα_SC1
Tmem273	4.35509e-197	0.41551	0.324	0.131	9.82378e-193	Effector-like CD8αα_SC1
Sorcs2	5.37965e-197	0.333543	0.174	0.048	1.21349e-192	Effector-like CD8αα_SC1
Slmap	8.51185e-196	0.517058	0.734	0.47	1.92002e-191	Effector-like CD8αα_SC1
Igha	1.01207e-195	0.380964	0.651	0.362	2.28293e-191	Effector-like CD8αα_SC1
Hook3	5.75724e-195	0.471973	0.619	0.357	1.29866e-190	Effector-like CD8αα_SC1
Sptbn1	2.32104e-193	0.465406	0.671	0.399	5.23557e-189	Effector-like CD8αα_SC1
Tmtc4	4.17075e-193	0.484215	0.503	0.261	9.40795e-189	Effector-like CD8αα_SC1
Vgll4	5.62325e-193	0.489981	0.8	0.539	1.26844e-188	Effector-like CD8αα_SC1
Adh1	2.94789e-192	0.517464	0.401	0.185	6.64956e-188	Effector-like CD8αα_SC1
Acot7	6.39073e-192	0.441991	0.634	0.363	1.44156e-187	Effector-like CD8αα_SC1
Gm10874	2.6361e-191	0.427203	0.422	0.198	5.94624e-187	Effector-like CD8αα_SC1
Tbc1d2b	3.2681e-191	0.430952	0.481	0.244	7.37186e-187	Effector-like CD8αα_SC1
Atxn1	4.37925e-191	0.419251	0.978	0.866	9.87827e-187	Effector-like CD8αα_SC1
Sh3rf1	6.6465e-190	0.512694	0.459	0.229	1.49925e-185	Effector-like CD8αα_SC1
Ptpn11	1.97097e-188	0.368913	0.535	0.285	4.44591e-184	Effector-like CD8αα_SC1
Chst11	1.33934e-187	0.488157	0.79	0.536	3.02116e-183	Effector-like CD8αα_SC1
Srbd1	1.45999e-187	0.658875	0.397	0.194	3.2933e-183	Effector-like CD8αα_SC1
Dnah8	6.48977e-187	0.463136	0.603	0.344	1.4639e-182	Effector-like CD8αα_SC1
Fbxw7	7.46134e-186	0.521288	0.659	0.405	1.68305e-181	Effector-like CD8αα_SC1
Tmem135	1.0715e-185	0.50937	0.666	0.41	2.41698e-181	Effector-like CD8αα_SC1
Myo3b	1.3564e-185	0.45988	0.322	0.137	3.05964e-181	Effector-like CD8αα_SC1
Lnpep	3.03495e-185	0.433589	0.927	0.739	6.84593e-181	Effector-like CD8αα_SC1
Myo1f	1.04138e-184	0.476452	0.811	0.573	2.34903e-180	Effector-like CD8αα_SC1
Pacs1	1.48981e-182	0.539916	0.783	0.549	3.36057e-178	Effector-like CD8αα_SC1
Lims1	6.16108e-182	0.517353	0.853	0.646	1.38975e-177	Effector-like CD8αα_SC1
Exoc4	7.829e-182	0.511721	0.919	0.757	1.76599e-177	Effector-like CD8αα_SC1
Pkp2	1.31487e-181	0.276867	0.154	0.04	2.96596e-177	Effector-like CD8αα_SC1
Erbin	2.00071e-181	0.462956	0.875	0.666	4.513e-177	Effector-like CD8αα_SC1
Ptk2b	6.47223e-181	0.423442	0.925	0.75	1.45994e-176	Effector-like CD8αα_SC1
Adrb1	2.39844e-180	0.378785	0.376	0.17	5.41015e-176	Effector-like CD8αα_SC1
Usp46	2.70263e-180	0.416655	0.358	0.162	6.09633e-176	Effector-like CD8αα_SC1
Vsir	2.98393e-180	0.407868	0.549	0.296	6.73085e-176	Effector-like CD8αα_SC1
Gnaq	6.9949e-180	0.527895	0.553	0.312	1.57784e-175	Effector-like CD8αα_SC1
Rasa1	9.46966e-180	0.498888	0.763	0.515	2.13607e-175	Effector-like CD8αα_SC1
Peli1	8.80964e-179	0.400013	0.98	0.876	1.98719e-174	Effector-like CD8αα_SC1
Ablim2	1.67387e-178	0.410562	0.263	0.101	3.77575e-174	Effector-like CD8αα_SC1
Afg3l2	6.95222e-178	0.383549	0.409	0.194	1.56821e-173	Effector-like CD8αα_SC1
Rexo5	1.21234e-177	0.358066	0.284	0.114	2.73467e-173	Effector-like CD8αα_SC1
Cela1	1.80501e-177	0.343371	0.278	0.108	4.07155e-173	Effector-like CD8αα_SC1
Tcrg-C1	2.44308e-177	0.514545	0.803	0.556	5.51085e-173	Effector-like CD8αα_SC1
Ppp2r2c	4.67449e-177	0.354542	0.307	0.127	1.05442e-172	Effector-like CD8αα_SC1
Tcrg-V7	5.03483e-177	0.422095	0.311	0.131	1.13571e-172	Effector-like CD8αα_SC1
Polk	3.21093e-176	0.410475	0.387	0.182	7.2429e-172	Effector-like CD8αα_SC1
Hip1r	3.33603e-176	0.461886	0.589	0.342	7.52509e-172	Effector-like CD8αα_SC1
Fbxl17	6.31134e-176	0.55575	0.836	0.651	1.42365e-171	Effector-like CD8αα_SC1
Wbp1l	5.71075e-174	0.436219	0.633	0.381	1.28817e-169	Effector-like CD8αα_SC1
Auh	4.60002e-173	0.459568	0.642	0.393	1.03763e-168	Effector-like CD8αα_SC1
Rbms1	1.59766e-172	0.505734	0.744	0.502	3.60385e-168	Effector-like CD8αα_SC1
Gm4258	1.72564e-172	0.541186	0.351	0.163	3.89252e-168	Effector-like CD8αα_SC1
Kmt2c	2.35285e-172	0.446489	0.871	0.658	5.30733e-168	Effector-like CD8αα_SC1
Ptger4	6.73687e-172	0.482277	0.715	0.457	1.51964e-167	Effector-like CD8αα_SC1
Errfi1	8.19923e-172	0.757724	0.467	0.253	1.8495e-167	Effector-like CD8αα_SC1
Bcas3	2.9982e-171	0.561906	0.747	0.516	6.76305e-167	Effector-like CD8αα_SC1
Mycbp2	6.34925e-171	0.409021	0.924	0.755	1.4322e-166	Effector-like CD8αα_SC1
Coq8b	1.23326e-170	0.304011	0.269	0.105	2.78188e-166	Effector-like CD8αα_SC1
Ttc7b	4.26276e-169	0.415036	0.452	0.233	9.6155e-165	Effector-like CD8αα_SC1
Nfkbiz	5.67773e-169	0.556114	0.567	0.331	1.28072e-164	Effector-like CD8αα_SC1
Zbtb38	1.12392e-168	0.381583	0.439	0.219	2.53522e-164	Effector-like CD8αα_SC1
Runx2	1.4173e-168	0.461612	0.71	0.457	3.19701e-164	Effector-like CD8αα_SC1
Trip12	1.45029e-168	0.450496	0.858	0.648	3.27143e-164	Effector-like CD8αα_SC1
Dyrk1a	1.65294e-168	0.495939	0.782	0.54	3.72853e-164	Effector-like CD8αα_SC1
Clasp2	5.15228e-168	0.486673	0.69	0.449	1.1622e-163	Effector-like CD8αα_SC1
Myo6	1.63352e-167	0.332518	0.184	0.058	3.68473e-163	Effector-like CD8αα_SC1
Inpp5d	1.95361e-167	0.403024	0.945	0.796	4.40675e-163	Effector-like CD8αα_SC1
Ttc39b	3.98572e-167	0.458574	0.841	0.622	8.99058e-163	Effector-like CD8αα_SC1
Umad1	4.32793e-167	0.525201	0.529	0.303	9.7625e-163	Effector-like CD8αα_SC1
Wnt5b	1.37839e-166	0.55116	0.638	0.402	3.10924e-162	Effector-like CD8αα_SC1
Dnajc1	1.46503e-166	0.483169	0.867	0.672	3.30468e-162	Effector-like CD8αα_SC1
Skap2	1.83976e-166	0.455795	0.457	0.24	4.14995e-162	Effector-like CD8αα_SC1
Lrmda	1.78943e-165	0.890749	0.274	0.117	4.03642e-161	Effector-like CD8αα_SC1
Wdr7	3.87564e-165	0.460297	0.493	0.269	8.74229e-161	Effector-like CD8αα_SC1
Gm33104	8.942e-165	0.354204	0.322	0.14	2.01705e-160	Effector-like CD8αα_SC1
Wwp2	1.04347e-164	0.455509	0.675	0.431	2.35376e-160	Effector-like CD8αα_SC1
Casp3	1.34483e-164	0.350574	0.372	0.174	3.03352e-160	Effector-like CD8αα_SC1
Ttc28	7.92784e-162	0.52442	0.575	0.345	1.78828e-157	Effector-like CD8αα_SC1
Rgs3	5.15379e-161	0.431767	0.692	0.443	1.16254e-156	Effector-like CD8αα_SC1
Sgms1	6.9723e-161	0.419988	0.888	0.68	1.57274e-156	Effector-like CD8αα_SC1
Prex1	8.66879e-161	0.456307	0.748	0.511	1.95542e-156	Effector-like CD8αα_SC1
Gm38190	9.46907e-161	0.381517	0.31	0.136	2.13594e-156	Effector-like CD8αα_SC1
Sytl3	1.83792e-158	0.39453	0.857	0.628	4.14579e-154	Effector-like CD8αα_SC1
Evl	2.09503e-158	0.421809	0.881	0.668	4.72577e-154	Effector-like CD8αα_SC1
Slc16a6	4.17632e-158	0.441795	0.631	0.382	9.42052e-154	Effector-like CD8αα_SC1
Cntln	3.55476e-157	0.414991	0.323	0.147	8.01846e-153	Effector-like CD8αα_SC1
Zfand3	6.28502e-157	0.465813	0.836	0.628	1.41771e-152	Effector-like CD8αα_SC1
Pbx3	8.49731e-157	0.660184	0.33	0.157	1.91674e-152	Effector-like CD8αα_SC1
Tmem131	1.04423e-156	0.406981	0.604	0.361	2.35547e-152	Effector-like CD8αα_SC1
Ggta1	5.43799e-156	0.401111	0.528	0.297	1.22665e-151	Effector-like CD8αα_SC1
Ap3b1	6.01247e-156	0.426797	0.815	0.587	1.35623e-151	Effector-like CD8αα_SC1
Psd4	1.92521e-155	0.414034	0.648	0.402	4.3427e-151	Effector-like CD8αα_SC1
Grk6	2.52044e-155	0.421991	0.71	0.469	5.68536e-151	Effector-like CD8αα_SC1
Cdkal1	4.58826e-155	0.461047	0.738	0.497	1.03497e-150	Effector-like CD8αα_SC1
4931431B13Rik	4.73319e-155	0.298283	0.212	0.077	1.06767e-150	Effector-like CD8αα_SC1
Gm11775	9.69094e-155	0.265236	0.17	0.054	2.18599e-150	Effector-like CD8αα_SC1
Mtmr12	1.592e-154	0.434323	0.668	0.426	3.59107e-150	Effector-like CD8αα_SC1
Plekha7	3.62222e-154	0.45838	0.75	0.518	8.17063e-150	Effector-like CD8αα_SC1
Zcchc7	1.19453e-152	0.449148	0.913	0.76	2.6945e-148	Effector-like CD8αα_SC1
Mdfic	1.74385e-152	0.439134	0.787	0.554	3.9336e-148	Effector-like CD8αα_SC1
Zdhhc14	7.44701e-152	0.499638	0.248	0.102	1.67982e-147	Effector-like CD8αα_SC1
Arrdc4	1.02684e-151	0.349292	0.371	0.178	2.31624e-147	Effector-like CD8αα_SC1
Bend7	1.25193e-151	0.303675	0.16	0.05	2.82399e-147	Effector-like CD8αα_SC1
Ptpn12	1.9218e-151	0.455847	0.652	0.415	4.33501e-147	Effector-like CD8αα_SC1
Cerk	2.33979e-151	0.395902	0.564	0.327	5.27787e-147	Effector-like CD8αα_SC1
Arl5a	2.87791e-151	0.389094	0.379	0.188	6.49171e-147	Effector-like CD8αα_SC1
Nars2	4.62707e-151	0.448732	0.74	0.502	1.04373e-146	Effector-like CD8αα_SC1
Trappc9	1.26744e-150	0.471165	0.569	0.341	2.85897e-146	Effector-like CD8αα_SC1
Scfd2	5.81646e-150	0.596941	0.479	0.277	1.31202e-145	Effector-like CD8αα_SC1
Litaf	1.03378e-149	0.468687	0.88	0.698	2.3319e-145	Effector-like CD8αα_SC1
Parp8	1.48567e-149	0.46686	0.762	0.528	3.35123e-145	Effector-like CD8αα_SC1
Rad54l2	9.44814e-149	0.390072	0.449	0.24	2.13122e-144	Effector-like CD8αα_SC1
Heatr9	2.33991e-148	0.29611	0.253	0.102	5.27814e-144	Effector-like CD8αα_SC1
Stk24	3.17199e-148	0.408394	0.703	0.464	7.15505e-144	Effector-like CD8αα_SC1
Intu	5.6595e-148	0.332927	0.279	0.12	1.27661e-143	Effector-like CD8αα_SC1
Inpp5b	2.12088e-147	0.41337	0.511	0.294	4.78406e-143	Effector-like CD8αα_SC1
Lamb3	4.72733e-147	0.371106	0.356	0.172	1.06634e-142	Effector-like CD8αα_SC1
Hdac4	5.48973e-147	0.43179	0.675	0.439	1.23832e-142	Effector-like CD8αα_SC1
Rnf169	3.70419e-145	0.433163	0.512	0.296	8.35553e-141	Effector-like CD8αα_SC1
Git2	1.33173e-144	0.409625	0.769	0.535	3.00399e-140	Effector-like CD8αα_SC1
Klre1	1.84545e-144	0.458578	0.328	0.154	4.16277e-140	Effector-like CD8αα_SC1
Sema4d	2.10847e-144	0.411993	0.718	0.482	4.75608e-140	Effector-like CD8αα_SC1
Atp6v0a2	3.9279e-144	0.37715	0.528	0.304	8.86016e-140	Effector-like CD8αα_SC1
Fam214a	7.27977e-144	0.43847	0.476	0.267	1.6421e-139	Effector-like CD8αα_SC1
Mef2a	2.1572e-143	0.429137	0.776	0.548	4.866e-139	Effector-like CD8αα_SC1
Irf8	3.46105e-143	0.267922	0.275	0.118	7.80709e-139	Effector-like CD8αα_SC1
Jazf1	3.60694e-143	0.510911	0.251	0.107	8.13617e-139	Effector-like CD8αα_SC1
Clip2	1.19754e-142	0.257929	0.196	0.071	2.70129e-138	Effector-like CD8αα_SC1
Pygl	2.33568e-141	0.34273	0.457	0.243	5.26858e-137	Effector-like CD8αα_SC1
Otud7b	6.83457e-141	0.390849	0.383	0.197	1.54167e-136	Effector-like CD8αα_SC1
Sec14l1	1.63605e-140	0.306972	0.321	0.15	3.69043e-136	Effector-like CD8αα_SC1
Zfp106	3.92029e-140	0.400586	0.622	0.39	8.84299e-136	Effector-like CD8αα_SC1
Lzts1	5.33941e-140	0.361214	0.359	0.176	1.20441e-135	Effector-like CD8αα_SC1
Dclk2	5.37306e-140	0.436911	0.354	0.176	1.212e-135	Effector-like CD8αα_SC1
Tjp2	7.34005e-140	0.345299	0.23	0.093	1.6557e-135	Effector-like CD8αα_SC1
Arid1b	9.98326e-140	0.424067	0.829	0.632	2.25192e-135	Effector-like CD8αα_SC1
Ostf1	6.16519e-139	0.345096	0.926	0.769	1.39068e-134	Effector-like CD8αα_SC1
Fasl	1.10168e-138	0.368857	0.727	0.478	2.48505e-134	Effector-like CD8αα_SC1
Bbx	1.58665e-138	0.445413	0.724	0.504	3.57901e-134	Effector-like CD8αα_SC1
Fbxw4	2.33909e-138	0.431254	0.656	0.427	5.27629e-134	Effector-like CD8αα_SC1
Rnf180	1.32056e-137	0.381472	0.235	0.096	2.97879e-133	Effector-like CD8αα_SC1
Zmat4	5.11955e-137	0.830982	0.228	0.095	1.15482e-132	Effector-like CD8αα_SC1
Gpatch2	8.76481e-137	0.426416	0.551	0.335	1.97708e-132	Effector-like CD8αα_SC1
Epcam	1.74419e-136	0.323616	0.52	0.292	3.93437e-132	Effector-like CD8αα_SC1
Pbx4	1.80686e-136	0.28098	0.183	0.066	4.07573e-132	Effector-like CD8αα_SC1
Rnf130	1.99584e-136	0.429736	0.582	0.36	4.50201e-132	Effector-like CD8αα_SC1
Itpr2	4.83191e-136	0.383263	0.868	0.676	1.08993e-131	Effector-like CD8αα_SC1
Tacc2	5.57978e-136	0.282368	0.225	0.09	1.25863e-131	Effector-like CD8αα_SC1
Rab8b	8.20835e-136	0.341002	0.95	0.839	1.85156e-131	Effector-like CD8αα_SC1
Tnrc6b	1.77274e-135	0.326684	0.981	0.895	3.99877e-131	Effector-like CD8αα_SC1
Cblb	2.9932e-135	0.345199	0.971	0.843	6.75177e-131	Effector-like CD8αα_SC1
Map2k6	4.5455e-135	0.445317	0.456	0.259	1.02533e-130	Effector-like CD8αα_SC1
Cep250	5.6494e-135	0.329959	0.384	0.199	1.27433e-130	Effector-like CD8αα_SC1
Tcf12	9.67931e-135	0.331379	0.98	0.895	2.18336e-130	Effector-like CD8αα_SC1
Gbp8	8.81066e-134	0.376774	0.643	0.414	1.98742e-129	Effector-like CD8αα_SC1
Cd38	3.00334e-133	0.419552	0.659	0.433	6.77462e-129	Effector-like CD8αα_SC1
Rere	4.55013e-133	0.456267	0.704	0.487	1.02637e-128	Effector-like CD8αα_SC1
Lrrfip2	5.49026e-133	0.364494	0.416	0.224	1.23844e-128	Effector-like CD8αα_SC1
Laptm5	5.84506e-133	0.318726	0.957	0.833	1.31847e-128	Effector-like CD8αα_SC1
Nsmaf	7.30864e-133	0.362417	0.693	0.456	1.64861e-128	Effector-like CD8αα_SC1
Mbd2	1.07108e-132	0.31523	0.979	0.902	2.41604e-128	Effector-like CD8αα_SC1
Arhgap25	2.69665e-132	0.394406	0.619	0.393	6.08284e-128	Effector-like CD8αα_SC1
Rnf165	2.75738e-132	0.331067	0.229	0.095	6.21981e-128	Effector-like CD8αα_SC1
Gm44175	3.43764e-132	0.316759	0.392	0.203	7.75429e-128	Effector-like CD8αα_SC1
Cog5	5.48824e-132	0.416308	0.82	0.624	1.23798e-127	Effector-like CD8αα_SC1
Slc16a11	6.22856e-132	0.27221	0.292	0.133	1.40498e-127	Effector-like CD8αα_SC1
Map2k5	1.65586e-131	0.421568	0.573	0.36	3.73513e-127	Effector-like CD8αα_SC1
Prkacb	1.9697e-131	0.381164	0.822	0.614	4.44306e-127	Effector-like CD8αα_SC1
Ralgapa2	2.00977e-131	0.412629	0.756	0.542	4.53345e-127	Effector-like CD8αα_SC1
Fars2	8.39094e-131	0.450793	0.683	0.474	1.89274e-126	Effector-like CD8αα_SC1
Stx8	9.63587e-131	0.441596	0.671	0.461	2.17356e-126	Effector-like CD8αα_SC1
Map4k5	2.59419e-130	0.288619	0.176	0.063	5.85173e-126	Effector-like CD8αα_SC1
Abcb1a	2.90511e-129	0.34571	0.97	0.874	6.55307e-125	Effector-like CD8αα_SC1
Ctnna1	1.30024e-128	0.364238	0.424	0.232	2.93295e-124	Effector-like CD8αα_SC1
Atrx	1.46402e-128	0.366648	0.878	0.691	3.30239e-124	Effector-like CD8αα_SC1
Nlrc3	1.71962e-128	0.346638	0.448	0.248	3.87894e-124	Effector-like CD8αα_SC1
Rgs1	2.60535e-128	0.395905	0.967	0.933	5.87688e-124	Effector-like CD8αα_SC1
Nedd4	2.81349e-128	0.373433	0.611	0.386	6.34639e-124	Effector-like CD8αα_SC1
Pum2	4.08761e-128	0.385785	0.838	0.635	9.22042e-124	Effector-like CD8αα_SC1
Hk1	1.06484e-127	0.325192	0.43	0.234	2.40195e-123	Effector-like CD8αα_SC1
Ankrd17	1.85255e-127	0.415051	0.815	0.611	4.17879e-123	Effector-like CD8αα_SC1
R3hdm2	3.05281e-127	0.388914	0.658	0.434	6.88621e-123	Effector-like CD8αα_SC1
Trdc	3.26955e-127	0.358579	0.809	0.549	7.37511e-123	Effector-like CD8αα_SC1
Tnks	3.6936e-127	0.41294	0.609	0.389	8.33165e-123	Effector-like CD8αα_SC1
Cnnm2	1.26533e-126	0.345478	0.313	0.153	2.85421e-122	Effector-like CD8αα_SC1
Srrm2	1.42868e-126	0.302922	0.964	0.876	3.22267e-122	Effector-like CD8αα_SC1
Vps41	3.80275e-126	0.358144	0.452	0.254	8.57787e-122	Effector-like CD8αα_SC1
Zfp654	8.30804e-126	0.42596	0.679	0.459	1.87404e-121	Effector-like CD8αα_SC1
Cpeb4	1.10252e-125	0.368493	0.418	0.23	2.48695e-121	Effector-like CD8αα_SC1
Papolg	1.43286e-125	0.326363	0.451	0.252	3.2321e-121	Effector-like CD8αα_SC1
Trip11	2.01815e-125	0.388608	0.655	0.434	4.55234e-121	Effector-like CD8αα_SC1
Cdc42se2	2.15793e-125	0.375681	0.885	0.717	4.86764e-121	Effector-like CD8αα_SC1
Fam168a	4.09806e-125	0.43399	0.598	0.383	9.24399e-121	Effector-like CD8αα_SC1
Rnf216	4.61435e-125	0.390427	0.382	0.204	1.04086e-120	Effector-like CD8αα_SC1
Golim4	6.01287e-125	0.368389	0.548	0.33	1.35632e-120	Effector-like CD8αα_SC1
Sept4	1.83714e-124	0.270097	0.322	0.156	4.14404e-120	Effector-like CD8αα_SC1
Syne1	2.18689e-124	0.372746	0.573	0.356	4.93296e-120	Effector-like CD8αα_SC1
Hdac8	5.07133e-124	0.470455	0.563	0.36	1.14394e-119	Effector-like CD8αα_SC1
Ccdc88c	5.22371e-124	0.381499	0.716	0.495	1.17831e-119	Effector-like CD8αα_SC1
Tex9	5.93252e-124	0.327205	0.348	0.178	1.3382e-119	Effector-like CD8αα_SC1
Dnmt3a	8.67502e-124	0.362475	0.529	0.32	1.95683e-119	Effector-like CD8αα_SC1
Afdn	9.90598e-124	0.327722	0.366	0.191	2.23449e-119	Effector-like CD8αα_SC1
Kmt2e	2.07531e-123	0.331361	0.925	0.775	4.68127e-119	Effector-like CD8αα_SC1
4933406I18Rik	3.60204e-123	0.453808	0.701	0.489	8.12512e-119	Effector-like CD8αα_SC1
Fcho2	4.79139e-123	0.389655	0.661	0.441	1.08079e-118	Effector-like CD8αα_SC1
Vps13b	5.62997e-123	0.387603	0.833	0.641	1.26995e-118	Effector-like CD8αα_SC1
Smc5	5.84238e-123	0.346195	0.452	0.257	1.31787e-118	Effector-like CD8αα_SC1
Mkln1	5.87819e-123	0.401272	0.75	0.543	1.32594e-118	Effector-like CD8αα_SC1
Susd4	1.2839e-122	0.291656	0.215	0.089	2.89609e-118	Effector-like CD8αα_SC1
Tbc1d5	1.58104e-122	0.453246	0.758	0.561	3.56636e-118	Effector-like CD8αα_SC1
Pip4k2a	1.73768e-122	0.399401	0.794	0.596	3.91969e-118	Effector-like CD8αα_SC1
Eif2ak3	1.74604e-122	0.364948	0.469	0.27	3.93855e-118	Effector-like CD8αα_SC1
Ahrr	1.75991e-122	0.359304	0.37	0.195	3.96982e-118	Effector-like CD8αα_SC1
Arrb1	2.05807e-122	0.261571	0.247	0.108	4.6424e-118	Effector-like CD8αα_SC1
Spopl	5.14361e-122	0.387858	0.49	0.292	1.16024e-117	Effector-like CD8αα_SC1
Scaper	1.27325e-121	0.433374	0.55	0.346	2.87207e-117	Effector-like CD8αα_SC1
Gbf1	1.88821e-121	0.411105	0.658	0.442	4.25924e-117	Effector-like CD8αα_SC1
Stag1	2.72441e-121	0.365429	0.882	0.718	6.14546e-117	Effector-like CD8αα_SC1
Iqgap1	3.42117e-121	0.314176	0.907	0.736	7.71712e-117	Effector-like CD8αα_SC1
Acot11	9.01616e-121	0.303012	0.288	0.137	2.03378e-116	Effector-like CD8αα_SC1
Snx13	1.77202e-120	0.385732	0.448	0.259	3.99715e-116	Effector-like CD8αα_SC1
Btrc	2.54341e-120	0.411899	0.477	0.285	5.73717e-116	Effector-like CD8αα_SC1
Fbxl20	2.59032e-120	0.38636	0.547	0.34	5.84299e-116	Effector-like CD8αα_SC1
Lpin2	2.80311e-120	0.366684	0.595	0.378	6.32298e-116	Effector-like CD8αα_SC1
Fgd3	3.95831e-120	0.343203	0.472	0.271	8.92875e-116	Effector-like CD8αα_SC1
Cbl	4.63927e-120	0.360651	0.827	0.63	1.04648e-115	Effector-like CD8αα_SC1
Srgap2	5.35337e-120	0.432881	0.637	0.429	1.20756e-115	Effector-like CD8αα_SC1
Arhgap39	5.48691e-120	0.399082	0.611	0.397	1.23768e-115	Effector-like CD8αα_SC1
Slc12a6	5.81188e-120	0.438774	0.663	0.454	1.31098e-115	Effector-like CD8αα_SC1
Mtmr3	6.07372e-120	0.406631	0.69	0.475	1.37005e-115	Effector-like CD8αα_SC1
Itsn2	1.11753e-119	0.364894	0.802	0.587	2.52082e-115	Effector-like CD8αα_SC1
Apc	3.47481e-119	0.400131	0.599	0.389	7.83813e-115	Effector-like CD8αα_SC1
Palm	3.79407e-119	0.255074	0.224	0.095	8.55828e-115	Effector-like CD8αα_SC1
Aplp2	3.89772e-119	0.331525	0.748	0.516	8.79208e-115	Effector-like CD8αα_SC1
Nod1	9.34397e-119	0.320937	0.376	0.2	2.10772e-114	Effector-like CD8αα_SC1
Ppp1r12a	1.27535e-118	0.336885	0.91	0.756	2.87682e-114	Effector-like CD8αα_SC1
Tpk1	2.4937e-118	0.456279	0.423	0.245	5.62505e-114	Effector-like CD8αα_SC1
Runx3	4.95524e-118	0.330895	0.965	0.878	1.11775e-113	Effector-like CD8αα_SC1
Abi1	5.6382e-118	0.361393	0.815	0.614	1.27181e-113	Effector-like CD8αα_SC1
Ehd1	1.55505e-117	0.307876	0.499	0.29	3.50773e-113	Effector-like CD8αα_SC1
Clec16a	2.46401e-117	0.338288	0.391	0.214	5.55807e-113	Effector-like CD8αα_SC1
Zdhhc15	2.82647e-117	0.396144	0.406	0.228	6.37566e-113	Effector-like CD8αα_SC1
Arhgef12	6.12606e-117	0.388553	0.546	0.34	1.38185e-112	Effector-like CD8αα_SC1
Rreb1	1.92055e-116	0.402271	0.559	0.352	4.33219e-112	Effector-like CD8αα_SC1
Ranbp9	4.39192e-116	0.381793	0.635	0.424	9.90685e-112	Effector-like CD8αα_SC1
Bicral	1.44394e-115	0.319587	0.393	0.212	3.25708e-111	Effector-like CD8αα_SC1
Ccny	2.05355e-115	0.352388	0.769	0.555	4.63219e-111	Effector-like CD8αα_SC1
Phkb	2.3084e-115	0.403508	0.486	0.295	5.20705e-111	Effector-like CD8αα_SC1
Cep350	3.81004e-115	0.352232	0.662	0.444	8.5943e-111	Effector-like CD8αα_SC1
Nol4l	6.74093e-115	0.34691	0.33	0.17	1.52055e-110	Effector-like CD8αα_SC1
Golga4	7.19929e-115	0.349939	0.481	0.285	1.62394e-110	Effector-like CD8αα_SC1
0610010F05Rik	1.02784e-114	0.264318	0.172	0.065	2.3185e-110	Effector-like CD8αα_SC1
Dnm1l	1.08005e-114	0.33663	0.419	0.237	2.43627e-110	Effector-like CD8αα_SC1
Baz1b	1.22497e-114	0.355085	0.564	0.354	2.76316e-110	Effector-like CD8αα_SC1
Setd5	1.45497e-114	0.372151	0.797	0.596	3.28197e-110	Effector-like CD8αα_SC1
Dis3l2	1.46542e-114	0.406937	0.571	0.371	3.30555e-110	Effector-like CD8αα_SC1
Btbd9	1.51022e-114	0.38876	0.879	0.715	3.40661e-110	Effector-like CD8αα_SC1
Usp47	1.79979e-114	0.375192	0.663	0.45	4.05979e-110	Effector-like CD8αα_SC1
Ddx17	1.8609e-114	0.359982	0.665	0.443	4.19764e-110	Effector-like CD8αα_SC1
Suco	3.47044e-114	0.366751	0.831	0.638	7.82828e-110	Effector-like CD8αα_SC1
Zfp638	5.6043e-114	0.372528	0.753	0.541	1.26416e-109	Effector-like CD8αα_SC1
Sos2	8.60812e-114	0.376505	0.563	0.359	1.94173e-109	Effector-like CD8αα_SC1
Tex14	3.26263e-113	0.406359	0.433	0.251	7.35952e-109	Effector-like CD8αα_SC1
Arsb	7.75884e-113	0.323017	0.304	0.152	1.75016e-108	Effector-like CD8αα_SC1
Pan3	9.6265e-113	0.371519	0.846	0.666	2.17145e-108	Effector-like CD8αα_SC1
Atp2b4	1.79314e-112	0.313405	0.457	0.262	4.04478e-108	Effector-like CD8αα_SC1
Micu2	2.07961e-112	0.358689	0.519	0.32	4.69097e-108	Effector-like CD8αα_SC1
Ppp6r3	2.23205e-112	0.357727	0.751	0.542	5.03483e-108	Effector-like CD8αα_SC1
Tbc1d22a	8.85414e-112	0.311733	0.388	0.214	1.99723e-107	Effector-like CD8αα_SC1
St8sia4	1.17642e-111	0.33511	0.93	0.78	2.65366e-107	Effector-like CD8αα_SC1
Pdxdc1	1.45779e-111	0.341938	0.46	0.272	3.28834e-107	Effector-like CD8αα_SC1
Usp34	1.68405e-111	0.355751	0.854	0.673	3.79871e-107	Effector-like CD8αα_SC1
Exoc6b	1.90583e-111	0.437014	0.568	0.37	4.29898e-107	Effector-like CD8αα_SC1
Tiprl	2.66073e-111	0.38514	0.645	0.432	6.00181e-107	Effector-like CD8αα_SC1
Specc1	4.24199e-111	0.31613	0.131	0.043	9.56866e-107	Effector-like CD8αα_SC1
Map2k4	1.42944e-110	0.38512	0.568	0.366	3.22439e-106	Effector-like CD8αα_SC1
Zbtb16	1.79055e-110	0.3619	0.283	0.139	4.03894e-106	Effector-like CD8αα_SC1
Tigit	1.92949e-110	0.326397	0.314	0.16	4.35234e-106	Effector-like CD8αα_SC1
Dnajc6	2.08686e-110	0.364753	0.17	0.066	4.70733e-106	Effector-like CD8αα_SC1
Atp2a3	2.43361e-110	0.290411	0.458	0.265	5.48949e-106	Effector-like CD8αα_SC1
Myo5a	4.37115e-110	0.325408	0.28	0.137	9.86e-106	Effector-like CD8αα_SC1
Myo9b	5.05429e-110	0.304697	0.476	0.282	1.1401e-105	Effector-like CD8αα_SC1
Zfp407	5.61775e-110	0.441188	0.618	0.422	1.26719e-105	Effector-like CD8αα_SC1
Dlg1	8.4221e-110	0.354569	0.677	0.468	1.89977e-105	Effector-like CD8αα_SC1
Top2b	1.15977e-109	0.341477	0.729	0.519	2.61609e-105	Effector-like CD8αα_SC1
Mapkap1	1.81783e-109	0.364499	0.572	0.369	4.10048e-105	Effector-like CD8αα_SC1
Smg6	2.09446e-109	0.369369	0.893	0.731	4.72448e-105	Effector-like CD8αα_SC1
Sdccag8	2.15544e-109	0.337741	0.413	0.235	4.86202e-105	Effector-like CD8αα_SC1
Tesk2	2.17408e-109	0.399666	0.28	0.14	4.90408e-105	Effector-like CD8αα_SC1
Sorl1	2.484e-109	0.335585	0.751	0.538	5.60317e-105	Effector-like CD8αα_SC1
Pde8a	4.60974e-109	0.31735	0.224	0.1	1.03982e-104	Effector-like CD8αα_SC1
Tmem164	9.92725e-109	0.394707	0.581	0.383	2.23929e-104	Effector-like CD8αα_SC1
Arid5b	1.01008e-108	0.358349	0.854	0.673	2.27843e-104	Effector-like CD8αα_SC1
Dtnb	1.34549e-108	0.394984	0.696	0.493	3.03501e-104	Effector-like CD8αα_SC1
Pds5b	1.5681e-108	0.363064	0.659	0.449	3.53716e-104	Effector-like CD8αα_SC1
Mrtfa	1.74389e-108	0.374801	0.802	0.611	3.9337e-104	Effector-like CD8αα_SC1
Mad1l1	4.42988e-108	0.320121	0.356	0.194	9.99249e-104	Effector-like CD8αα_SC1
Tmco4	4.52237e-108	0.2914	0.341	0.18	1.02011e-103	Effector-like CD8αα_SC1
Chd7	5.02303e-108	0.346506	0.704	0.487	1.13305e-103	Effector-like CD8αα_SC1
Lcor	5.093e-108	0.382604	0.759	0.56	1.14883e-103	Effector-like CD8αα_SC1
Slc36a1	9.04696e-108	0.254306	0.332	0.172	2.04072e-103	Effector-like CD8αα_SC1
Glg1	9.70556e-108	0.362918	0.657	0.445	2.18928e-103	Effector-like CD8αα_SC1
Ecpas	1.06931e-107	0.368744	0.625	0.418	2.41204e-103	Effector-like CD8αα_SC1
Arrdc3	1.14143e-107	0.288	0.386	0.212	2.57472e-103	Effector-like CD8αα_SC1
Arfgef1	1.15143e-107	0.352688	0.66	0.451	2.59729e-103	Effector-like CD8αα_SC1
Babam2	1.85308e-107	0.453381	0.647	0.457	4.18e-103	Effector-like CD8αα_SC1
Dock8	2.69729e-107	0.340392	0.893	0.726	6.08428e-103	Effector-like CD8αα_SC1
Ppp1r21	2.95851e-107	0.309636	0.365	0.199	6.67352e-103	Effector-like CD8αα_SC1
Stau2	6.67188e-107	0.282678	0.178	0.071	1.50498e-102	Effector-like CD8αα_SC1
Rps6ka1	9.85294e-107	0.260228	0.388	0.212	2.22253e-102	Effector-like CD8αα_SC1
Ubac2	1.32526e-106	0.314564	0.958	0.855	2.98938e-102	Effector-like CD8αα_SC1
Zmiz1	2.17109e-106	0.349012	0.567	0.361	4.89734e-102	Effector-like CD8αα_SC1
Tgfb3	2.62437e-106	0.261325	0.253	0.119	5.91978e-102	Effector-like CD8αα_SC1
Anks1	3.57518e-106	0.297068	0.346	0.185	8.06452e-102	Effector-like CD8αα_SC1
Ankrd13a	4.12523e-106	0.30316	0.54	0.336	9.30528e-102	Effector-like CD8αα_SC1
Ptpra	4.81937e-106	0.34255	0.615	0.405	1.08711e-101	Effector-like CD8αα_SC1
Gm43065	6.34694e-105	0.300992	0.517	0.316	1.43168e-100	Effector-like CD8αα_SC1
Ppp2r5e	3.03791e-104	0.345734	0.634	0.426	6.85261e-100	Effector-like CD8αα_SC1
Gse1	3.65398e-104	0.290648	0.379	0.21	8.24229e-100	Effector-like CD8αα_SC1
Tanc1	4.38355e-104	0.320178	0.291	0.149	9.88798e-100	Effector-like CD8αα_SC1
Slc10a7	5.8895e-104	0.367555	0.506	0.314	1.32849e-99	Effector-like CD8αα_SC1
Fkbp5	6.61282e-104	0.353239	0.575	0.371	1.49165e-99	Effector-like CD8αα_SC1
Dido1	1.24287e-103	0.283888	0.422	0.241	2.80355e-99	Effector-like CD8αα_SC1
Topors	1.46254e-103	0.283873	0.349	0.188	3.29904e-99	Effector-like CD8αα_SC1
Tbl1xr1	1.73429e-103	0.355874	0.768	0.568	3.91203e-99	Effector-like CD8αα_SC1
Myh9	2.37139e-103	0.301968	0.943	0.827	5.34914e-99	Effector-like CD8αα_SC1
Mllt3	3.32254e-103	0.386691	0.904	0.765	7.49466e-99	Effector-like CD8αα_SC1
Clasp1	4.38154e-103	0.321103	0.484	0.294	9.88344e-99	Effector-like CD8αα_SC1
Zzef1	5.97951e-103	0.33004	0.54	0.343	1.3488e-98	Effector-like CD8αα_SC1
Lrba	6.09735e-103	0.339152	0.871	0.703	1.37538e-98	Effector-like CD8αα_SC1
Acvr2a	9.00653e-103	0.321271	0.809	0.597	2.0316e-98	Effector-like CD8αα_SC1
Cxcr6	9.15963e-103	0.294859	0.518	0.316	2.06614e-98	Effector-like CD8αα_SC1
Sh2d3c	1.09432e-102	0.321812	0.509	0.313	2.46845e-98	Effector-like CD8αα_SC1
Ap1g1	3.30748e-102	0.343123	0.51	0.319	7.46069e-98	Effector-like CD8αα_SC1
Nsmce2	4.87279e-102	0.391404	0.605	0.412	1.09915e-97	Effector-like CD8αα_SC1
Exoc6	4.96228e-102	0.342985	0.55	0.355	1.11934e-97	Effector-like CD8αα_SC1
Herc2	8.26023e-102	0.329334	0.545	0.348	1.86326e-97	Effector-like CD8αα_SC1
Mbd5	1.11149e-101	0.384467	0.704	0.509	2.50719e-97	Effector-like CD8αα_SC1
Mtmr1	2.04485e-101	0.308193	0.543	0.343	4.61257e-97	Effector-like CD8αα_SC1
Padi2	2.71623e-101	0.288401	0.553	0.346	6.12699e-97	Effector-like CD8αα_SC1
Nbas	2.96369e-101	0.315781	0.386	0.22	6.68519e-97	Effector-like CD8αα_SC1
Ncoa2	6.06486e-101	0.34355	0.852	0.688	1.36805e-96	Effector-like CD8αα_SC1
Traf5	8.98298e-101	0.340038	0.717	0.513	2.02629e-96	Effector-like CD8αα_SC1
Snx25	3.8259e-100	0.341104	0.402	0.233	8.63009e-96	Effector-like CD8αα_SC1
Prr14l	4.55994e-100	0.34655	0.58	0.379	1.02859e-95	Effector-like CD8αα_SC1
Vps8	5.67779e-100	0.284707	0.282	0.143	1.28074e-95	Effector-like CD8αα_SC1
Cyld	6.68956e-100	0.314842	0.855	0.669	1.50896e-95	Effector-like CD8αα_SC1
Gphn	1.34605e-99	0.389178	0.797	0.626	3.03629e-95	Effector-like CD8αα_SC1
Fto	1.41789e-99	0.380739	0.626	0.434	3.19833e-95	Effector-like CD8αα_SC1
Crim1	1.51244e-99	0.343804	0.418	0.246	3.41162e-95	Effector-like CD8αα_SC1
Gatad2a	1.76508e-99	0.319147	0.723	0.513	3.98149e-95	Effector-like CD8αα_SC1
Setd2	2.6303e-99	0.330681	0.65	0.444	5.93317e-95	Effector-like CD8αα_SC1
Abi3	4.01718e-99	0.314647	0.779	0.573	9.06156e-95	Effector-like CD8αα_SC1
Kdm4c	5.66171e-99	0.324002	0.704	0.491	1.27711e-94	Effector-like CD8αα_SC1
Ppp3ca	6.1126e-99	0.377122	0.845	0.687	1.37882e-94	Effector-like CD8αα_SC1
Herc1	7.78525e-99	0.327119	0.864	0.686	1.75612e-94	Effector-like CD8αα_SC1
Prkdc	1.19567e-98	0.338929	0.505	0.318	2.69707e-94	Effector-like CD8αα_SC1
Cnot1	1.56339e-98	0.318674	0.704	0.492	3.52654e-94	Effector-like CD8αα_SC1
Atxn7l1	1.65452e-98	0.345014	0.578	0.383	3.73209e-94	Effector-like CD8αα_SC1
Os9	2.28279e-98	0.28512	0.544	0.341	5.14928e-94	Effector-like CD8αα_SC1
Ablim1	2.78232e-98	0.275086	0.943	0.844	6.27608e-94	Effector-like CD8αα_SC1
Zfp644	3.17223e-98	0.365058	0.679	0.488	7.15561e-94	Effector-like CD8αα_SC1
Mmd	3.62777e-98	0.331497	0.763	0.556	8.18315e-94	Effector-like CD8αα_SC1
Epb41l4a	3.74621e-98	0.372571	0.177	0.075	8.45032e-94	Effector-like CD8αα_SC1
Smarcc2	5.34464e-98	0.277209	0.412	0.237	1.20559e-93	Effector-like CD8αα_SC1
Rab3ip	2.23231e-97	0.297744	0.555	0.353	5.03542e-93	Effector-like CD8αα_SC1
Txnrd1	2.23248e-97	0.254591	0.379	0.211	5.03581e-93	Effector-like CD8αα_SC1
Parg	5.71313e-97	0.294122	0.45	0.271	1.28871e-92	Effector-like CD8αα_SC1
Opa1	7.94052e-97	0.291481	0.42	0.247	1.79114e-92	Effector-like CD8αα_SC1
Tent5a	1.15625e-96	0.253287	0.381	0.214	2.60816e-92	Effector-like CD8αα_SC1
Tex2	1.24499e-96	0.357125	0.723	0.512	2.80833e-92	Effector-like CD8αα_SC1
Oxct1	1.88534e-96	0.324263	0.469	0.287	4.25275e-92	Effector-like CD8αα_SC1
Fam193a	2.9887e-96	0.32073	0.629	0.426	6.74161e-92	Effector-like CD8αα_SC1
Cop1	3.16919e-96	0.338807	0.59	0.395	7.14874e-92	Effector-like CD8αα_SC1
Scai	4.91028e-96	0.340547	0.512	0.325	1.10761e-91	Effector-like CD8αα_SC1
Ubr3	6.55615e-96	0.310164	0.567	0.37	1.47887e-91	Effector-like CD8αα_SC1
Akap10	8.05176e-96	0.351423	0.589	0.396	1.81624e-91	Effector-like CD8αα_SC1
Zfp831	8.74046e-96	0.303815	0.453	0.275	1.97159e-91	Effector-like CD8αα_SC1
D130040H23Rik	1.75401e-95	0.272246	0.303	0.159	3.95653e-91	Effector-like CD8αα_SC1
Mlxip	4.04909e-95	0.290863	0.635	0.427	9.13354e-91	Effector-like CD8αα_SC1
Kif16b	5.65338e-95	0.304315	0.335	0.184	1.27523e-90	Effector-like CD8αα_SC1
Gpr55	7.57357e-95	0.290081	0.854	0.654	1.70837e-90	Effector-like CD8αα_SC1
Arhgap17	1.28311e-94	0.311263	0.599	0.394	2.89432e-90	Effector-like CD8αα_SC1
Abcg3	1.46991e-94	0.28014	0.26	0.13	3.31568e-90	Effector-like CD8αα_SC1
Rapgef1	1.87553e-94	0.330478	0.662	0.464	4.23062e-90	Effector-like CD8αα_SC1
Dync1h1	2.70955e-94	0.306173	0.628	0.424	6.11192e-90	Effector-like CD8αα_SC1
4932438A13Rik	3.27295e-94	0.308477	0.856	0.683	7.38278e-90	Effector-like CD8αα_SC1
Nktr	4.45267e-94	0.317631	0.778	0.579	1.00439e-89	Effector-like CD8αα_SC1
Commd10	4.71846e-94	0.378263	0.421	0.257	1.06434e-89	Effector-like CD8αα_SC1
Prrc2b	5.28823e-94	0.284483	0.621	0.411	1.19287e-89	Effector-like CD8αα_SC1
Slf2	5.61257e-94	0.288514	0.386	0.222	1.26603e-89	Effector-like CD8αα_SC1
Akap9	6.18279e-94	0.326601	0.629	0.426	1.39465e-89	Effector-like CD8αα_SC1
Rapgef6	9.91556e-94	0.293563	0.947	0.828	2.23665e-89	Effector-like CD8αα_SC1
Slain2	1.05078e-93	0.291706	0.423	0.252	2.37024e-89	Effector-like CD8αα_SC1
Ppip5k2	3.59338e-93	0.286331	0.416	0.246	8.10558e-89	Effector-like CD8αα_SC1
Fbxw8	5.69635e-93	0.254038	0.3	0.159	1.28493e-88	Effector-like CD8αα_SC1
Fbxw11	6.868e-93	0.338089	0.535	0.348	1.54921e-88	Effector-like CD8αα_SC1
Chst12	8.69035e-93	0.267754	0.418	0.244	1.96028e-88	Effector-like CD8αα_SC1
Dcaf5	1.0356e-92	0.342845	0.626	0.428	2.33601e-88	Effector-like CD8αα_SC1
Mdm4	1.87657e-92	0.303836	0.692	0.49	4.23297e-88	Effector-like CD8αα_SC1
Stam2	2.38226e-92	0.270091	0.314	0.169	5.37365e-88	Effector-like CD8αα_SC1
Cast	2.73705e-92	0.329075	0.699	0.501	6.17396e-88	Effector-like CD8αα_SC1
Tshz3	2.78708e-92	0.296533	0.208	0.097	6.28681e-88	Effector-like CD8αα_SC1
Stx7	3.65613e-92	0.268734	0.358	0.202	8.24714e-88	Effector-like CD8αα_SC1
Stk3	4.19531e-92	0.335164	0.276	0.144	9.46335e-88	Effector-like CD8αα_SC1
Abl1	5.99071e-92	0.316807	0.433	0.264	1.35132e-87	Effector-like CD8αα_SC1
Dennd1b	7.77191e-92	0.322082	0.736	0.545	1.75311e-87	Effector-like CD8αα_SC1
Sept9	1.20961e-91	0.259055	0.537	0.339	2.72852e-87	Effector-like CD8αα_SC1
Tpr	2.40092e-91	0.298558	0.798	0.611	5.41575e-87	Effector-like CD8αα_SC1
Baz2a	3.33905e-91	0.290062	0.557	0.36	7.53189e-87	Effector-like CD8αα_SC1
Xkr6	4.78392e-91	0.351029	0.627	0.435	1.07911e-86	Effector-like CD8αα_SC1
Rbm6	5.87275e-91	0.308468	0.799	0.614	1.32472e-86	Effector-like CD8αα_SC1
Map4k1	6.81493e-91	0.255274	0.428	0.254	1.53724e-86	Effector-like CD8αα_SC1
Galnt6	7.63042e-91	0.267636	0.41	0.242	1.72119e-86	Effector-like CD8αα_SC1
Atf6	1.05063e-90	0.297077	0.306	0.167	2.3699e-86	Effector-like CD8αα_SC1
Cdk5rap2	1.53501e-90	0.260787	0.39	0.226	3.46253e-86	Effector-like CD8αα_SC1
Dmxl1	1.78869e-90	0.303478	0.593	0.397	4.03474e-86	Effector-like CD8αα_SC1
Spen	2.18613e-90	0.264811	0.45	0.272	4.93124e-86	Effector-like CD8αα_SC1
Hace1	4.10402e-90	0.312337	0.43	0.262	9.25743e-86	Effector-like CD8αα_SC1
Phf20l1	4.92859e-90	0.310705	0.804	0.617	1.11174e-85	Effector-like CD8αα_SC1
Ythdf3	1.47908e-89	0.300915	0.75	0.551	3.33635e-85	Effector-like CD8αα_SC1
Rabep1	1.80795e-89	0.347873	0.658	0.465	4.0782e-85	Effector-like CD8αα_SC1
Rsrc1	3.15978e-89	0.387071	0.67	0.494	7.12753e-85	Effector-like CD8αα_SC1
Ugcg	3.46786e-89	0.279462	0.553	0.355	7.82246e-85	Effector-like CD8αα_SC1
Klhl2	3.75767e-89	0.302643	0.374	0.218	8.47618e-85	Effector-like CD8αα_SC1
Gfod1	4.01879e-89	0.360041	0.588	0.403	9.06519e-85	Effector-like CD8αα_SC1
Trappc8	5.09895e-89	0.29467	0.59	0.397	1.15017e-84	Effector-like CD8αα_SC1
Sfswap	5.25014e-89	0.282013	0.47	0.292	1.18427e-84	Effector-like CD8αα_SC1
Nsd1	6.6834e-89	0.305905	0.851	0.681	1.50757e-84	Effector-like CD8αα_SC1
Cux1	8.25567e-89	0.360374	0.691	0.507	1.86223e-84	Effector-like CD8αα_SC1
Tent5c	1.65318e-88	0.2719	0.434	0.261	3.72907e-84	Effector-like CD8αα_SC1
Nipbl	1.79713e-88	0.288042	0.924	0.791	4.05379e-84	Effector-like CD8αα_SC1
Cysltr2	1.92146e-88	0.303776	0.644	0.439	4.33423e-84	Effector-like CD8αα_SC1
Gxylt1	2.27203e-88	0.282077	0.285	0.152	5.12502e-84	Effector-like CD8αα_SC1
Pibf1	2.36245e-88	0.309732	0.456	0.282	5.32899e-84	Effector-like CD8αα_SC1
Myo9a	2.43312e-88	0.313019	0.374	0.218	5.48839e-84	Effector-like CD8αα_SC1
Hdhd5	5.59808e-88	0.251173	0.357	0.203	1.26276e-83	Effector-like CD8αα_SC1
Irak2	7.14454e-88	0.256448	0.495	0.306	1.61159e-83	Effector-like CD8αα_SC1
Tmem245	8.40167e-88	0.300094	0.473	0.296	1.89516e-83	Effector-like CD8αα_SC1
Aopep	2.04039e-87	0.364529	0.638	0.454	4.60251e-83	Effector-like CD8αα_SC1
Brwd1	3.68141e-87	0.292488	0.565	0.372	8.30417e-83	Effector-like CD8αα_SC1
Arap2	3.71727e-87	0.274559	0.929	0.784	8.38504e-83	Effector-like CD8αα_SC1
Lncpint	4.88048e-87	0.296155	0.954	0.849	1.10089e-82	Effector-like CD8αα_SC1
Gcc2	6.61608e-87	0.277126	0.415	0.25	1.49239e-82	Effector-like CD8αα_SC1
Relch	7.08095e-87	0.325556	0.666	0.47	1.59725e-82	Effector-like CD8αα_SC1
Eea1	9.79974e-87	0.293568	0.459	0.285	2.21053e-82	Effector-like CD8αα_SC1
Kdm3b	1.0011e-86	0.294173	0.557	0.366	2.25818e-82	Effector-like CD8αα_SC1
Rad23b	1.01719e-86	0.29233	0.507	0.324	2.29448e-82	Effector-like CD8αα_SC1
Cntrl	1.11857e-86	0.285707	0.523	0.341	2.52316e-82	Effector-like CD8αα_SC1
Senp1	1.77677e-86	0.275175	0.51	0.329	4.00786e-82	Effector-like CD8αα_SC1
Akap6	3.38905e-86	0.34846	0.305	0.169	7.64469e-82	Effector-like CD8αα_SC1
Gon4l	4.02723e-86	0.277334	0.566	0.374	9.08423e-82	Effector-like CD8αα_SC1
Nt5dc1	4.17162e-86	0.374777	0.569	0.395	9.40991e-82	Effector-like CD8αα_SC1
Zfp827	4.74872e-86	0.295105	0.441	0.273	1.07117e-81	Effector-like CD8αα_SC1
Vwa8	4.89167e-86	0.306076	0.349	0.202	1.10341e-81	Effector-like CD8αα_SC1
Birc6	5.77313e-86	0.288048	0.886	0.729	1.30224e-81	Effector-like CD8αα_SC1
Tab2	8.98594e-86	0.298293	0.728	0.534	2.02696e-81	Effector-like CD8αα_SC1
Rsf1	1.15162e-85	0.312621	0.762	0.569	2.59771e-81	Effector-like CD8αα_SC1
Myo16	1.19637e-85	0.255076	0.205	0.096	2.69865e-81	Effector-like CD8αα_SC1
Elf4	1.74179e-85	0.296126	0.7	0.504	3.92894e-81	Effector-like CD8αα_SC1
Rb1	4.78147e-85	0.298653	0.795	0.613	1.07856e-80	Effector-like CD8αα_SC1
Chd6	5.36148e-85	0.310772	0.67	0.48	1.20939e-80	Effector-like CD8αα_SC1
Tbck	5.6162e-85	0.289146	0.476	0.3	1.26685e-80	Effector-like CD8αα_SC1
Arhgef6	6.24927e-85	0.293348	0.662	0.471	1.40965e-80	Effector-like CD8αα_SC1
Ccdc91	8.81601e-85	0.251318	0.271	0.143	1.98863e-80	Effector-like CD8αα_SC1
Vrk2	1.04136e-84	0.309497	0.445	0.279	2.349e-80	Effector-like CD8αα_SC1
Micu1	1.4848e-84	0.2805	0.316	0.177	3.34927e-80	Effector-like CD8αα_SC1
Trim14	1.88595e-84	0.297401	0.668	0.479	4.25413e-80	Effector-like CD8αα_SC1
Nhlrc2	2.37832e-84	0.272715	0.364	0.213	5.36478e-80	Effector-like CD8αα_SC1
Mxd4	2.52696e-84	0.266553	0.636	0.436	5.70006e-80	Effector-like CD8αα_SC1
Aqr	2.58812e-84	0.261378	0.467	0.291	5.83801e-80	Effector-like CD8αα_SC1
Dym	2.81013e-84	0.316082	0.594	0.406	6.33882e-80	Effector-like CD8αα_SC1
Zzz3	3.38335e-84	0.311114	0.467	0.296	7.63182e-80	Effector-like CD8αα_SC1
Helz	4.52286e-84	0.295092	0.676	0.476	1.02022e-79	Effector-like CD8αα_SC1
Setx	6.39542e-84	0.290218	0.491	0.314	1.44262e-79	Effector-like CD8αα_SC1
Sdcbp	6.93006e-84	0.260842	0.601	0.403	1.56321e-79	Effector-like CD8αα_SC1
Smg1	8.58472e-84	0.305722	0.745	0.55	1.93645e-79	Effector-like CD8αα_SC1
Agfg1	1.02138e-83	0.267393	0.938	0.802	2.30393e-79	Effector-like CD8αα_SC1
Urgcp	1.2578e-83	0.253512	0.252	0.131	2.83723e-79	Effector-like CD8αα_SC1
N4bp1	1.74504e-83	0.25447	0.381	0.222	3.93629e-79	Effector-like CD8αα_SC1
Ilrun	1.77187e-83	0.260971	0.415	0.251	3.9968e-79	Effector-like CD8αα_SC1
P2ry10	1.89801e-83	0.375813	0.806	0.644	4.28133e-79	Effector-like CD8αα_SC1
Yaf2	1.94735e-83	0.307763	0.451	0.285	4.39263e-79	Effector-like CD8αα_SC1
Rpn1	4.96509e-83	0.253334	0.481	0.301	1.11998e-78	Effector-like CD8αα_SC1
Sacm1l	5.70921e-83	0.259671	0.4	0.24	1.28783e-78	Effector-like CD8αα_SC1
Man2a1	6.67199e-83	0.300221	0.579	0.39	1.505e-78	Effector-like CD8αα_SC1
Ireb2	7.21778e-83	0.26566	0.384	0.228	1.62811e-78	Effector-like CD8αα_SC1
Msh3	8.1548e-83	0.268903	0.365	0.214	1.83948e-78	Effector-like CD8αα_SC1
Copg2	1.24844e-82	0.347952	0.358	0.214	2.8161e-78	Effector-like CD8αα_SC1
Atg4a	1.46838e-82	0.353988	0.291	0.162	3.31223e-78	Effector-like CD8αα_SC1
Nsd3	2.93882e-82	0.267887	0.918	0.793	6.6291e-78	Effector-like CD8αα_SC1
Psme4	3.53891e-82	0.304027	0.579	0.393	7.98271e-78	Effector-like CD8αα_SC1
Afg1l	3.74326e-82	0.322589	0.348	0.206	8.44367e-78	Effector-like CD8αα_SC1
Ddhd1	4.4149e-82	0.291949	0.523	0.344	9.9587e-78	Effector-like CD8αα_SC1
Luzp1	4.56892e-82	0.317911	0.374	0.223	1.03061e-77	Effector-like CD8αα_SC1
Smg7	4.594e-82	0.295821	0.604	0.414	1.03627e-77	Effector-like CD8αα_SC1
C2cd3	5.81493e-82	0.273902	0.407	0.248	1.31167e-77	Effector-like CD8αα_SC1
Pigk	1.60408e-81	0.253305	0.299	0.165	3.61833e-77	Effector-like CD8αα_SC1
Prpf39	1.79762e-81	0.277402	0.504	0.326	4.05489e-77	Effector-like CD8αα_SC1
4930402H24Rik	3.08242e-81	0.280791	0.384	0.231	6.95302e-77	Effector-like CD8αα_SC1
E130308A19Rik	3.53671e-81	0.339632	0.293	0.164	7.97775e-77	Effector-like CD8αα_SC1
Med27	4.80985e-81	0.272149	0.386	0.231	1.08496e-76	Effector-like CD8αα_SC1
Numb	5.04104e-81	0.311038	0.56	0.382	1.13711e-76	Effector-like CD8αα_SC1
Ppp1r3b	6.11248e-81	0.306888	0.551	0.369	1.37879e-76	Effector-like CD8αα_SC1
Rai1	8.15466e-81	0.264086	0.353	0.206	1.83945e-76	Effector-like CD8αα_SC1
Hectd1	1.53757e-80	0.294691	0.807	0.627	3.46829e-76	Effector-like CD8αα_SC1
Pik3c2a	2.21036e-80	0.264728	0.59	0.399	4.98592e-76	Effector-like CD8αα_SC1
Airn	2.40021e-80	0.279833	0.916	0.802	5.41416e-76	Effector-like CD8αα_SC1
Ncoa6	2.59444e-80	0.275165	0.395	0.239	5.85227e-76	Effector-like CD8αα_SC1
Stag2	2.60627e-80	0.295938	0.82	0.655	5.87896e-76	Effector-like CD8αα_SC1
Faf1	2.89818e-80	0.297814	0.685	0.491	6.53742e-76	Effector-like CD8αα_SC1
Phf3	3.04525e-80	0.285912	0.747	0.55	6.86916e-76	Effector-like CD8αα_SC1
Sp4	3.1401e-80	0.314319	0.651	0.458	7.08312e-76	Effector-like CD8αα_SC1
Cacul1	3.1959e-80	0.251253	0.431	0.263	7.209e-76	Effector-like CD8αα_SC1
Lta4h	3.8265e-80	0.255755	0.467	0.293	8.63143e-76	Effector-like CD8αα_SC1
Kat6b	4.20567e-80	0.331356	0.433	0.276	9.48672e-76	Effector-like CD8αα_SC1
Ncald	5.54998e-80	0.273522	0.6	0.406	1.25191e-75	Effector-like CD8αα_SC1
Atp8a1	6.17763e-80	0.279618	0.738	0.54	1.39349e-75	Effector-like CD8αα_SC1
Ubr1	6.55691e-80	0.280481	0.534	0.354	1.47904e-75	Effector-like CD8αα_SC1
Foxo1	7.37077e-80	0.298426	0.8	0.622	1.66262e-75	Effector-like CD8αα_SC1
Aftph	8.29223e-80	0.286002	0.566	0.384	1.87048e-75	Effector-like CD8αα_SC1
Ralgapb	8.91398e-80	0.250126	0.444	0.275	2.01073e-75	Effector-like CD8αα_SC1
Ascc3	9.59955e-80	0.310139	0.685	0.504	2.16537e-75	Effector-like CD8αα_SC1
Cnst	9.88958e-80	0.266257	0.316	0.179	2.23079e-75	Effector-like CD8αα_SC1
Dip2b	1.10769e-79	0.296111	0.758	0.577	2.49862e-75	Effector-like CD8αα_SC1
Znrf3	1.45395e-79	0.344227	0.65	0.478	3.27967e-75	Effector-like CD8αα_SC1
Usp15	1.75221e-79	0.278709	0.731	0.546	3.95246e-75	Effector-like CD8αα_SC1
Eya3	1.8451e-79	0.280235	0.51	0.332	4.16199e-75	Effector-like CD8αα_SC1
Pcm1	3.26416e-79	0.285563	0.595	0.41	7.36296e-75	Effector-like CD8αα_SC1
Disp1	4.88255e-79	0.279331	0.272	0.148	1.10136e-74	Effector-like CD8αα_SC1
Wdr44	6.14858e-79	0.281265	0.428	0.268	1.38693e-74	Effector-like CD8αα_SC1
Abcf1	6.348e-79	0.259782	0.619	0.42	1.43192e-74	Effector-like CD8αα_SC1
Kat6a	7.32945e-79	0.290972	0.713	0.519	1.6533e-74	Effector-like CD8αα_SC1
Med13l	1.30896e-78	0.261338	0.588	0.397	2.95262e-74	Effector-like CD8αα_SC1
Csnk1g1	1.35098e-78	0.31269	0.653	0.473	3.0474e-74	Effector-like CD8αα_SC1
Snx29	1.77863e-78	0.302621	0.463	0.299	4.01207e-74	Effector-like CD8αα_SC1
Ccser2	1.91647e-78	0.275034	0.408	0.249	4.32298e-74	Effector-like CD8αα_SC1
Pkn2	2.39779e-78	0.290879	0.691	0.499	5.40869e-74	Effector-like CD8αα_SC1
Smc6	3.4251e-78	0.281657	0.628	0.435	7.726e-74	Effector-like CD8αα_SC1
Tspan5	3.86088e-78	0.347359	0.484	0.324	8.709e-74	Effector-like CD8αα_SC1
Ncoa7	4.60752e-78	0.286047	0.516	0.339	1.03932e-73	Effector-like CD8αα_SC1
Dpp8	5.16064e-78	0.26134	0.414	0.256	1.16409e-73	Effector-like CD8αα_SC1
Rasa2	6.22311e-78	0.293826	0.665	0.473	1.40375e-73	Effector-like CD8αα_SC1
Zfp148	6.68824e-78	0.277868	0.792	0.604	1.50867e-73	Effector-like CD8αα_SC1
Gimap8	9.08585e-78	0.267499	0.711	0.517	2.0495e-73	Effector-like CD8αα_SC1
Dock11	9.36758e-78	0.28837	0.793	0.615	2.11304e-73	Effector-like CD8αα_SC1
Srebf2	1.26745e-77	0.282953	0.618	0.431	2.859e-73	Effector-like CD8αα_SC1
Fam13b	1.65935e-77	0.288724	0.593	0.411	3.743e-73	Effector-like CD8αα_SC1
Stat3	2.11949e-77	0.321756	0.858	0.701	4.78093e-73	Effector-like CD8αα_SC1
Kdm5b	2.18239e-77	0.252536	0.491	0.316	4.92282e-73	Effector-like CD8αα_SC1
Pign	2.33158e-77	0.26846	0.304	0.172	5.25935e-73	Effector-like CD8αα_SC1
Psen1	7.28936e-77	0.256509	0.429	0.268	1.64426e-72	Effector-like CD8αα_SC1
Ttc17	1.90762e-76	0.252959	0.387	0.234	4.30301e-72	Effector-like CD8αα_SC1
Golgb1	2.16773e-76	0.274103	0.428	0.269	4.88975e-72	Effector-like CD8αα_SC1
Ube3c	3.87122e-76	0.287336	0.549	0.371	8.73231e-72	Effector-like CD8αα_SC1
Kiz	4.30206e-76	0.292156	0.265	0.145	9.70417e-72	Effector-like CD8αα_SC1
Sla	6.71845e-76	0.251177	0.543	0.36	1.51548e-71	Effector-like CD8αα_SC1
Zfp277	1.21725e-75	0.269331	0.344	0.204	2.74575e-71	Effector-like CD8αα_SC1
Nr2c2	2.13039e-75	0.321813	0.614	0.441	4.80553e-71	Effector-like CD8αα_SC1
Strn3	2.20074e-75	0.308485	0.751	0.571	4.96421e-71	Effector-like CD8αα_SC1
Atg5	2.83395e-75	0.252339	0.433	0.269	6.39254e-71	Effector-like CD8αα_SC1
Atp9b	4.74234e-75	0.297169	0.563	0.387	1.06973e-70	Effector-like CD8αα_SC1
Gigyf2	7.23165e-75	0.291524	0.578	0.4	1.63124e-70	Effector-like CD8αα_SC1
Cep192	9.21223e-75	0.259733	0.439	0.277	2.078e-70	Effector-like CD8αα_SC1
Efl1	1.30356e-74	0.250362	0.34	0.2	2.94044e-70	Effector-like CD8αα_SC1
Erc1	1.60679e-74	0.277498	0.364	0.221	3.62443e-70	Effector-like CD8αα_SC1
Pds5a	2.5001e-74	0.295108	0.709	0.525	5.63948e-70	Effector-like CD8αα_SC1
Tmem123	2.69386e-74	0.256835	0.709	0.519	6.07654e-70	Effector-like CD8αα_SC1
Zc3h7a	3.83703e-74	0.263131	0.575	0.39	8.65518e-70	Effector-like CD8αα_SC1
Phf14	4.25615e-74	0.286273	0.619	0.438	9.60059e-70	Effector-like CD8αα_SC1
Susd6	4.78376e-74	0.299823	0.787	0.617	1.07907e-69	Effector-like CD8αα_SC1
Sik3	2.27115e-73	0.299705	0.823	0.67	5.12304e-69	Effector-like CD8αα_SC1
Mib1	3.30692e-73	0.250252	0.457	0.294	7.45941e-69	Effector-like CD8αα_SC1
Kidins220	5.48055e-73	0.258731	0.405	0.253	1.23625e-68	Effector-like CD8αα_SC1
Tnks2	5.71002e-73	0.280033	0.829	0.661	1.28801e-68	Effector-like CD8αα_SC1
Arnt	8.34923e-73	0.251494	0.459	0.293	1.88334e-68	Effector-like CD8αα_SC1
Zc3h13	8.57667e-73	0.267391	0.575	0.394	1.93464e-68	Effector-like CD8αα_SC1
Ddx43	9.17575e-73	0.257417	0.413	0.259	2.06977e-68	Effector-like CD8αα_SC1
Blm	1.74767e-72	0.258284	0.439	0.28	3.94222e-68	Effector-like CD8αα_SC1
Osbpl8	2.22202e-72	0.301891	0.642	0.465	5.0122e-68	Effector-like CD8αα_SC1
Fam49b	2.56037e-72	0.274795	0.896	0.772	5.77542e-68	Effector-like CD8αα_SC1
Prpf4b	2.73993e-72	0.268382	0.748	0.555	6.18047e-68	Effector-like CD8αα_SC1
Otulinl	7.67968e-72	0.261947	0.648	0.463	1.73231e-67	Effector-like CD8αα_SC1
Usp3	9.59347e-72	0.275976	0.785	0.612	2.164e-67	Effector-like CD8αα_SC1
Manba	1.00271e-71	0.257355	0.401	0.251	2.26181e-67	Effector-like CD8αα_SC1
Atad2b	1.3463e-71	0.264867	0.737	0.546	3.03685e-67	Effector-like CD8αα_SC1
Taok3	1.68019e-71	0.253702	0.662	0.477	3.79001e-67	Effector-like CD8αα_SC1
Zfp800	2.77113e-71	0.313822	0.456	0.298	6.25084e-67	Effector-like CD8αα_SC1
Nek7	3.06073e-71	0.295294	0.643	0.466	6.9041e-67	Effector-like CD8αα_SC1
Brd4	3.62006e-71	0.272761	0.826	0.661	8.16577e-67	Effector-like CD8αα_SC1
Galk2	1.46398e-70	0.27506	0.421	0.271	3.30229e-66	Effector-like CD8αα_SC1
Lmtk2	2.04869e-70	0.262567	0.432	0.28	4.62124e-66	Effector-like CD8αα_SC1
Klf12	2.06432e-70	0.403699	0.243	0.135	4.65648e-66	Effector-like CD8αα_SC1
Mia2	4.98069e-70	0.279596	0.636	0.456	1.12349e-65	Effector-like CD8αα_SC1
Mark3	1.24806e-69	0.260295	0.574	0.397	2.81524e-65	Effector-like CD8αα_SC1
Tmcc1	2.32461e-69	0.342254	0.564	0.403	5.24363e-65	Effector-like CD8αα_SC1
Fam172a	4.63065e-69	0.291924	0.878	0.745	1.04453e-64	Effector-like CD8αα_SC1
Stx18	6.59644e-69	0.270512	0.307	0.181	1.48796e-64	Effector-like CD8αα_SC1
Efr3a	9.9964e-69	0.267033	0.722	0.543	2.25489e-64	Effector-like CD8αα_SC1
Zfhx3	1.01586e-68	0.266724	0.147	0.067	2.29148e-64	Effector-like CD8αα_SC1
Map4	1.61956e-68	0.282807	0.519	0.353	3.65324e-64	Effector-like CD8αα_SC1
Lin52	1.81272e-68	0.317851	0.343	0.212	4.08896e-64	Effector-like CD8αα_SC1
Zswim6	4.04156e-68	0.275237	0.929	0.827	9.11655e-64	Effector-like CD8αα_SC1
Ric1	5.02027e-68	0.291849	0.745	0.573	1.13242e-63	Effector-like CD8αα_SC1
Taok1	6.95368e-68	0.264359	0.594	0.416	1.56854e-63	Effector-like CD8αα_SC1
Fam222b	8.97046e-68	0.280907	0.28	0.161	2.02347e-63	Effector-like CD8αα_SC1
Nfat5	1.61926e-67	0.284002	0.63	0.461	3.65257e-63	Effector-like CD8αα_SC1
Gbe1	1.75015e-67	0.313611	0.373	0.236	3.94781e-63	Effector-like CD8αα_SC1
Fam126a	2.48073e-67	0.250609	0.442	0.288	5.59578e-63	Effector-like CD8αα_SC1
Ankhd1	3.16019e-67	0.273379	0.734	0.555	7.12844e-63	Effector-like CD8αα_SC1
Thada	3.3604e-67	0.262581	0.819	0.665	7.58006e-63	Effector-like CD8αα_SC1
Cnot2	3.45298e-67	0.275906	0.675	0.497	7.78888e-63	Effector-like CD8αα_SC1
Svil	4.64398e-67	0.296522	0.655	0.481	1.04754e-62	Effector-like CD8αα_SC1
Mapk1	6.12049e-67	0.272351	0.72	0.536	1.3806e-62	Effector-like CD8αα_SC1
Cdk13	1.0684e-66	0.264372	0.794	0.626	2.41e-62	Effector-like CD8αα_SC1
Ttll5	1.44189e-66	0.252125	0.296	0.173	3.25247e-62	Effector-like CD8αα_SC1
Zfp292	1.45404e-66	0.270353	0.828	0.671	3.27987e-62	Effector-like CD8αα_SC1
Pcmtd1	1.8135e-66	0.26715	0.691	0.508	4.09071e-62	Effector-like CD8αα_SC1
Galnt7	2.49467e-66	0.2845	0.557	0.391	5.62723e-62	Effector-like CD8αα_SC1
Cdk6	2.60633e-66	0.316897	0.572	0.412	5.87911e-62	Effector-like CD8αα_SC1
Tasor	2.69405e-66	0.2766	0.521	0.359	6.07697e-62	Effector-like CD8αα_SC1
Lrch1	2.90117e-66	0.282599	0.76	0.588	6.54416e-62	Effector-like CD8αα_SC1
Mark2	4.0947e-66	0.265256	0.627	0.453	9.23642e-62	Effector-like CD8αα_SC1
Sap130	5.55529e-66	0.252371	0.447	0.293	1.25311e-61	Effector-like CD8αα_SC1
Ralgapa1	7.11822e-66	0.277245	0.639	0.467	1.60566e-61	Effector-like CD8αα_SC1
Atg10	7.40428e-66	0.343472	0.418	0.277	1.67018e-61	Effector-like CD8αα_SC1
Rnf149	9.33097e-66	0.277315	0.755	0.587	2.10479e-61	Effector-like CD8αα_SC1
Picalm	1.16422e-65	0.252873	0.757	0.581	2.62613e-61	Effector-like CD8αα_SC1
Mthfd1l	6.28643e-65	0.252086	0.334	0.205	1.41803e-60	Effector-like CD8αα_SC1
9930021J03Rik	1.17012e-64	0.278222	0.472	0.319	2.63944e-60	Effector-like CD8αα_SC1
Ambra1	1.47393e-64	0.266352	0.832	0.679	3.32474e-60	Effector-like CD8αα_SC1
Cradd	1.48439e-64	0.308558	0.297	0.177	3.34834e-60	Effector-like CD8αα_SC1
Phip	3.69397e-64	0.283138	0.707	0.535	8.33248e-60	Effector-like CD8αα_SC1
Crtc3	5.17227e-64	0.256491	0.564	0.399	1.16671e-59	Effector-like CD8αα_SC1
Senp7	5.80431e-64	0.260375	0.641	0.467	1.30928e-59	Effector-like CD8αα_SC1
Cnot4	6.42156e-64	0.28561	0.733	0.57	1.44851e-59	Effector-like CD8αα_SC1
Atf2	8.95655e-64	0.251474	0.511	0.35	2.02033e-59	Effector-like CD8αα_SC1
Rngtt	1.23217e-63	0.26102	0.657	0.487	2.7794e-59	Effector-like CD8αα_SC1
Map3k2	1.43957e-63	0.258581	0.574	0.404	3.24724e-59	Effector-like CD8αα_SC1
Dcaf6	1.53039e-63	0.278004	0.431	0.285	3.4521e-59	Effector-like CD8αα_SC1
Mllt10	2.30405e-63	0.25667	0.794	0.623	5.19724e-59	Effector-like CD8αα_SC1
Aak1	2.31634e-63	0.256046	0.894	0.756	5.22497e-59	Effector-like CD8αα_SC1
Bbs9	4.27533e-63	0.25631	0.222	0.121	9.64386e-59	Effector-like CD8αα_SC1
Gab2	2.32896e-61	0.290536	0.178	0.091	5.25344e-57	Effector-like CD8αα_SC1
Gtdc1	3.17234e-61	0.343041	0.549	0.399	7.15585e-57	Effector-like CD8αα_SC1
Macf1	5.26426e-61	0.271641	0.73	0.563	1.18746e-56	Effector-like CD8αα_SC1
Snd1	7.06698e-61	0.266621	0.694	0.526	1.5941e-56	Effector-like CD8αα_SC1
Camkmt	1.21753e-60	0.406025	0.47	0.336	2.74638e-56	Effector-like CD8αα_SC1
Tmem241	1.69041e-60	0.255277	0.251	0.145	3.81305e-56	Effector-like CD8αα_SC1
Pdpk1	2.03963e-60	0.25597	0.562	0.396	4.60078e-56	Effector-like CD8αα_SC1
Xpr1	2.29707e-60	0.27281	0.556	0.397	5.18149e-56	Effector-like CD8αα_SC1
Kansl1l	2.80989e-60	0.265835	0.392	0.255	6.33828e-56	Effector-like CD8αα_SC1
Atxn7	5.46358e-60	0.266438	0.538	0.38	1.23242e-55	Effector-like CD8αα_SC1
Stim1	6.3209e-60	0.250343	0.777	0.619	1.42581e-55	Effector-like CD8αα_SC1
BC052040	6.83334e-60	0.283011	0.282	0.17	1.5414e-55	Effector-like CD8αα_SC1
Tbl1x	7.67673e-60	0.293086	0.567	0.411	1.73164e-55	Effector-like CD8αα_SC1
Hist1h2bc	8.11495e-60	0.299909	0.19	0.1	1.83049e-55	Effector-like CD8αα_SC1
Fbxo11	8.2136e-60	0.254666	0.717	0.551	1.85274e-55	Effector-like CD8αα_SC1
Acpp	1.4341e-59	0.254711	0.674	0.503	3.23491e-55	Effector-like CD8αα_SC1
Bcl2l11	2.15974e-59	0.279902	0.551	0.388	4.87172e-55	Effector-like CD8αα_SC1
Ints6	5.87315e-59	0.27965	0.483	0.334	1.32481e-54	Effector-like CD8αα_SC1
Tnfrsf1b	2.00555e-58	0.285064	0.711	0.55	4.52391e-54	Effector-like CD8αα_SC1
Pdlim5	6.73741e-56	0.261465	0.473	0.328	1.51976e-51	Effector-like CD8αα_SC1
Tbx21	1.33511e-55	0.261079	0.572	0.411	3.0116e-51	Effector-like CD8αα_SC1
Jmjd1c	1.57651e-55	0.251072	0.789	0.64	3.55613e-51	Effector-like CD8αα_SC1
Sil1	1.32104e-54	0.251231	0.263	0.159	2.97987e-50	Effector-like CD8αα_SC1
Psmd14	5.02982e-54	0.265989	0.571	0.417	1.13458e-49	Effector-like CD8αα_SC1
Elp4	1.88976e-53	0.272661	0.314	0.2	4.26273e-49	Effector-like CD8αα_SC1
Zmym4	8.59745e-53	0.25184	0.443	0.307	1.93933e-48	Effector-like CD8αα_SC1
Adgrv1	1.07748e-52	0.275519	0.185	0.101	2.43048e-48	Effector-like CD8αα_SC1
Pdss2	1.75623e-52	0.258186	0.41	0.281	3.96153e-48	Effector-like CD8αα_SC1
St7	1.29264e-50	0.292505	0.325	0.212	2.91581e-46	Effector-like CD8αα_SC1
Phf21a	1.09237e-49	0.254862	0.785	0.643	2.46407e-45	Effector-like CD8αα_SC1
Rab10	2.29097e-49	0.26793	0.727	0.59	5.16774e-45	Effector-like CD8αα_SC1
Enox2	4.07314e-48	0.311597	0.371	0.256	9.18779e-44	Effector-like CD8αα_SC1
Lcorl	1.78919e-47	0.268463	0.421	0.298	4.03587e-43	Effector-like CD8αα_SC1
Spop	2.73357e-46	0.250787	0.588	0.445	6.16612e-42	Effector-like CD8αα_SC1
Rasgef1b	3.02448e-44	0.371238	0.33	0.23	6.82232e-40	Effector-like CD8αα_SC1
Wwox	1.34324e-35	0.308166	0.358	0.259	3.02994e-31	Effector-like CD8αα_SC1
Fhit	9.44254e-23	0.311342	0.218	0.156	2.12995e-18	Effector-like CD8αα_SC1
Trav8d-2	0	1.6764	0.236	0.004	0	Effector-like CD8αα_SC2
Klrc1	0	1.48297	0.319	0.068	0	Effector-like CD8αα_SC2
Klra1	0	1.10557	0.163	0.004	0	Effector-like CD8αα_SC2
Klrc2	0	1.06099	0.254	0.057	0	Effector-like CD8αα_SC2
Ccl5	0	0.669797	0.994	0.969	0	Effector-like CD8αα_SC2
Synm	0	0.608175	0.132	0	0	Effector-like CD8αα_SC2
Zeb2	2.68333e-279	0.933604	0.384	0.142	6.05278e-275	Effector-like CD8αα_SC2
Hcst	3.98172e-264	0.804894	0.85	0.684	8.98157e-260	Effector-like CD8αα_SC2
Ccl4	1.097e-251	1.27485	0.738	0.479	2.47451e-247	Effector-like CD8αα_SC2
H2-Eb1	3.81549e-246	0.684612	0.242	0.07	8.60661e-242	Effector-like CD8αα_SC2
Gzmk	5.71632e-190	0.635518	0.335	0.14	1.28943e-185	Effector-like CD8αα_SC2
Klrd1	5.13404e-170	0.578158	0.874	0.646	1.15809e-165	Effector-like CD8αα_SC2
Trac	3.91967e-133	0.570871	0.782	0.648	8.84161e-129	Effector-like CD8αα_SC2
Trat1	4.77776e-132	0.620723	0.663	0.489	1.07772e-127	Effector-like CD8αα_SC2
Ccl3	1.12724e-128	0.959033	0.415	0.236	2.54271e-124	Effector-like CD8αα_SC2
Ikzf2	1.01817e-123	0.37641	0.967	0.778	2.29669e-119	Effector-like CD8αα_SC2
Atp8a2	1.18563e-117	0.445684	0.475	0.278	2.67442e-113	Effector-like CD8αα_SC2
Emp3	1.7675e-116	0.459219	0.255	0.115	3.98694e-112	Effector-like CD8αα_SC2
Rpl13a	7.79261e-114	0.274175	0.995	0.995	1.75778e-109	Effector-like CD8αα_SC2
Actn2	4.5426e-101	0.503076	0.558	0.398	1.02467e-96	Effector-like CD8αα_SC2
Klrk1	7.45739e-96	0.490299	0.118	0.037	1.68216e-91	Effector-like CD8αα_SC2
Itga1	1.37073e-95	0.399112	0.9	0.822	3.09195e-91	Effector-like CD8αα_SC2
Itm2b	1.87619e-89	0.303394	0.958	0.947	4.23211e-85	Effector-like CD8αα_SC2
Poteg	4.28842e-85	0.591696	0.256	0.132	9.6734e-81	Effector-like CD8αα_SC2
Cd3g	2.09381e-76	0.26807	0.981	0.975	4.72301e-72	Effector-like CD8αα_SC2
Gadd45b	7.00001e-76	0.782433	0.33	0.203	1.57899e-71	Effector-like CD8αα_SC2
H2-D1	5.82041e-69	0.259684	0.985	0.98	1.31291e-64	Effector-like CD8αα_SC2
Srgn	2.24304e-68	0.264868	0.967	0.964	5.05962e-64	Effector-like CD8αα_SC2
Zfp36l2	2.97655e-62	0.451893	0.816	0.782	6.71421e-58	Effector-like CD8αα_SC2
Crip1	6.71503e-58	0.34015	0.894	0.859	1.51471e-53	Effector-like CD8αα_SC2
Ubl5	9.90784e-57	0.343167	0.827	0.779	2.23491e-52	Effector-like CD8αα_SC2
Sorbs1	3.92068e-56	0.409159	0.608	0.517	8.84388e-52	Effector-like CD8αα_SC2
Cd80	5.75915e-55	0.295033	0.126	0.056	1.29909e-50	Effector-like CD8αα_SC2
Gmfg	6.07799e-54	0.398183	0.297	0.191	1.37101e-49	Effector-like CD8αα_SC2
Gimap4	1.31003e-53	0.287676	0.897	0.876	2.95502e-49	Effector-like CD8αα_SC2
Plekha7	6.48108e-52	0.361535	0.628	0.54	1.46194e-47	Effector-like CD8αα_SC2
Tnfaip3	1.18229e-51	0.348992	0.759	0.701	2.6669e-47	Effector-like CD8αα_SC2
Cd160	4.07484e-51	0.333593	0.821	0.769	9.19162e-47	Effector-like CD8αα_SC2
Scin	3.7731e-48	0.330517	0.131	0.062	8.51099e-44	Effector-like CD8αα_SC2
Selenom	1.72025e-45	0.250515	0.123	0.06	3.88036e-41	Effector-like CD8αα_SC2
Chsy1	7.13343e-44	0.357462	0.65	0.586	1.60909e-39	Effector-like CD8αα_SC2
S100a10	1.20496e-42	0.298809	0.786	0.75	2.71803e-38	Effector-like CD8αα_SC2
Gm19585	1.19505e-40	0.353178	0.539	0.461	2.69566e-36	Effector-like CD8αα_SC2
Nr3c1	4.17071e-40	0.362733	0.792	0.765	9.40787e-36	Effector-like CD8αα_SC2
Crybg1	4.25222e-39	0.319682	0.235	0.153	9.59173e-35	Effector-like CD8αα_SC2
Fas	2.52246e-38	0.318755	0.237	0.155	5.6899e-34	Effector-like CD8αα_SC2
Atp6v0e	7.04335e-38	0.30387	0.693	0.651	1.58877e-33	Effector-like CD8αα_SC2
Foxn3	6.5595e-37	0.258583	0.878	0.853	1.47963e-32	Effector-like CD8αα_SC2
Gm26740	5.5265e-36	0.310508	0.761	0.706	1.24661e-31	Effector-like CD8αα_SC2
Tbx21	8.57663e-36	0.424393	0.5	0.425	1.93463e-31	Effector-like CD8αα_SC2
Ndufb1-ps	5.86104e-34	0.325665	0.668	0.632	1.32207e-29	Effector-like CD8αα_SC2
Btg2	1.47645e-32	0.356322	0.729	0.699	3.33043e-28	Effector-like CD8αα_SC2
Adgre5	2.91021e-32	0.300443	0.313	0.228	6.56457e-28	Effector-like CD8αα_SC2
Hopx	1.65768e-31	0.287484	0.595	0.525	3.73922e-27	Effector-like CD8αα_SC2
Epsti1	1.88084e-31	0.323388	0.555	0.493	4.24262e-27	Effector-like CD8αα_SC2
Rasgef1b	2.60467e-31	0.381879	0.316	0.235	5.87535e-27	Effector-like CD8αα_SC2
Anxa2	1.64108e-30	0.312354	0.319	0.245	3.70178e-26	Effector-like CD8αα_SC2
Dnajc6	5.8841e-30	0.28097	0.131	0.074	1.32728e-25	Effector-like CD8αα_SC2
Cd74	1.44585e-29	0.409034	0.121	0.068	3.2614e-25	Effector-like CD8αα_SC2
Ptger4	3.13802e-28	0.330802	0.554	0.484	7.07844e-24	Effector-like CD8αα_SC2
Tgfbr3	4.71127e-28	0.307634	0.26	0.188	1.06272e-23	Effector-like CD8αα_SC2
Acp5	3.37591e-27	0.28337	0.263	0.192	7.61504e-23	Effector-like CD8αα_SC2
Itgb7	4.63989e-27	0.268443	0.596	0.544	1.04662e-22	Effector-like CD8αα_SC2
Rnf43	4.53187e-26	0.256569	0.268	0.193	1.02225e-21	Effector-like CD8αα_SC2
Gcnt2	5.32716e-26	0.301656	0.554	0.49	1.20165e-21	Effector-like CD8αα_SC2
Malt1	5.37613e-26	0.30347	0.547	0.485	1.21269e-21	Effector-like CD8αα_SC2
Gm20139	1.49009e-25	0.350175	0.209	0.147	3.36119e-21	Effector-like CD8αα_SC2
Bst2	1.29682e-24	0.266448	0.18	0.123	2.92525e-20	Effector-like CD8αα_SC2
H2afj	1.10442e-23	0.254791	0.776	0.764	2.49125e-19	Effector-like CD8αα_SC2
Raet1e	2.53121e-23	0.325718	0.352	0.289	5.70966e-19	Effector-like CD8αα_SC2
Isg15	1.17213e-22	0.29334	0.16	0.108	2.64398e-18	Effector-like CD8αα_SC2
H2-T23	3.19755e-22	0.256577	0.636	0.613	7.21271e-18	Effector-like CD8αα_SC2
Junb	3.99582e-22	0.323615	0.783	0.774	9.01336e-18	Effector-like CD8αα_SC2
Gm16093	1.29914e-21	0.288337	0.502	0.463	2.93047e-17	Effector-like CD8αα_SC2
Cyb5a	1.36816e-21	0.308776	0.415	0.365	3.08615e-17	Effector-like CD8αα_SC2
Pag1	1.38672e-21	0.342052	0.633	0.604	3.12803e-17	Effector-like CD8αα_SC2
Sec61g	4.02901e-21	0.250991	0.756	0.743	9.08825e-17	Effector-like CD8αα_SC2
Apol7e	3.17883e-20	0.274672	0.519	0.476	7.17048e-16	Effector-like CD8αα_SC2
Cox17	5.31438e-20	0.259635	0.658	0.644	1.19876e-15	Effector-like CD8αα_SC2
St3gal6	2.49381e-19	0.257277	0.319	0.257	5.62529e-15	Effector-like CD8αα_SC2
Tagap	5.58487e-19	0.280775	0.28	0.221	1.25978e-14	Effector-like CD8αα_SC2
Gpr34	9.46414e-19	0.260449	0.398	0.346	2.13483e-14	Effector-like CD8αα_SC2
Plscr1	6.78192e-18	0.259931	0.433	0.384	1.5298e-13	Effector-like CD8αα_SC2
Nr4a1	8.26773e-18	0.346115	0.301	0.246	1.86495e-13	Effector-like CD8αα_SC2
Txn1	1.11059e-17	0.281496	0.514	0.482	2.50516e-13	Effector-like CD8αα_SC2
Slamf7	1.12223e-17	0.25465	0.512	0.474	2.53141e-13	Effector-like CD8αα_SC2
Tsc22d3	7.31165e-17	0.305631	0.495	0.457	1.64929e-12	Effector-like CD8αα_SC2
Hacd3	6.05894e-16	0.329751	0.47	0.433	1.36672e-11	Effector-like CD8αα_SC2
Bcl2a1b	7.05946e-14	0.295313	0.506	0.478	1.5924e-09	Effector-like CD8αα_SC2
Ier2	3.50975e-13	0.267198	0.357	0.321	7.91694e-09	Effector-like CD8αα_SC2
Cemip2	5.99723e-10	0.257401	0.436	0.412	1.35279e-05	Effector-like CD8αα_SC2
Fos	4.34341e-08	0.315782	0.653	0.647	0.000979743	Effector-like CD8αα_SC2
Gm41609	1.81015e-06	0.27005	0.153	0.127	0.0408316	Effector-like CD8αα_SC2
Nr4a3	2.43087e-06	0.342614	0.409	0.387	0.0548331	Effector-like CD8αα_SC2
Dusp1	4.35488e-05	0.285376	0.398	0.384	0.982331	Effector-like CD8αα_SC2
Aoah	0	1.72004	0.636	0.058	0	Effector-like CD8αα_SC3
Ncr1	0	1.70503	0.277	0.001	0	Effector-like CD8αα_SC3
Mmp16	0	1.66354	0.358	0.014	0	Effector-like CD8αα_SC3
Syk	0	1.44877	0.474	0.003	0	Effector-like CD8αα_SC3
Abi3bp	0	1.08403	0.277	0.002	0	Effector-like CD8αα_SC3
Itgam	0	0.596336	0.196	0.006	0	Effector-like CD8αα_SC3
Atp1a3	2.59303e-222	0.639473	0.24	0.014	5.84909e-218	Effector-like CD8αα_SC3
Avil	7.14175e-194	0.284364	0.1	0.002	1.61096e-189	Effector-like CD8αα_SC3
Pecam1	3.18378e-154	1.1802	0.492	0.082	7.18166e-150	Effector-like CD8αα_SC3
Tcf4	1.53194e-140	1.39032	0.598	0.135	3.45559e-136	Effector-like CD8αα_SC3
Ly86	2.46385e-121	0.268978	0.103	0.005	5.55771e-117	Effector-like CD8αα_SC3
Tyrobp	3.06945e-120	1.826	0.928	0.437	6.92376e-116	Effector-like CD8αα_SC3
Klf12	2.65737e-116	1.55647	0.583	0.145	5.99423e-112	Effector-like CD8αα_SC3
Gas7	2.77452e-114	0.960598	0.271	0.034	6.25848e-110	Effector-like CD8αα_SC3
Pde1c	2.85368e-109	1.50466	0.477	0.104	6.43706e-105	Effector-like CD8αα_SC3
Zmat4	1.16019e-104	1.80584	0.48	0.109	2.61703e-100	Effector-like CD8αα_SC3
Mtmr9	1.09186e-101	1.51971	0.654	0.219	2.46291e-97	Effector-like CD8αα_SC3
Dnm3	1.50101e-98	0.988869	0.302	0.047	3.38582e-94	Effector-like CD8αα_SC3
Clnk	1.67961e-92	1.28507	0.975	0.59	3.78869e-88	Effector-like CD8αα_SC3
Klrb1f	1.68595e-86	0.826701	0.196	0.024	3.80301e-82	Effector-like CD8αα_SC3
Itgax	2.10965e-81	0.884503	0.389	0.089	4.75875e-77	Effector-like CD8αα_SC3
Lrmda	5.48514e-78	1.44726	0.486	0.134	1.23728e-73	Effector-like CD8αα_SC3
Trf	8.17261e-73	1.06465	0.371	0.087	1.8435e-68	Effector-like CD8αα_SC3
Fcer1g	2.47025e-72	1.05321	0.975	0.569	5.57215e-68	Effector-like CD8αα_SC3
Gm31887	8.71799e-70	0.905827	0.433	0.12	1.96652e-65	Effector-like CD8αα_SC3
Klrk1	1.66419e-60	1.27545	0.234	0.044	3.75391e-56	Effector-like CD8αα_SC3
Maml3	3.76637e-58	0.890147	0.243	0.048	8.49581e-54	Effector-like CD8αα_SC3
Myo6	1.68629e-56	0.766667	0.302	0.073	3.80376e-52	Effector-like CD8αα_SC3
Gem	3.97053e-56	0.774064	0.283	0.065	8.95632e-52	Effector-like CD8αα_SC3
Gpc1	1.22323e-49	0.450388	0.206	0.04	2.75925e-45	Effector-like CD8αα_SC3
Samd3	4.69554e-47	0.549173	0.128	0.018	1.05917e-42	Effector-like CD8αα_SC3
Myo1e	5.29757e-47	1.12692	0.841	0.541	1.19497e-42	Effector-like CD8αα_SC3
Sulf2	2.39666e-46	0.702865	0.461	0.168	5.40615e-42	Effector-like CD8αα_SC3
Plcg2	3.28925e-46	0.889203	0.673	0.335	7.41956e-42	Effector-like CD8αα_SC3
Zbtb16	3.40014e-46	0.77269	0.445	0.155	7.6697e-42	Effector-like CD8αα_SC3
H2-Eb1	6.75118e-46	0.629393	0.312	0.086	1.52286e-41	Effector-like CD8αα_SC3
Glis3	3.68657e-45	0.661977	0.249	0.059	8.31579e-41	Effector-like CD8αα_SC3
Ugcg	1.8916e-42	0.929198	0.685	0.379	4.26688e-38	Effector-like CD8αα_SC3
Itm2b	2.25791e-42	0.694828	0.988	0.948	5.09316e-38	Effector-like CD8αα_SC3
Klri2	4.25321e-42	1.62902	0.47	0.205	9.59397e-38	Effector-like CD8αα_SC3
Il12rb2	7.21031e-42	1.27594	0.757	0.476	1.62643e-37	Effector-like CD8αα_SC3
AA467197	2.42583e-40	0.606863	0.312	0.094	5.47195e-36	Effector-like CD8αα_SC3
Gm2629	2.48585e-40	0.417082	0.165	0.032	5.60734e-36	Effector-like CD8αα_SC3
Fgl2	1.2256e-38	0.851678	0.822	0.548	2.76458e-34	Effector-like CD8αα_SC3
Ahnak	7.7322e-38	0.714106	0.452	0.181	1.74415e-33	Effector-like CD8αα_SC3
Ripor2	4.10819e-37	0.772882	0.95	0.802	9.26684e-33	Effector-like CD8αα_SC3
Gng12	6.9503e-37	0.61884	0.218	0.056	1.56778e-32	Effector-like CD8αα_SC3
H2-Aa	8.50313e-37	0.413743	0.181	0.04	1.91805e-32	Effector-like CD8αα_SC3
Ly6e	7.48741e-36	0.702303	0.919	0.778	1.68894e-31	Effector-like CD8αα_SC3
Tmem273	1.64204e-35	0.653279	0.402	0.155	3.70394e-31	Effector-like CD8αα_SC3
Fcgr3	9.39431e-35	0.376425	0.193	0.047	2.11907e-30	Effector-like CD8αα_SC3
Epsti1	2.11444e-34	0.818136	0.748	0.497	4.76955e-30	Effector-like CD8αα_SC3
Slc16a10	2.09659e-33	0.93403	0.417	0.174	4.72927e-29	Effector-like CD8αα_SC3
Man1c1	5.17095e-33	0.473613	0.215	0.057	1.16641e-28	Effector-like CD8αα_SC3
Cited4	1.17905e-32	0.731959	0.533	0.257	2.65959e-28	Effector-like CD8αα_SC3
Hectd2	4.856e-32	0.875192	0.555	0.284	1.09537e-27	Effector-like CD8αα_SC3
Lgals3	9.37575e-32	0.774765	0.685	0.408	2.11489e-27	Effector-like CD8αα_SC3
Ptms	1.13841e-31	0.705555	0.642	0.366	2.56792e-27	Effector-like CD8αα_SC3
Gadd45g	1.7094e-31	0.343962	0.121	0.023	3.8559e-27	Effector-like CD8αα_SC3
Dnajc6	1.12226e-30	0.648306	0.252	0.078	2.53148e-26	Effector-like CD8αα_SC3
Gcnt2	4.44839e-30	0.8531	0.729	0.494	1.00342e-25	Effector-like CD8αα_SC3
Bhlhe40	1.06658e-29	0.811051	0.445	0.207	2.40588e-25	Effector-like CD8αα_SC3
Klri1	1.18464e-29	0.846373	0.657	0.37	2.67219e-25	Effector-like CD8αα_SC3
Fgr	1.43196e-29	0.598437	0.483	0.228	3.23007e-25	Effector-like CD8αα_SC3
Snx18	1.49024e-29	0.7895	0.654	0.39	3.36153e-25	Effector-like CD8αα_SC3
Lyl1	1.96274e-29	0.257898	0.109	0.02	4.42736e-25	Effector-like CD8αα_SC3
Ern1	2.23535e-29	1.20627	0.514	0.272	5.04228e-25	Effector-like CD8αα_SC3
Pdzd2	3.07851e-29	0.581567	0.287	0.101	6.9442e-25	Effector-like CD8αα_SC3
Ppp1r3b	3.45182e-29	0.837583	0.651	0.39	7.78628e-25	Effector-like CD8αα_SC3
Txk	1.52682e-28	0.597448	0.947	0.752	3.44405e-24	Effector-like CD8αα_SC3
Malat1	3.22832e-28	0.39435	1	0.999	7.28213e-24	Effector-like CD8αα_SC3
B4galnt2	1.30429e-27	0.803647	0.766	0.553	2.94208e-23	Effector-like CD8αα_SC3
Emid1	2.94804e-27	0.608671	0.523	0.269	6.64989e-23	Effector-like CD8αα_SC3
Tmem154	3.74096e-27	0.460179	0.277	0.099	8.43848e-23	Effector-like CD8αα_SC3
Dock5	6.46797e-27	0.720383	0.648	0.404	1.45898e-22	Effector-like CD8αα_SC3
Mgat4a	7.33018e-27	0.703094	0.53	0.284	1.65347e-22	Effector-like CD8αα_SC3
Osgin1	1.33593e-26	0.858355	0.526	0.281	3.01346e-22	Effector-like CD8αα_SC3
H2-Ab1	3.54316e-26	0.329011	0.187	0.052	7.9923e-22	Effector-like CD8αα_SC3
Ptpn3	4.14518e-26	0.504994	0.259	0.09	9.35027e-22	Effector-like CD8αα_SC3
H2afy	7.8319e-26	0.585185	0.879	0.713	1.76664e-21	Effector-like CD8αα_SC3
Eef2k	1.73363e-25	0.535967	0.274	0.102	3.91055e-21	Effector-like CD8αα_SC3
Cd244a	1.48854e-24	0.609772	0.882	0.731	3.3577e-20	Effector-like CD8αα_SC3
Arhgap23	1.49217e-24	0.331406	0.165	0.045	3.36588e-20	Effector-like CD8αα_SC3
Rcsd1	3.50628e-24	0.766151	0.579	0.359	7.90911e-20	Effector-like CD8αα_SC3
Mras	5.30861e-24	0.411948	0.255	0.092	1.19746e-19	Effector-like CD8αα_SC3
Rnf43	6.21374e-24	0.625037	0.417	0.199	1.40163e-19	Effector-like CD8αα_SC3
Gpcpd1	1.17176e-23	0.686125	0.648	0.412	2.64315e-19	Effector-like CD8αα_SC3
Gcnt1	1.18967e-23	0.611092	0.474	0.249	2.68355e-19	Effector-like CD8αα_SC3
Ppm1b	3.36249e-23	0.539197	0.91	0.793	7.58477e-19	Effector-like CD8αα_SC3
Stk32c	5.58202e-23	0.413759	0.293	0.117	1.25914e-18	Effector-like CD8αα_SC3
Amph	1.92488e-22	0.471769	0.209	0.071	4.34194e-18	Effector-like CD8αα_SC3
Zbtb20	5.24841e-22	0.595034	0.963	0.88	1.18388e-17	Effector-like CD8αα_SC3
Gimap4	6.50175e-22	0.452779	0.944	0.877	1.4666e-17	Effector-like CD8αα_SC3
Sh2d1b1	1.97132e-21	0.41982	0.274	0.11	4.44671e-17	Effector-like CD8αα_SC3
Ikzf1	2.81663e-21	0.497717	0.941	0.846	6.35348e-17	Effector-like CD8αα_SC3
Litaf	7.1599e-21	0.569666	0.866	0.721	1.61506e-16	Effector-like CD8αα_SC3
Agtrap	9.03313e-21	0.404874	0.243	0.092	2.0376e-16	Effector-like CD8αα_SC3
Olfm1	2.20096e-20	0.262503	0.134	0.036	4.96471e-16	Effector-like CD8αα_SC3
Sorcs2	3.64129e-20	0.400479	0.187	0.063	8.21366e-16	Effector-like CD8αα_SC3
Rbpms	7.96506e-20	0.46083	0.131	0.036	1.79668e-15	Effector-like CD8αα_SC3
Pde4a	8.40104e-20	0.44178	0.312	0.138	1.89502e-15	Effector-like CD8αα_SC3
Atp8a1	1.67816e-19	0.595976	0.754	0.565	3.78542e-15	Effector-like CD8αα_SC3
Pik3ap1	1.85841e-19	0.518146	0.623	0.389	4.19201e-15	Effector-like CD8αα_SC3
Gzma	3.63279e-19	0.867067	0.782	0.662	8.19448e-15	Effector-like CD8αα_SC3
Ldlrap1	4.66362e-19	0.418176	0.293	0.128	1.05197e-14	Effector-like CD8αα_SC3
Itgb3	9.67988e-19	0.340955	0.14	0.042	2.18349e-14	Effector-like CD8αα_SC3
Dnajc15	9.70886e-19	0.511853	0.442	0.237	2.19003e-14	Effector-like CD8αα_SC3
Ctnnd2	1.01399e-18	0.547361	0.336	0.157	2.28727e-14	Effector-like CD8αα_SC3
Gfod1	1.23366e-18	0.638111	0.626	0.426	2.78277e-14	Effector-like CD8αα_SC3
Hist1h1e	2.34407e-18	0.594072	0.489	0.287	5.28751e-14	Effector-like CD8αα_SC3
Pik3cb	2.59317e-18	0.596624	0.467	0.269	5.84942e-14	Effector-like CD8αα_SC3
Ccr5	2.6679e-18	0.605988	0.33	0.155	6.01798e-14	Effector-like CD8αα_SC3
Fhl2	5.90948e-18	0.306563	0.187	0.066	1.333e-13	Effector-like CD8αα_SC3
Phactr2	1.22386e-17	0.603431	0.735	0.555	2.76066e-13	Effector-like CD8αα_SC3
Chsy1	1.30937e-17	0.647549	0.763	0.591	2.95355e-13	Effector-like CD8αα_SC3
Neurl3	1.73355e-17	0.629538	0.766	0.615	3.91038e-13	Effector-like CD8αα_SC3
Atf6	1.88572e-17	0.495356	0.361	0.184	4.25361e-13	Effector-like CD8αα_SC3
Ighm	2.99465e-17	0.398549	0.33	0.156	6.75504e-13	Effector-like CD8αα_SC3
Os9	4.7283e-17	0.474327	0.564	0.367	1.06656e-12	Effector-like CD8αα_SC3
Zfhx3	7.41179e-17	0.485188	0.199	0.076	1.67188e-12	Effector-like CD8αα_SC3
Rin3	9.98211e-17	0.495264	0.651	0.451	2.25166e-12	Effector-like CD8αα_SC3
Ctsw	1.04286e-16	0.418137	0.925	0.785	2.35238e-12	Effector-like CD8αα_SC3
Mvb12b	1.37499e-16	0.457009	0.424	0.235	3.10156e-12	Effector-like CD8αα_SC3
Gpx8	1.43941e-16	0.27202	0.118	0.034	3.24688e-12	Effector-like CD8αα_SC3
Zfp512	3.23039e-16	0.515643	0.312	0.154	7.28678e-12	Effector-like CD8αα_SC3
Lmo4	3.32426e-16	0.519175	0.361	0.189	7.49854e-12	Effector-like CD8αα_SC3
Ksr1	4.35699e-16	0.479262	0.386	0.209	9.82807e-12	Effector-like CD8αα_SC3
Itgb1	5.06924e-16	0.530854	0.293	0.142	1.14347e-11	Effector-like CD8αα_SC3
Klrd1	6.96769e-16	0.451804	0.888	0.669	1.5717e-11	Effector-like CD8αα_SC3
Htra3	9.06514e-16	0.280886	0.15	0.051	2.04482e-11	Effector-like CD8αα_SC3
Txnrd1	1.11912e-15	0.499711	0.408	0.232	2.52441e-11	Effector-like CD8αα_SC3
Asb2	1.2969e-15	0.605124	0.355	0.187	2.92543e-11	Effector-like CD8αα_SC3
Idh2	1.32001e-15	0.312507	0.174	0.065	2.97755e-11	Effector-like CD8αα_SC3
Rgs1	1.65313e-15	0.477398	0.978	0.937	3.72897e-11	Effector-like CD8αα_SC3
Auh	4.57647e-15	0.498715	0.604	0.424	1.03231e-10	Effector-like CD8αα_SC3
Rasgrf1	4.90172e-15	0.561435	0.364	0.191	1.10568e-10	Effector-like CD8αα_SC3
Sept11	1.0039e-14	0.521519	0.455	0.283	2.2645e-10	Effector-like CD8αα_SC3
Wbp1l	1.08353e-14	0.496285	0.583	0.413	2.44411e-10	Effector-like CD8αα_SC3
Mctp2	1.14653e-14	0.438763	0.866	0.795	2.58624e-10	Effector-like CD8αα_SC3
Cd9	1.37692e-14	0.357939	0.202	0.084	3.10591e-10	Effector-like CD8αα_SC3
Psd3	1.46288e-14	0.279837	0.131	0.043	3.29982e-10	Effector-like CD8αα_SC3
Sh3bp2	1.72626e-14	0.28226	0.168	0.064	3.89392e-10	Effector-like CD8αα_SC3
Napsa	1.81738e-14	0.406568	0.34	0.178	4.09947e-10	Effector-like CD8αα_SC3
Car2	1.86066e-14	0.49398	0.676	0.48	4.19709e-10	Effector-like CD8αα_SC3
Arf4	2.158e-14	0.56783	0.748	0.606	4.8678e-10	Effector-like CD8αα_SC3
Rgs2	2.88596e-14	0.60702	0.567	0.382	6.50985e-10	Effector-like CD8αα_SC3
Pld1	4.36167e-14	0.385876	0.29	0.143	9.83863e-10	Effector-like CD8αα_SC3
Dapk2	6.03488e-14	0.403898	0.882	0.816	1.36129e-09	Effector-like CD8αα_SC3
Pacsin2	8.59551e-14	0.440763	0.43	0.255	1.93889e-09	Effector-like CD8αα_SC3
Large1	1.30125e-13	0.574057	0.249	0.118	2.93524e-09	Effector-like CD8αα_SC3
Arl15	1.41761e-13	0.543248	0.86	0.725	3.1977e-09	Effector-like CD8αα_SC3
Hvcn1	1.44455e-13	0.336801	0.433	0.248	3.25848e-09	Effector-like CD8αα_SC3
Sos2	2.00754e-13	0.484829	0.57	0.385	4.5284e-09	Effector-like CD8αα_SC3
Cmtm7	2.97952e-13	0.431218	0.355	0.198	6.72091e-09	Effector-like CD8αα_SC3
Oxr1	4.26311e-13	0.569226	0.636	0.477	9.61629e-09	Effector-like CD8αα_SC3
Klrc2	4.49503e-13	0.643261	0.184	0.077	1.01394e-08	Effector-like CD8αα_SC3
Cd7	5.0058e-13	0.359408	0.947	0.914	1.12916e-08	Effector-like CD8αα_SC3
Sipa1l1	5.60729e-13	0.401108	0.875	0.753	1.26484e-08	Effector-like CD8αα_SC3
Ppp3ca	6.31916e-13	0.449821	0.847	0.707	1.42541e-08	Effector-like CD8αα_SC3
Arrdc4	6.56201e-13	0.426181	0.358	0.203	1.48019e-08	Effector-like CD8αα_SC3
Itgb7	7.80159e-13	0.438044	0.695	0.548	1.7598e-08	Effector-like CD8αα_SC3
Cers6	8.39109e-13	0.432428	0.841	0.723	1.89278e-08	Effector-like CD8αα_SC3
Dip2c	1.77797e-12	0.396227	0.212	0.094	4.01056e-08	Effector-like CD8αα_SC3
Plekha7	2.191e-12	0.454289	0.695	0.548	4.94224e-08	Effector-like CD8αα_SC3
Btg2	2.44272e-12	0.432011	0.822	0.701	5.51005e-08	Effector-like CD8αα_SC3
Ctsd	2.63737e-12	0.483226	0.626	0.467	5.94911e-08	Effector-like CD8αα_SC3
Appl2	2.89721e-12	0.37474	0.405	0.241	6.53523e-08	Effector-like CD8αα_SC3
Sytl2	4.03042e-12	0.441126	0.383	0.227	9.09141e-08	Effector-like CD8αα_SC3
Luzp1	4.54532e-12	0.474186	0.396	0.242	1.02529e-07	Effector-like CD8αα_SC3
Itln1	4.80178e-12	0.272596	0.296	0.154	1.08314e-07	Effector-like CD8αα_SC3
Trip4	6.02054e-12	0.396064	0.427	0.261	1.35805e-07	Effector-like CD8αα_SC3
Klrc1	6.05645e-12	0.685908	0.206	0.094	1.36615e-07	Effector-like CD8αα_SC3
Prr5	7.07158e-12	0.324832	0.249	0.125	1.59514e-07	Effector-like CD8αα_SC3
Nabp1	7.39798e-12	0.59725	0.586	0.422	1.66876e-07	Effector-like CD8αα_SC3
Hip1	7.85232e-12	0.491856	0.526	0.362	1.77125e-07	Effector-like CD8αα_SC3
Gpx4	8.01849e-12	0.375437	0.81	0.673	1.80873e-07	Effector-like CD8αα_SC3
Acoxl	9.42149e-12	0.503982	0.492	0.323	2.12521e-07	Effector-like CD8αα_SC3
Tab2	1.48688e-11	0.471294	0.692	0.559	3.35395e-07	Effector-like CD8αα_SC3
Osbpl3	1.94316e-11	0.457879	0.701	0.555	4.38319e-07	Effector-like CD8αα_SC3
Akt3	2.18052e-11	0.468956	0.688	0.547	4.91861e-07	Effector-like CD8αα_SC3
Tmem131	2.49678e-11	0.405923	0.548	0.392	5.63199e-07	Effector-like CD8αα_SC3
Acsl1	2.51833e-11	0.27781	0.134	0.052	5.6806e-07	Effector-like CD8αα_SC3
Fndc3a	2.65139e-11	0.409443	0.766	0.648	5.98075e-07	Effector-like CD8αα_SC3
Sh3bgrl3	2.81037e-11	0.304002	0.875	0.807	6.33936e-07	Effector-like CD8αα_SC3
Alad	3.09561e-11	0.367961	0.408	0.256	6.98276e-07	Effector-like CD8αα_SC3
Arhgap4	3.77186e-11	0.377784	0.424	0.267	8.50818e-07	Effector-like CD8αα_SC3
Rmdn2	4.34801e-11	0.272135	0.162	0.069	9.8078e-07	Effector-like CD8αα_SC3
Prf1	6.40725e-11	0.435854	0.29	0.163	1.44528e-06	Effector-like CD8αα_SC3
Efhd2	8.49798e-11	0.392105	0.576	0.419	1.91689e-06	Effector-like CD8αα_SC3
Lat2	9.2191e-11	0.320325	0.439	0.278	2.07955e-06	Effector-like CD8αα_SC3
Ell2	1.01042e-10	0.465143	0.48	0.313	2.27921e-06	Effector-like CD8αα_SC3
H3f3b	1.03398e-10	0.33678	0.963	0.941	2.33235e-06	Effector-like CD8αα_SC3
Gimap3	1.17507e-10	0.355383	0.913	0.854	2.65061e-06	Effector-like CD8αα_SC3
4930503L19Rik	1.56078e-10	0.363277	0.246	0.131	3.52065e-06	Effector-like CD8αα_SC3
Tent5a	1.6806e-10	0.457849	0.377	0.235	3.79092e-06	Effector-like CD8αα_SC3
Bicd1	1.81193e-10	0.276118	0.103	0.036	4.08718e-06	Effector-like CD8αα_SC3
Ptbp3	1.98527e-10	0.30282	0.879	0.748	4.47818e-06	Effector-like CD8αα_SC3
Ndst1	2.00895e-10	0.250295	0.221	0.109	4.53159e-06	Effector-like CD8αα_SC3
Prex1	2.34988e-10	0.353138	0.682	0.541	5.30063e-06	Effector-like CD8αα_SC3
Nedd4l	2.41918e-10	0.401193	0.439	0.29	5.45695e-06	Effector-like CD8αα_SC3
Sytl3	2.68364e-10	0.395419	0.791	0.658	6.05348e-06	Effector-like CD8αα_SC3
Itga1	2.74424e-10	0.356779	0.9	0.829	6.19018e-06	Effector-like CD8αα_SC3
Tiparp	2.79777e-10	0.609069	0.52	0.377	6.31093e-06	Effector-like CD8αα_SC3
Cobll1	2.80782e-10	0.368326	0.187	0.087	6.33359e-06	Effector-like CD8αα_SC3
Nr3c2	2.82805e-10	0.669881	0.433	0.295	6.37923e-06	Effector-like CD8αα_SC3
Arrdc3	2.87713e-10	0.444898	0.371	0.234	6.48994e-06	Effector-like CD8αα_SC3
Mef2a	3.09323e-10	0.460681	0.72	0.577	6.9774e-06	Effector-like CD8αα_SC3
Gimap7	3.86016e-10	0.344453	0.86	0.752	8.70735e-06	Effector-like CD8αα_SC3
Ctsz	4.03272e-10	0.291817	0.224	0.114	9.0966e-06	Effector-like CD8αα_SC3
Frmd4b	4.32594e-10	0.46763	0.614	0.467	9.75803e-06	Effector-like CD8αα_SC3
Atp2a3	5.20799e-10	0.357492	0.439	0.289	1.17477e-05	Effector-like CD8αα_SC3
Prdm1	5.84533e-10	0.389377	0.364	0.219	1.31853e-05	Effector-like CD8αα_SC3
Mgat5	6.03608e-10	0.372487	0.729	0.584	1.36156e-05	Effector-like CD8αα_SC3
Pygl	6.48606e-10	0.349706	0.417	0.27	1.46306e-05	Effector-like CD8αα_SC3
Plac8	7.02414e-10	0.552778	0.455	0.313	1.58444e-05	Effector-like CD8αα_SC3
Gm36723	8.57651e-10	0.39154	0.1	0.036	1.9346e-05	Effector-like CD8αα_SC3
Xdh	8.64033e-10	0.318542	0.29	0.165	1.949e-05	Effector-like CD8αα_SC3
Acot11	1.03798e-09	0.338326	0.277	0.156	2.34137e-05	Effector-like CD8αα_SC3
Lbr	1.3154e-09	0.367015	0.598	0.451	2.96714e-05	Effector-like CD8αα_SC3
Gm12216	1.39358e-09	0.357588	0.707	0.566	3.14349e-05	Effector-like CD8αα_SC3
Nod1	1.42475e-09	0.396815	0.352	0.223	3.21381e-05	Effector-like CD8αα_SC3
Lyn	1.64109e-09	0.266156	0.676	0.465	3.7018e-05	Effector-like CD8αα_SC3
Eml4	1.75029e-09	0.358193	0.738	0.609	3.94813e-05	Effector-like CD8αα_SC3
Cerk	2.06986e-09	0.361962	0.511	0.357	4.66899e-05	Effector-like CD8αα_SC3
Myo1f	2.35405e-09	0.362004	0.717	0.604	5.31004e-05	Effector-like CD8αα_SC3
Ncf1	2.36315e-09	0.385285	0.589	0.443	5.33057e-05	Effector-like CD8αα_SC3
Ggct	2.60451e-09	0.32696	0.259	0.143	5.875e-05	Effector-like CD8αα_SC3
Tmem123	2.71179e-09	0.320595	0.682	0.543	6.11698e-05	Effector-like CD8αα_SC3
Mpp7	3.74691e-09	0.389664	0.583	0.419	8.45191e-05	Effector-like CD8αα_SC3
Tspan9	3.85581e-09	0.320727	0.611	0.45	8.69756e-05	Effector-like CD8αα_SC3
Satb1	4.1629e-09	0.590473	0.402	0.262	9.39026e-05	Effector-like CD8αα_SC3
Hist1h1c	4.76333e-09	0.460392	0.579	0.423	0.000107446	Effector-like CD8αα_SC3
Scmh1	5.09161e-09	0.376655	0.305	0.178	0.000114851	Effector-like CD8αα_SC3
Sema4d	6.67301e-09	0.351156	0.626	0.513	0.000150523	Effector-like CD8αα_SC3
Birc3	8.103e-09	0.504129	0.349	0.23	0.000182779	Effector-like CD8αα_SC3
Stk3	9.09982e-09	0.385829	0.274	0.161	0.000205265	Effector-like CD8αα_SC3
Serpinb9	1.09252e-08	0.434688	0.343	0.22	0.00024644	Effector-like CD8αα_SC3
Gpr34	1.84737e-08	0.318963	0.492	0.35	0.000416712	Effector-like CD8αα_SC3
Siva1	1.98866e-08	0.267344	0.296	0.176	0.000448582	Effector-like CD8αα_SC3
Med13l	2.70135e-08	0.359475	0.558	0.422	0.000609343	Effector-like CD8αα_SC3
Eya2	2.86003e-08	0.287277	0.224	0.122	0.000645136	Effector-like CD8αα_SC3
Phka1	2.96255e-08	0.26282	0.165	0.082	0.000668262	Effector-like CD8αα_SC3
Tbx21	3.10948e-08	0.466232	0.57	0.431	0.000701406	Effector-like CD8αα_SC3
Srgap3	3.18349e-08	0.329971	0.542	0.395	0.000718101	Effector-like CD8αα_SC3
Lag3	3.24203e-08	0.325078	0.383	0.253	0.000731305	Effector-like CD8αα_SC3
Ptpn11	3.37219e-08	0.420086	0.455	0.317	0.000760665	Effector-like CD8αα_SC3
Tnk2	3.5047e-08	0.275207	0.271	0.159	0.000790556	Effector-like CD8αα_SC3
Abr	4.72356e-08	0.379649	0.754	0.679	0.00106549	Effector-like CD8αα_SC3
Lnpep	5.3875e-08	0.350708	0.835	0.764	0.00121526	Effector-like CD8αα_SC3
Irak2	5.90641e-08	0.417735	0.452	0.33	0.00133231	Effector-like CD8αα_SC3
Ppp3cc	6.8802e-08	0.346963	0.782	0.671	0.00155197	Effector-like CD8αα_SC3
Psap	8.87173e-08	0.354543	0.511	0.388	0.0020012	Effector-like CD8αα_SC3
Gnas	1.02773e-07	0.265372	0.9	0.847	0.00231826	Effector-like CD8αα_SC3
Crim1	1.03356e-07	0.354387	0.393	0.268	0.00233141	Effector-like CD8αα_SC3
Otulinl	1.03794e-07	0.29815	0.611	0.487	0.00234128	Effector-like CD8αα_SC3
Tgfbr1	1.11519e-07	0.411684	0.449	0.324	0.00251554	Effector-like CD8αα_SC3
Kdm3b	1.15872e-07	0.367411	0.517	0.39	0.00261374	Effector-like CD8αα_SC3
Ubash3b	1.15944e-07	0.301298	0.773	0.632	0.00261536	Effector-like CD8αα_SC3
Mxd1	1.16965e-07	0.423958	0.433	0.316	0.00263838	Effector-like CD8αα_SC3
Tjp2	1.28973e-07	0.272997	0.202	0.11	0.00290924	Effector-like CD8αα_SC3
Gnb1	1.37903e-07	0.309294	0.67	0.548	0.00311067	Effector-like CD8αα_SC3
Ski	1.47121e-07	0.30402	0.411	0.287	0.00331862	Effector-like CD8αα_SC3
Ssbp2	1.79407e-07	0.273642	0.533	0.384	0.00404688	Effector-like CD8αα_SC3
Prkn	2.03452e-07	0.263785	0.106	0.045	0.00458926	Effector-like CD8αα_SC3
Gse1	2.03706e-07	0.363334	0.346	0.232	0.004595	Effector-like CD8αα_SC3
Fbxw7	2.06315e-07	0.340486	0.564	0.438	0.00465384	Effector-like CD8αα_SC3
Runx3	2.07753e-07	0.27197	0.931	0.889	0.00468628	Effector-like CD8αα_SC3
Trio	2.08581e-07	0.282553	0.536	0.402	0.00470497	Effector-like CD8αα_SC3
St8sia4	2.26517e-07	0.325189	0.872	0.8	0.00510954	Effector-like CD8αα_SC3
Camk2g	2.38113e-07	0.324097	0.402	0.279	0.00537111	Effector-like CD8αα_SC3
Acss2	2.51425e-07	0.316731	0.246	0.146	0.00567139	Effector-like CD8αα_SC3
Irf8	2.518e-07	0.312559	0.237	0.138	0.00567986	Effector-like CD8αα_SC3
2900026A02Rik	2.56295e-07	0.306409	0.439	0.309	0.00578125	Effector-like CD8αα_SC3
Mast4	2.74174e-07	0.262603	0.165	0.085	0.00618454	Effector-like CD8αα_SC3
Pacs1	2.94005e-07	0.374634	0.685	0.58	0.00663187	Effector-like CD8αα_SC3
Spry2	3.1189e-07	0.507433	0.43	0.314	0.0070353	Effector-like CD8αα_SC3
Ptger4	3.19244e-07	0.32545	0.617	0.49	0.00720118	Effector-like CD8αα_SC3
Pag1	3.26851e-07	0.483494	0.692	0.606	0.00737277	Effector-like CD8αα_SC3
Gm4258	3.33226e-07	0.391085	0.293	0.187	0.00751657	Effector-like CD8αα_SC3
Maf	3.66702e-07	0.355885	0.19	0.105	0.00827169	Effector-like CD8αα_SC3
Gab2	3.92749e-07	0.331516	0.187	0.102	0.00885923	Effector-like CD8αα_SC3
Irf1	4.1864e-07	0.341613	0.498	0.362	0.00944325	Effector-like CD8αα_SC3
Ier2	4.48906e-07	0.396277	0.452	0.324	0.010126	Effector-like CD8αα_SC3
Timp2	4.64624e-07	0.290943	0.243	0.145	0.0104805	Effector-like CD8αα_SC3
Igha	5.05177e-07	0.399057	0.533	0.4	0.0113953	Effector-like CD8αα_SC3
Ccdc107	5.22427e-07	0.281652	0.327	0.213	0.0117844	Effector-like CD8αα_SC3
Acot7	5.22465e-07	0.26605	0.539	0.398	0.0117852	Effector-like CD8αα_SC3
Tex14	5.6286e-07	0.445188	0.386	0.275	0.0126964	Effector-like CD8αα_SC3
Bbx	6.55345e-07	0.32652	0.648	0.533	0.0147826	Effector-like CD8αα_SC3
Myo5a	7.86046e-07	0.255528	0.255	0.155	0.0177308	Effector-like CD8αα_SC3
Setd5	9.17998e-07	0.287607	0.723	0.622	0.0207073	Effector-like CD8αα_SC3
Hopx	9.2413e-07	0.316644	0.642	0.532	0.0208456	Effector-like CD8αα_SC3
Junb	9.91885e-07	0.455041	0.832	0.774	0.022374	Effector-like CD8αα_SC3
Art2b	1.10354e-06	0.367158	0.371	0.264	0.0248926	Effector-like CD8αα_SC3
Lta4h	1.12198e-06	0.315837	0.424	0.315	0.0253086	Effector-like CD8αα_SC3
Glcci1	1.20979e-06	0.373536	0.53	0.419	0.0272893	Effector-like CD8αα_SC3
Arhgap18	1.28308e-06	0.321852	0.583	0.47	0.0289424	Effector-like CD8αα_SC3
Ntan1	1.28903e-06	0.277136	0.601	0.488	0.0290767	Effector-like CD8αα_SC3
Foxo3	1.45719e-06	0.322339	0.642	0.522	0.0328698	Effector-like CD8αα_SC3
Dnajc1	1.6575e-06	0.290623	0.798	0.697	0.0373882	Effector-like CD8αα_SC3
Cysltr2	1.67688e-06	0.372409	0.57	0.465	0.0378254	Effector-like CD8αα_SC3
Map3k8	1.84531e-06	0.324953	0.227	0.138	0.0416248	Effector-like CD8αα_SC3
Vsir	1.98815e-06	0.343996	0.436	0.329	0.0448466	Effector-like CD8αα_SC3
Crot	2.0479e-06	0.366863	0.393	0.287	0.0461945	Effector-like CD8αα_SC3
Gramd1b	2.07481e-06	0.31834	0.794	0.69	0.0468014	Effector-like CD8αα_SC3
Nedd4	2.11374e-06	0.290897	0.539	0.415	0.0476796	Effector-like CD8αα_SC3
A630072M18Rik	2.93047e-06	0.251589	0.237	0.146	0.0661025	Effector-like CD8αα_SC3
Tex9	3.12426e-06	0.256182	0.302	0.2	0.070474	Effector-like CD8αα_SC3
Nsmaf	3.12551e-06	0.30818	0.598	0.487	0.0705021	Effector-like CD8αα_SC3
Hsp90b1	3.5322e-06	0.288089	0.769	0.687	0.0796758	Effector-like CD8αα_SC3
Rsbn1l	3.85155e-06	0.266813	0.791	0.724	0.0868794	Effector-like CD8αα_SC3
Afg3l2	4.56665e-06	0.334529	0.318	0.222	0.10301	Effector-like CD8αα_SC3
Ap1g1	4.61738e-06	0.32462	0.458	0.343	0.104154	Effector-like CD8αα_SC3
Capzb	4.63582e-06	0.250593	0.794	0.693	0.10457	Effector-like CD8αα_SC3
Cep85l	4.65532e-06	0.298865	0.193	0.114	0.10501	Effector-like CD8αα_SC3
Sesn1	4.99472e-06	0.323263	0.424	0.312	0.112666	Effector-like CD8αα_SC3
Fbxl17	5.14026e-06	0.354091	0.748	0.675	0.115949	Effector-like CD8αα_SC3
Cd47	6.37416e-06	0.311546	0.664	0.554	0.143782	Effector-like CD8αα_SC3
Serpinb6b	6.91164e-06	0.35574	0.421	0.317	0.155906	Effector-like CD8αα_SC3
Exoc2	6.99495e-06	0.294253	0.682	0.594	0.157785	Effector-like CD8αα_SC3
Hspa5	7.04451e-06	0.353895	0.745	0.645	0.158903	Effector-like CD8αα_SC3
Dusp5	7.71257e-06	0.406109	0.393	0.296	0.173973	Effector-like CD8αα_SC3
Pum2	7.73845e-06	0.292192	0.741	0.662	0.174556	Effector-like CD8αα_SC3
Fcho2	7.76267e-06	0.367747	0.567	0.469	0.175103	Effector-like CD8αα_SC3
Baz2b	7.85469e-06	0.301005	0.408	0.297	0.177178	Effector-like CD8αα_SC3
Pdcd1lg2	7.86077e-06	0.292267	0.268	0.174	0.177315	Effector-like CD8αα_SC3
Zdhhc14	8.11339e-06	0.287454	0.199	0.121	0.183014	Effector-like CD8αα_SC3
Cdc27	8.16263e-06	0.280628	0.43	0.316	0.184124	Effector-like CD8αα_SC3
Cdh1	8.60395e-06	0.314414	0.511	0.393	0.194079	Effector-like CD8αα_SC3
Gnaq	8.6656e-06	0.330995	0.445	0.343	0.19547	Effector-like CD8αα_SC3
Itm2c	9.32598e-06	0.323667	0.439	0.333	0.210366	Effector-like CD8αα_SC3
Tmcc1	1.1055e-05	0.314519	0.533	0.423	0.249368	Effector-like CD8αα_SC3
Ptpra	1.1826e-05	0.283068	0.526	0.432	0.26676	Effector-like CD8αα_SC3
Akap6	1.21941e-05	0.395692	0.274	0.186	0.275063	Effector-like CD8αα_SC3
Ddc	1.23238e-05	0.295954	0.318	0.219	0.277987	Effector-like CD8αα_SC3
Nf1	1.33038e-05	0.270721	0.411	0.306	0.300094	Effector-like CD8αα_SC3
Txnip	1.33684e-05	0.307637	0.558	0.451	0.30155	Effector-like CD8αα_SC3
Ddx3x	1.58116e-05	0.273323	0.67	0.566	0.356662	Effector-like CD8αα_SC3
Wwp2	1.65498e-05	0.254608	0.573	0.463	0.373313	Effector-like CD8αα_SC3
Ecpas	1.65983e-05	0.278196	0.558	0.445	0.374408	Effector-like CD8αα_SC3
Phf3	1.6881e-05	0.285757	0.664	0.576	0.380785	Effector-like CD8αα_SC3
Chst11	1.82152e-05	0.281285	0.66	0.57	0.41088	Effector-like CD8αα_SC3
Pim1	1.88108e-05	0.379643	0.464	0.36	0.424315	Effector-like CD8αα_SC3
Zmiz1	1.91279e-05	0.276195	0.486	0.388	0.431468	Effector-like CD8αα_SC3
Sdcbp	1.98932e-05	0.259138	0.526	0.429	0.448731	Effector-like CD8αα_SC3
Fkbp5	2.11073e-05	0.456511	0.474	0.398	0.476118	Effector-like CD8αα_SC3
Hivep1	2.21243e-05	0.307013	0.293	0.206	0.499058	Effector-like CD8αα_SC3
Map3k5	2.23985e-05	0.283192	0.377	0.278	0.505244	Effector-like CD8αα_SC3
Gbf1	2.31169e-05	0.260047	0.579	0.47	0.521448	Effector-like CD8αα_SC3
Nsd1	2.67594e-05	0.268585	0.779	0.703	0.603611	Effector-like CD8αα_SC3
Cab39	2.77805e-05	0.272041	0.692	0.585	0.626644	Effector-like CD8αα_SC3
Ube2r2	3.2506e-05	0.287768	0.495	0.405	0.733237	Effector-like CD8αα_SC3
Ldlr	3.46358e-05	0.255827	0.221	0.14	0.781281	Effector-like CD8αα_SC3
Casp7	3.8255e-05	0.25757	0.221	0.143	0.862919	Effector-like CD8αα_SC3
Parp8	3.83566e-05	0.322899	0.642	0.559	0.86521	Effector-like CD8αα_SC3
Cebpb	3.96065e-05	0.276917	0.489	0.386	0.893404	Effector-like CD8αα_SC3
Neat1	4.10334e-05	0.301123	0.592	0.499	0.925591	Effector-like CD8αα_SC3
Aqr	4.71385e-05	0.258805	0.408	0.313	1	Effector-like CD8αα_SC3
Ehbp1	4.75515e-05	0.301822	0.125	0.069	1	Effector-like CD8αα_SC3
Kmt2c	6.18208e-05	0.270245	0.748	0.686	1	Effector-like CD8αα_SC3
Plek	6.27271e-05	0.322176	0.452	0.336	1	Effector-like CD8αα_SC3
Zfand5	8.17785e-05	0.311001	0.449	0.358	1	Effector-like CD8αα_SC3
Gzmb	8.57748e-05	0.354497	0.648	0.543	1	Effector-like CD8αα_SC3
Arhgap26	9.1174e-05	0.419676	0.421	0.333	1	Effector-like CD8αα_SC3
Camkmt	0.000100606	0.377053	0.445	0.353	1	Effector-like CD8αα_SC3
Umad1	0.00011218	0.343932	0.421	0.333	1	Effector-like CD8αα_SC3
Il4ra	0.000121385	0.251651	0.259	0.18	1	Effector-like CD8αα_SC3
Myo9b	0.000141964	0.26052	0.389	0.308	1	Effector-like CD8αα_SC3
Calr	0.000166155	0.266637	0.636	0.564	1	Effector-like CD8αα_SC3
Epc1	0.000183795	0.330422	0.508	0.407	1	Effector-like CD8αα_SC3
Dnajc3	0.000192361	0.263339	0.595	0.523	1	Effector-like CD8αα_SC3
Cdk19	0.000230532	0.30932	0.539	0.47	1	Effector-like CD8αα_SC3
Ctsa	0.00023813	0.264579	0.336	0.26	1	Effector-like CD8αα_SC3
Dleu2	0.000242684	0.349513	0.477	0.379	1	Effector-like CD8αα_SC3
Spop	0.000254301	0.292469	0.555	0.463	1	Effector-like CD8αα_SC3
Coro2a	0.000267978	0.278556	0.695	0.651	1	Effector-like CD8αα_SC3
Phf21a	0.000337044	0.294342	0.741	0.662	1	Effector-like CD8αα_SC3
Stim1	0.000387651	0.260796	0.723	0.64	1	Effector-like CD8αα_SC3
Sntb2	0.000438028	0.258391	0.396	0.312	1	Effector-like CD8αα_SC3
Zfp644	0.000443779	0.251116	0.589	0.513	1	Effector-like CD8αα_SC3
Sik3	0.000687342	0.272834	0.751	0.69	1	Effector-like CD8αα_SC3
Me2	0.000690064	0.265024	0.383	0.308	1	Effector-like CD8αα_SC3
Irf2bpl	0.000700911	0.272532	0.38	0.305	1	Effector-like CD8αα_SC3
Tshz3	0.000704932	0.253414	0.168	0.111	1	Effector-like CD8αα_SC3
Map2k4	0.000797833	0.25006	0.458	0.393	1	Effector-like CD8αα_SC3
Nfkbia	0.00122734	0.547954	0.19	0.135	1	Effector-like CD8αα_SC3
Zfp36	0.0015768	0.285118	0.302	0.234	1	Effector-like CD8αα_SC3
Tgfb1	0.00173228	0.292387	0.321	0.25	1	Effector-like CD8αα_SC3
Immp2l	0.00409506	0.272398	0.477	0.405	1	Effector-like CD8αα_SC3
2210408I21Rik	0.00681111	0.302698	0.118	0.079	1	Effector-like CD8αα_SC3
Skap2	0.00722383	0.301994	0.321	0.269	1	Effector-like CD8αα_SC3
Emb	0.0090196	0.257508	0.844	0.791	1	Effector-like CD8αα_SC3
Akap9	0.00993482	0.250029	0.511	0.453	1	Effector-like CD8αα_SC3
Satb1	0	1.34149	0.57	0.177	0	Memory-like CD8αα_SC0
Slamf6	0	1.28363	0.42	0.048	0	Memory-like CD8αα_SC0
Tspan9	0	1.12911	0.689	0.384	0	Memory-like CD8αα_SC0
Aff3	0	1.08347	0.436	0.117	0	Memory-like CD8αα_SC0
Ccr9	0	1.02122	0.747	0.498	0	Memory-like CD8αα_SC0
Tcf7	0	0.95297	0.579	0.238	0	Memory-like CD8αα_SC0
Rgs10	0	0.946314	0.41	0.095	0	Memory-like CD8αα_SC0
Mob3b	0	0.906734	0.291	0.055	0	Memory-like CD8αα_SC0
Smc4	0	0.837585	0.717	0.554	0	Memory-like CD8αα_SC0
Plac8	0	0.835709	0.526	0.254	0	Memory-like CD8αα_SC0
Smurf2	0	0.810399	0.87	0.752	0	Memory-like CD8αα_SC0
Peli2	0	0.806284	0.348	0.101	0	Memory-like CD8αα_SC0
Basp1	0	0.802337	0.302	0.066	0	Memory-like CD8αα_SC0
Hectd2	0	0.80201	0.466	0.236	0	Memory-like CD8αα_SC0
St8sia1	0	0.799796	0.285	0.057	0	Memory-like CD8αα_SC0
Wwp1	0	0.790139	0.479	0.261	0	Memory-like CD8αα_SC0
Lef1	0	0.774308	0.227	0.064	0	Memory-like CD8αα_SC0
Maml3	0	0.75527	0.169	0.016	0	Memory-like CD8αα_SC0
Pakap.1	0	0.75433	0.176	0.02	0	Memory-like CD8αα_SC0
Tmsb10	0	0.721625	0.994	0.962	0	Memory-like CD8αα_SC0
Ighm	0	0.717486	0.318	0.112	0	Memory-like CD8αα_SC0
Arhgap15	0	0.677625	0.938	0.832	0	Memory-like CD8αα_SC0
Eya2	0	0.677555	0.285	0.077	0	Memory-like CD8αα_SC0
Gm38414	0	0.673588	0.232	0.038	0	Memory-like CD8αα_SC0
Dpp4	0	0.669228	0.422	0.201	0	Memory-like CD8αα_SC0
Glis3	0	0.657808	0.169	0.03	0	Memory-like CD8αα_SC0
Ly6e	0	0.653115	0.882	0.751	0	Memory-like CD8αα_SC0
Klf3	0	0.650051	0.297	0.103	0	Memory-like CD8αα_SC0
Trdc	0	0.645479	0.792	0.525	0	Memory-like CD8αα_SC0
Tcrg-C4	0	0.619513	0.89	0.764	0	Memory-like CD8αα_SC0
Tgm2	0	0.601999	0.189	0.015	0	Memory-like CD8αα_SC0
Sh3bp5	0	0.582919	0.212	0.039	0	Memory-like CD8αα_SC0
Rps20	0	0.571317	0.995	0.976	0	Memory-like CD8αα_SC0
Rpl15	0	0.566077	0.981	0.924	0	Memory-like CD8αα_SC0
Clec2i	0	0.563625	0.255	0.084	0	Memory-like CD8αα_SC0
Nsg2	0	0.553666	0.195	0.037	0	Memory-like CD8αα_SC0
Rpl35	0	0.553376	0.988	0.939	0	Memory-like CD8αα_SC0
Rpl9	0	0.547727	0.996	0.986	0	Memory-like CD8αα_SC0
Ifngr2	0	0.546401	0.161	0.023	0	Memory-like CD8αα_SC0
Rpl36a	0	0.522743	0.965	0.885	0	Memory-like CD8αα_SC0
Tmem108	0	0.520481	0.167	0.017	0	Memory-like CD8αα_SC0
Rps2	0	0.518828	0.983	0.926	0	Memory-like CD8αα_SC0
Skap1	0	0.506372	0.989	0.975	0	Memory-like CD8αα_SC0
Rps3a1	0	0.505223	0.997	0.985	0	Memory-like CD8αα_SC0
Rpl18	0	0.499476	0.994	0.968	0	Memory-like CD8αα_SC0
Rpl35a	0	0.496291	0.995	0.99	0	Memory-like CD8αα_SC0
Rps24	0	0.492509	0.998	0.994	0	Memory-like CD8αα_SC0
Rps26	0	0.485857	0.992	0.973	0	Memory-like CD8αα_SC0
Rpl8	0	0.485697	0.993	0.98	0	Memory-like CD8αα_SC0
Rps8	0	0.4814	0.998	0.994	0	Memory-like CD8αα_SC0
Rps29	0	0.479889	0.998	0.996	0	Memory-like CD8αα_SC0
Rps28	0	0.479644	0.996	0.975	0	Memory-like CD8αα_SC0
Rps27a	0	0.475587	0.996	0.987	0	Memory-like CD8αα_SC0
Rps3	0	0.475101	0.994	0.972	0	Memory-like CD8αα_SC0
Rps11	0	0.472007	0.997	0.991	0	Memory-like CD8αα_SC0
Rpl23	0	0.471397	0.997	0.987	0	Memory-like CD8αα_SC0
Rps7	0	0.461542	0.995	0.971	0	Memory-like CD8αα_SC0
Gria3	0	0.460722	0.1	0.002	0	Memory-like CD8αα_SC0
Rpl13	0	0.450924	0.998	0.995	0	Memory-like CD8αα_SC0
Rpl30	0	0.445068	0.996	0.972	0	Memory-like CD8αα_SC0
Rps27	0	0.443871	0.998	0.994	0	Memory-like CD8αα_SC0
Rpl28	0	0.44131	0.994	0.982	0	Memory-like CD8αα_SC0
Rpl10	0	0.429051	0.987	0.956	0	Memory-like CD8αα_SC0
Rpl21	0	0.420324	0.991	0.972	0	Memory-like CD8αα_SC0
Rplp0	0	0.415691	0.989	0.963	0	Memory-like CD8αα_SC0
Rps19	0	0.408539	0.994	0.975	0	Memory-like CD8αα_SC0
Rps5	0	0.401457	0.995	0.98	0	Memory-like CD8αα_SC0
Rpsa	0	0.398232	0.997	0.995	0	Memory-like CD8αα_SC0
Rplp1	0	0.395148	0.998	0.996	0	Memory-like CD8αα_SC0
Rpl37	0	0.392165	0.996	0.987	0	Memory-like CD8αα_SC0
Rps10	0	0.390859	0.996	0.988	0	Memory-like CD8αα_SC0
Rps18	0	0.387219	0.991	0.977	0	Memory-like CD8αα_SC0
Rpl34	0	0.385876	0.996	0.978	0	Memory-like CD8αα_SC0
Rps9	0	0.377348	0.996	0.986	0	Memory-like CD8αα_SC0
Rps16	0	0.375997	0.996	0.989	0	Memory-like CD8αα_SC0
Rps4x	0	0.371274	0.993	0.988	0	Memory-like CD8αα_SC0
Rplp2	0	0.369106	0.995	0.982	0	Memory-like CD8αα_SC0
Rpl6	0	0.366592	0.994	0.982	0	Memory-like CD8αα_SC0
Rps14	0	0.360965	0.994	0.987	0	Memory-like CD8αα_SC0
Rpl32	0	0.35981	0.996	0.987	0	Memory-like CD8αα_SC0
Rpl11	0	0.355221	0.995	0.985	0	Memory-like CD8αα_SC0
Rpl18a	0	0.347579	0.996	0.99	0	Memory-like CD8αα_SC0
Tpt1	0	0.345619	0.997	0.993	0	Memory-like CD8αα_SC0
Rpl19	0	0.335986	0.997	0.994	0	Memory-like CD8αα_SC0
Rpl27a	0	0.332952	0.996	0.99	0	Memory-like CD8αα_SC0
Rps21	0	0.328319	0.998	0.989	0	Memory-like CD8αα_SC0
Rpl37a	1.04332e-307	0.315498	0.998	0.997	2.35342e-303	Memory-like CD8αα_SC0
Ssh2	1.04356e-305	0.684994	0.819	0.694	2.35396e-301	Memory-like CD8αα_SC0
mt-Co3	4.44254e-305	0.326377	1	0.997	1.0021e-300	Memory-like CD8αα_SC0
Stat5b	4.01902e-302	0.758937	0.73	0.588	9.06571e-298	Memory-like CD8αα_SC0
mt-Cytb	5.8311e-298	0.409766	0.99	0.98	1.31532e-293	Memory-like CD8αα_SC0
Deptor	3.28616e-294	0.529437	0.137	0.026	7.4126e-290	Memory-like CD8αα_SC0
Rpl26	9.55113e-294	0.369267	0.983	0.97	2.15445e-289	Memory-like CD8αα_SC0
Hdac7	1.4604e-293	0.640736	0.388	0.192	3.29422e-289	Memory-like CD8αα_SC0
Sfmbt2	2.50716e-287	0.451825	0.158	0.036	5.6554e-283	Memory-like CD8αα_SC0
Rpl12	4.95981e-287	0.337516	0.994	0.98	1.11878e-282	Memory-like CD8αα_SC0
Sh3kbp1	1.09925e-286	0.536059	0.749	0.53	2.47958e-282	Memory-like CD8αα_SC0
Rpl38	6.49725e-286	0.307823	0.997	0.993	1.46559e-281	Memory-like CD8αα_SC0
Sidt1	6.84134e-285	0.779584	0.441	0.234	1.5432e-280	Memory-like CD8αα_SC0
Bach2	3.40194e-284	0.775007	0.431	0.229	7.67375e-280	Memory-like CD8αα_SC0
Arhgap5	4.41254e-279	0.70916	0.396	0.201	9.95337e-275	Memory-like CD8αα_SC0
Ift80	4.46601e-271	0.688023	0.342	0.163	1.0074e-266	Memory-like CD8αα_SC0
Rpl5	6.23407e-270	0.410421	0.965	0.92	1.40622e-265	Memory-like CD8αα_SC0
Fau	3.76645e-264	0.267077	0.998	0.997	8.49598e-260	Memory-like CD8αα_SC0
Ahr	1.82134e-263	0.790912	0.677	0.521	4.10839e-259	Memory-like CD8αα_SC0
Sh3pxd2a	1.12073e-262	0.481744	0.209	0.068	2.52803e-258	Memory-like CD8αα_SC0
Rpl39	7.16088e-260	0.347213	0.996	0.979	1.61528e-255	Memory-like CD8αα_SC0
Rpl22	2.2811e-256	0.354542	0.987	0.957	5.14547e-252	Memory-like CD8αα_SC0
Cd160	1.2244e-251	0.457597	0.878	0.745	2.76188e-247	Memory-like CD8αα_SC0
Ccnd3	8.47199e-250	0.459466	0.961	0.925	1.91103e-245	Memory-like CD8αα_SC0
Rps13	1.09012e-245	0.303115	0.995	0.978	2.45898e-241	Memory-like CD8αα_SC0
Naca	3.70394e-244	0.442345	0.903	0.82	8.35497e-240	Memory-like CD8αα_SC0
Itk	3.71407e-244	0.579136	0.939	0.919	8.37782e-240	Memory-like CD8αα_SC0
Rpl10a	6.81714e-243	0.369984	0.974	0.949	1.53774e-238	Memory-like CD8αα_SC0
Ryr2	6.48168e-241	0.49613	0.143	0.035	1.46207e-236	Memory-like CD8αα_SC0
Ms4a6b	6.15278e-238	0.503552	0.582	0.366	1.38788e-233	Memory-like CD8αα_SC0
Chd3	9.9149e-238	0.604658	0.588	0.409	2.2365e-233	Memory-like CD8αα_SC0
Ms4a4b	7.53837e-229	0.360729	0.442	0.219	1.70043e-224	Memory-like CD8αα_SC0
Kcnn4	1.11969e-228	0.335186	0.125	0.028	2.52569e-224	Memory-like CD8αα_SC0
Rps25	2.05392e-228	0.360409	0.972	0.928	4.63303e-224	Memory-like CD8αα_SC0
Rpl41	1.58104e-226	0.289733	0.996	0.992	3.56634e-222	Memory-like CD8αα_SC0
Themis	1.83763e-225	0.379289	0.683	0.414	4.14513e-221	Memory-like CD8αα_SC0
Prkcb	1.50451e-222	0.562943	0.707	0.57	3.39373e-218	Memory-like CD8αα_SC0
Rpl7	6.65317e-221	0.372432	0.968	0.93	1.50076e-216	Memory-like CD8αα_SC0
Rps15a	1.74507e-217	0.284283	0.997	0.985	3.93635e-213	Memory-like CD8αα_SC0
Gas5	7.29642e-211	0.46547	0.814	0.698	1.64585e-206	Memory-like CD8αα_SC0
Rpl17	4.03977e-206	0.273083	0.996	0.988	9.11251e-202	Memory-like CD8αα_SC0
Cxxc5	5.82733e-205	0.428246	0.191	0.069	1.31447e-200	Memory-like CD8αα_SC0
Ssbp2	2.88121e-204	0.555168	0.536	0.343	6.49914e-200	Memory-like CD8αα_SC0
Rack1	6.2547e-202	0.350219	0.963	0.923	1.41087e-197	Memory-like CD8αα_SC0
Cotl1	4.35688e-201	0.507508	0.718	0.606	9.82781e-197	Memory-like CD8αα_SC0
Lypd6b	1.20769e-198	0.367695	0.128	0.033	2.72419e-194	Memory-like CD8αα_SC0
Znrf1	1.99983e-198	0.511906	0.566	0.388	4.51102e-194	Memory-like CD8αα_SC0
Dtx1	1.29931e-192	0.489901	0.704	0.579	2.93086e-188	Memory-like CD8αα_SC0
mt-Nd1	7.46589e-192	0.408899	0.911	0.875	1.68408e-187	Memory-like CD8αα_SC0
Ppia	3.05538e-190	0.317702	0.98	0.94	6.89201e-186	Memory-like CD8αα_SC0
Rras2	2.42678e-188	0.730477	0.518	0.378	5.47409e-184	Memory-like CD8αα_SC0
mt-Atp6	9.47581e-188	0.290908	0.999	0.995	2.13746e-183	Memory-like CD8αα_SC0
Tagln2	1.73683e-181	0.513591	0.335	0.185	3.91776e-177	Memory-like CD8αα_SC0
Sox5	6.4785e-180	0.71356	0.161	0.055	1.46135e-175	Memory-like CD8αα_SC0
Pcgf5	1.37465e-179	0.598789	0.476	0.322	3.10079e-175	Memory-like CD8αα_SC0
mt-Nd2	1.32981e-178	0.394813	0.905	0.861	2.99965e-174	Memory-like CD8αα_SC0
Ptma	3.78054e-178	0.285974	0.981	0.959	8.52776e-174	Memory-like CD8αα_SC0
Rps15	9.8881e-178	0.298944	0.975	0.968	2.23046e-173	Memory-like CD8αα_SC0
Antxr2	1.30844e-176	0.455828	0.262	0.123	2.95146e-172	Memory-like CD8αα_SC0
Emid1	6.10808e-176	0.554441	0.389	0.239	1.3778e-171	Memory-like CD8αα_SC0
Tcrg-V1	5.89432e-172	0.534541	0.409	0.258	1.32958e-167	Memory-like CD8αα_SC0
Lztfl1	4.58412e-171	0.551741	0.274	0.14	1.03404e-166	Memory-like CD8αα_SC0
Utrn	1.34533e-170	0.416457	0.868	0.809	3.03465e-166	Memory-like CD8αα_SC0
Hspe1	3.26693e-170	0.46849	0.751	0.637	7.3692e-166	Memory-like CD8αα_SC0
Rps6	1.10904e-169	0.327934	0.959	0.919	2.50166e-165	Memory-like CD8αα_SC0
Rpl24	1.46852e-169	0.295286	0.976	0.957	3.31253e-165	Memory-like CD8αα_SC0
Xcl1	4.0196e-167	0.292631	0.656	0.443	9.06701e-163	Memory-like CD8αα_SC0
Znrf3	1.64987e-164	0.541089	0.611	0.471	3.72161e-160	Memory-like CD8αα_SC0
Eef1b2	1.17211e-163	0.360827	0.887	0.81	2.64394e-159	Memory-like CD8αα_SC0
Gm19705	6.98866e-163	0.316456	0.123	0.036	1.57643e-158	Memory-like CD8αα_SC0
Fam241a	4.2091e-161	0.669782	0.487	0.34	9.49447e-157	Memory-like CD8αα_SC0
Ipcef1	4.52577e-161	0.454061	0.806	0.745	1.02088e-156	Memory-like CD8αα_SC0
Dip2c	2.57245e-160	0.473926	0.181	0.071	5.80268e-156	Memory-like CD8αα_SC0
Rps17	4.46218e-160	0.361835	0.9	0.847	1.00653e-155	Memory-like CD8αα_SC0
Tnfrsf26	7.52168e-158	0.290491	0.113	0.032	1.69667e-153	Memory-like CD8αα_SC0
Foxp1	6.05238e-156	0.423911	0.875	0.836	1.36523e-151	Memory-like CD8αα_SC0
Stt3b	1.35152e-153	0.535816	0.611	0.498	3.04861e-149	Memory-like CD8αα_SC0
Large1	7.46427e-153	0.493228	0.21	0.094	1.68371e-148	Memory-like CD8αα_SC0
Scml4	2.00211e-152	0.55055	0.678	0.572	4.51615e-148	Memory-like CD8αα_SC0
Rpl23a	1.68477e-151	0.313024	0.944	0.886	3.80034e-147	Memory-like CD8αα_SC0
Cd226	5.77183e-150	0.357163	0.726	0.549	1.30195e-145	Memory-like CD8αα_SC0
Rpl14	2.95026e-149	0.280678	0.968	0.932	6.65491e-145	Memory-like CD8αα_SC0
Ramp3	3.81831e-147	0.468484	0.206	0.094	8.61297e-143	Memory-like CD8αα_SC0
Zfp53	2.71597e-143	0.620649	0.441	0.308	6.12641e-139	Memory-like CD8αα_SC0
Nfkb1	1.79919e-141	0.4497	0.589	0.453	4.05843e-137	Memory-like CD8αα_SC0
Ston2	1.00905e-139	0.301683	0.103	0.029	2.27611e-135	Memory-like CD8αα_SC0
Trib2	2.64781e-138	0.293833	0.117	0.038	5.97266e-134	Memory-like CD8αα_SC0
Ltb	2.31587e-135	0.478878	0.677	0.576	5.2239e-131	Memory-like CD8αα_SC0
Bzw2	1.91967e-134	0.52686	0.324	0.192	4.3302e-130	Memory-like CD8αα_SC0
Tpm4	1.20514e-132	0.393939	0.205	0.097	2.71844e-128	Memory-like CD8αα_SC0
Bicdl1	5.20982e-132	0.48191	0.329	0.201	1.17518e-127	Memory-like CD8αα_SC0
Rpl27	7.64047e-132	0.25656	0.974	0.95	1.72346e-127	Memory-like CD8αα_SC0
Elmsan1	2.28117e-131	0.538332	0.583	0.465	5.14564e-127	Memory-like CD8αα_SC0
mt-Nd4	1.01948e-130	0.310498	0.939	0.915	2.29965e-126	Memory-like CD8αα_SC0
Snrpg	4.75446e-130	0.32714	0.891	0.821	1.07246e-125	Memory-like CD8αα_SC0
Tespa1	1.16986e-129	0.463232	0.519	0.393	2.63886e-125	Memory-like CD8αα_SC0
Gm35188	1.29855e-128	0.348606	0.148	0.059	2.92914e-124	Memory-like CD8αα_SC0
Oprm1	1.72099e-125	0.489354	0.516	0.403	3.88203e-121	Memory-like CD8αα_SC0
Pced1b	8.86994e-125	0.512293	0.406	0.282	2.00079e-120	Memory-like CD8αα_SC0
Trbc2	1.77651e-124	0.37137	0.935	0.904	4.00727e-120	Memory-like CD8αα_SC0
Psme1	6.1071e-121	0.374631	0.771	0.707	1.37758e-116	Memory-like CD8αα_SC0
Cd2	1.13076e-120	0.31747	0.166	0.072	2.55065e-116	Memory-like CD8αα_SC0
Btg1	1.68383e-118	0.255429	0.993	0.986	3.79821e-114	Memory-like CD8αα_SC0
D030028A08Rik	4.64501e-118	0.344112	0.186	0.089	1.04777e-113	Memory-like CD8αα_SC0
Airn	1.12453e-117	0.383117	0.863	0.804	2.5366e-113	Memory-like CD8αα_SC0
Snhg1	1.05001e-115	0.455017	0.4	0.28	2.36851e-111	Memory-like CD8αα_SC0
Ldlrad4	6.79262e-114	0.403289	0.742	0.661	1.53221e-109	Memory-like CD8αα_SC0
Cuedc1	4.99579e-111	0.266052	0.116	0.044	1.1269e-106	Memory-like CD8αα_SC0
Id3	6.60311e-111	0.27664	0.104	0.036	1.48946e-106	Memory-like CD8αα_SC0
2410006H16Rik	2.15211e-110	0.396578	0.659	0.558	4.8545e-106	Memory-like CD8αα_SC0
Npm1	2.66304e-108	0.313708	0.819	0.76	6.00701e-104	Memory-like CD8αα_SC0
Dse	3.29692e-106	0.310231	0.114	0.043	7.43685e-102	Memory-like CD8αα_SC0
Dennd2d	5.56615e-105	0.347289	0.248	0.142	1.25556e-100	Memory-like CD8αα_SC0
Nme2	2.20115e-103	0.368508	0.625	0.531	4.96514e-99	Memory-like CD8αα_SC0
Atp8a1	5.49221e-102	0.417878	0.628	0.55	1.23888e-97	Memory-like CD8αα_SC0
Fchsd2	2.77889e-101	0.416539	0.586	0.489	6.26835e-97	Memory-like CD8αα_SC0
Tle4	8.36277e-101	0.361075	0.783	0.728	1.88639e-96	Memory-like CD8αα_SC0
Nck2	3.0104e-100	0.335427	0.189	0.097	6.79055e-96	Memory-like CD8αα_SC0
Eml5	8.14475e-100	0.413366	0.324	0.212	1.83721e-95	Memory-like CD8αα_SC0
Ar	9.27722e-100	0.477868	0.202	0.107	2.09266e-95	Memory-like CD8αα_SC0
Tanc2	1.82188e-99	0.424336	0.231	0.13	4.10962e-95	Memory-like CD8αα_SC0
Zdhhc13	6.86738e-96	0.320748	0.159	0.077	1.54908e-91	Memory-like CD8αα_SC0
Srpk2	3.93847e-95	0.411513	0.49	0.384	8.884e-91	Memory-like CD8αα_SC0
Cd9	6.11474e-94	0.273917	0.146	0.068	1.3793e-89	Memory-like CD8αα_SC0
Cdk2ap2	2.43925e-90	0.369182	0.53	0.441	5.50221e-86	Memory-like CD8αα_SC0
Igf2r	3.48535e-90	0.38782	0.606	0.53	7.86191e-86	Memory-like CD8αα_SC0
Zfp326	9.08121e-90	0.360644	0.218	0.125	2.04845e-85	Memory-like CD8αα_SC0
Elmo1	2.45676e-89	0.307342	0.779	0.714	5.54172e-85	Memory-like CD8αα_SC0
Il2ra	2.78344e-89	0.274107	0.106	0.041	6.2786e-85	Memory-like CD8αα_SC0
Sipa1l2	8.06022e-89	0.354879	0.254	0.156	1.81814e-84	Memory-like CD8αα_SC0
Vamp5	2.927e-88	0.271705	0.149	0.072	6.60243e-84	Memory-like CD8αα_SC0
Atp11b	7.6292e-88	0.424092	0.626	0.559	1.72092e-83	Memory-like CD8αα_SC0
Rpl36al	2.18156e-85	0.267818	0.881	0.843	4.92095e-81	Memory-like CD8αα_SC0
Cd84	2.73321e-85	0.369276	0.322	0.221	6.16529e-81	Memory-like CD8αα_SC0
Boll	6.93173e-85	0.295074	0.116	0.05	1.56359e-80	Memory-like CD8αα_SC0
Dgka	7.03442e-84	0.372407	0.308	0.207	1.58675e-79	Memory-like CD8αα_SC0
Prkcq	5.13078e-83	0.369365	0.669	0.61	1.15735e-78	Memory-like CD8αα_SC0
Tgfbr2	4.38908e-82	0.349629	0.717	0.676	9.90044e-78	Memory-like CD8αα_SC0
Ndufa4	3.07126e-80	0.286371	0.72	0.644	6.92785e-76	Memory-like CD8αα_SC0
Smad3	7.57348e-79	0.285544	0.154	0.078	1.70835e-74	Memory-like CD8αα_SC0
Cish	1.28444e-78	0.354235	0.296	0.2	2.89732e-74	Memory-like CD8αα_SC0
Slc9a9	3.26557e-78	0.292714	0.723	0.654	7.36614e-74	Memory-like CD8αα_SC0
Fam117a	4.61034e-76	0.265028	0.142	0.071	1.03995e-71	Memory-like CD8αα_SC0
Nlk	7.21976e-76	0.307245	0.757	0.712	1.62856e-71	Memory-like CD8αα_SC0
Tiparp	3.15882e-75	0.572505	0.441	0.36	7.12534e-71	Memory-like CD8αα_SC0
Prag1	7.83682e-75	0.4066	0.505	0.426	1.76775e-70	Memory-like CD8αα_SC0
Cpq	1.72887e-72	0.413794	0.23	0.148	3.8998e-68	Memory-like CD8αα_SC0
Gm43434	1.66471e-71	0.346787	0.239	0.155	3.75508e-67	Memory-like CD8αα_SC0
Gm2000	9.40083e-71	0.335368	0.524	0.452	2.12055e-66	Memory-like CD8αα_SC0
Kit	1.55833e-70	0.422836	0.458	0.36	3.51512e-66	Memory-like CD8αα_SC0
mt-Nd3	2.81355e-70	0.335065	0.502	0.418	6.34653e-66	Memory-like CD8αα_SC0
Akap6	5.06357e-69	0.557277	0.253	0.168	1.14219e-64	Memory-like CD8αα_SC0
Cdyl2	5.13867e-69	0.375149	0.572	0.498	1.15913e-64	Memory-like CD8αα_SC0
Nsa2	2.06474e-68	0.308205	0.715	0.667	4.65743e-64	Memory-like CD8αα_SC0
Kdm6b	6.48187e-68	0.355201	0.381	0.289	1.46212e-63	Memory-like CD8αα_SC0
Klf4	1.04212e-66	0.327581	0.132	0.068	2.35071e-62	Memory-like CD8αα_SC0
Mast4	5.21357e-66	0.284936	0.137	0.072	1.17602e-61	Memory-like CD8αα_SC0
Kras	2.27461e-65	0.371531	0.514	0.445	5.13083e-61	Memory-like CD8αα_SC0
Map4k4	8.49305e-65	0.336718	0.633	0.585	1.91578e-60	Memory-like CD8αα_SC0
Rpp21	2.18977e-64	0.306701	0.582	0.52	4.93947e-60	Memory-like CD8αα_SC0
Sesn3	2.39557e-64	0.351419	0.696	0.659	5.40369e-60	Memory-like CD8αα_SC0
Thy1	3.72439e-64	0.274821	0.286	0.188	8.40111e-60	Memory-like CD8αα_SC0
Fam169b	8.04957e-64	0.289732	0.194	0.118	1.81574e-59	Memory-like CD8αα_SC0
Peli1	1.85634e-63	0.26426	0.901	0.887	4.18734e-59	Memory-like CD8αα_SC0
Hnrnpf	3.6276e-63	0.252138	0.785	0.747	8.18278e-59	Memory-like CD8αα_SC0
Zbtb16	8.82723e-63	0.432286	0.219	0.141	1.99116e-58	Memory-like CD8αα_SC0
Scmh1	2.86756e-62	0.363606	0.243	0.161	6.46835e-58	Memory-like CD8αα_SC0
Pik3ip1	2.42382e-61	0.285614	0.181	0.109	5.46742e-57	Memory-like CD8αα_SC0
Snhg8	7.59742e-61	0.338168	0.546	0.481	1.71375e-56	Memory-like CD8αα_SC0
Rhoh	1.77312e-60	0.34441	0.664	0.63	3.99963e-56	Memory-like CD8αα_SC0
Gramd1a	3.3454e-58	0.290348	0.619	0.571	7.54622e-54	Memory-like CD8αα_SC0
Prrc2c	1.37366e-57	0.251821	0.843	0.838	3.09856e-53	Memory-like CD8αα_SC0
Atp5g2	4.28873e-57	0.252279	0.741	0.696	9.67408e-53	Memory-like CD8αα_SC0
Nfatc3	1.43147e-56	0.339993	0.65	0.615	3.22896e-52	Memory-like CD8αα_SC0
Patj	2.68583e-55	0.331791	0.28	0.202	6.05843e-51	Memory-like CD8αα_SC0
Dnaja1	3.33909e-55	0.281473	0.761	0.732	7.53198e-51	Memory-like CD8αα_SC0
Mbnl2	9.73452e-55	0.324721	0.748	0.715	2.19582e-50	Memory-like CD8αα_SC0
Cdh1	3.7675e-54	0.362248	0.449	0.379	8.49835e-50	Memory-like CD8αα_SC0
Fam189b	8.43749e-53	0.314997	0.47	0.405	1.90324e-48	Memory-like CD8αα_SC0
Emb	1.1755e-52	0.396334	0.798	0.789	2.65157e-48	Memory-like CD8αα_SC0
Nop10	2.69239e-52	0.262064	0.642	0.588	6.07323e-48	Memory-like CD8αα_SC0
Ndufa6	8.48371e-52	0.25449	0.699	0.661	1.91367e-47	Memory-like CD8αα_SC0
Ehd3	1.86293e-51	0.286548	0.219	0.149	4.20221e-47	Memory-like CD8αα_SC0
Khdrbs1	3.51989e-51	0.338775	0.505	0.452	7.93981e-47	Memory-like CD8αα_SC0
Rfc1	1.13984e-50	0.295556	0.337	0.261	2.57113e-46	Memory-like CD8αα_SC0
Wnt5b	1.3217e-50	0.321334	0.496	0.417	2.98136e-46	Memory-like CD8αα_SC0
Chd2	2.21406e-50	0.284243	0.73	0.698	4.99426e-46	Memory-like CD8αα_SC0
Cbl	1.00333e-49	0.263158	0.684	0.649	2.26322e-45	Memory-like CD8αα_SC0
Ppm1l	1.49411e-49	0.365642	0.241	0.168	3.37025e-45	Memory-like CD8αα_SC0
[truncated: 2,180 more rows]
[truncated: 5,000 more columns]

## Sheet: Supplementary Table 4
Supplementary Table 4. GO BP terms enriched in each CD8+ T cell subtypes, with statistical significance determined through a two-sided Wilcoxon Rank Sum test.
Cluster	ID	Description	GeneRatio	BgRatio	pvalue	p.adjust	qvalue	geneID	Count
Effector-like CD8αα_SC0	GO:0002683	negative regulation of immune system process	36/302	460/29008	5.14803e-21	1.8605e-17	1.26154e-17	Casp3/Cd200/Cd200r1/Clnk/Cst7/Fcer1g/Fgl2/Gpr55/Hmgb1/Id2/Klrd1/Klre1/Lag3/Laptm5/Lgals3/Lyn/Padi2/Pag1/Pik3r1/Prdm1/Prkar1a/Ptger4/Ptprj/Rin3/Rnf125/Runx1/Samsn1/Sec14l1/Serpinb9/Sh2d1b1/Sla2/Tgfb3/Tigit/Tyrobp/Ubash3b/Vsir	36
Effector-like CD8αα_SC0	GO:0050866	negative regulation of cell activation	20/302	223/29008	2.82163e-13	2.8905e-10	1.95995e-10	Casp3/Cd200/Clnk/Cst7/Fgl2/Hmgb1/Id2/Lag3/Laptm5/Lgals3/Lyn/Pag1/Prdm1/Prkar1a/Runx1/Samsn1/Tigit/Tyrobp/Ubash3b/Vsir	20
Effector-like CD8αα_SC0	GO:0010563	negative regulation of phosphorus metabolic process	27/302	453/29008	3.8337e-13	2.8905e-10	1.95995e-10	Casp3/Entpd1/Errfi1/Gstp1/Irs2/Lats2/Lrrk1/Lyn/Pde4d/Pecam1/Pik3cb/Plek/Ppp1r16b/Prkar1a/Ptpn5/Ptprj/Rgs2/Samsn1/Sh2d1b1/Smyd3/Spry2/Stat3/Stk39/Swap70/Tiprl/Ubash3b/Xdh	27
Effector-like CD8αα_SC0	GO:0045936	negative regulation of phosphate metabolic process	27/302	453/29008	3.8337e-13	2.8905e-10	1.95995e-10	Casp3/Entpd1/Errfi1/Gstp1/Irs2/Lats2/Lrrk1/Lyn/Pde4d/Pecam1/Pik3cb/Plek/Ppp1r16b/Prkar1a/Ptpn5/Ptprj/Rgs2/Samsn1/Sh2d1b1/Smyd3/Spry2/Stat3/Stk39/Swap70/Tiprl/Ubash3b/Xdh	27
Effector-like CD8αα_SC0	GO:0002695	negative regulation of leukocyte activation	19/302	200/29008	3.99903e-13	2.8905e-10	1.95995e-10	Casp3/Cd200/Clnk/Cst7/Fgl2/Hmgb1/Id2/Lag3/Laptm5/Lgals3/Lyn/Pag1/Prdm1/Prkar1a/Runx1/Samsn1/Tigit/Tyrobp/Vsir	19
Effector-like CD8αα_SC0	GO:0030099	myeloid cell differentiation	24/302	426/29008	2.64391e-11	1.36501e-08	9.25566e-09	Acvr2a/Camk4/Car2/Casp3/Ccl5/Cd101/Fcer1g/Gab2/Gpr171/Gpr55/Hmgb1/Hmgb2/Id2/Irf8/Lrrk1/Lyn/Pik3r1/Ptpn11/Rabgap1l/Runx1/Stat3/Trf/Tyrobp/Ubash3b	24
Effector-like CD8αα_SC0	GO:0022408	negative regulation of cell-cell adhesion	17/302	206/29008	6.673e-11	3.01453e-08	2.04405e-08	B4galnt2/Casp3/Epcam/Fgl2/Gstp1/Hmgb1/Lag3/Laptm5/Lgals3/Pag1/Pik3r1/Prkar1a/Runx1/Swap70/Tigit/Ubash3b/Vsir	17
Effector-like CD8αα_SC0	GO:1903706	regulation of hemopoiesis	22/302	398/29008	2.61885e-10	9.46454e-08	6.41757e-08	Acvr2a/Braf/Car2/Ccl5/Cd101/Fgl2/Gpr171/Gpr55/Hmgb1/Hmgb2/Id2/Lag3/Lyn/Pik3r1/Prdm1/Runx1/Sh3rf1/Stat3/Tyrobp/Ubash3b/Vsir/Zfp36l2	22
Effector-like CD8αα_SC0	GO:0001933	negative regulation of protein phosphorylation	20/302	349/29008	9.34759e-10	2.59863e-07	1.76204e-07	Casp3/Errfi1/Gstp1/Lats2/Lrrk1/Lyn/Pde4d/Pecam1/Pik3cb/Prkar1a/Ptpn5/Ptprj/Rgs2/Samsn1/Sh2d1b1/Smyd3/Spry2/Stk39/Ubash3b/Xdh	20
Effector-like CD8αα_SC0	GO:0002768	immune response-regulating cell surface receptor signaling pathway	19/302	351/29008	6.29721e-09	1.42238e-06	9.64468e-07	Bcl2/Braf/Cd3e/Fcer1g/Igha/Klrd1/Klre1/Laptm5/Lat2/Lgals3/Lyn/Pde4d/Ptprj/Rbck1/Sh2d1b1/Sla2/Trdc/Txk/Tyrobp	19
Effector-like CD8αα_SC0	GO:0051271	negative regulation of cellular component movement	18/302	315/29008	6.87973e-09	1.46255e-06	9.91704e-07	Arap3/Bcl2/Braf/Calr/Cd200/Cd200r1/Cnih2/Frmd5/Gna13/Gstp1/Hmgb1/Padi2/Ptger4/Ptprj/Rin3/Sema6d/Srgap3/Stat3	18
Effector-like CD8αα_SC0	GO:0050900	leukocyte migration	19/302	373/29008	1.67696e-08	3.03026e-06	2.05471e-06	Calr/Ccl5/Cd200/Cd200r1/Fcer1g/Gcnt1/Hmgb1/Lgals3/Lyn/Padi2/Pde4d/Pecam1/Ptger4/Ptprj/Rin3/Selplg/Spp1/Stk39/Swap70	19
Effector-like CD8αα_SC0	GO:0008277	regulation of G protein-coupled receptor signaling pathway	12/302	136/29008	2.09519e-08	3.38008e-06	2.29191e-06	Adrb1/Arrdc3/Ccl5/Grk3/Kctd12/Pde4a/Pde4d/Plek/Rgs1/Rgs2/Rgs9/Rnf157	12
Effector-like CD8αα_SC0	GO:0040013	negative regulation of locomotion	18/302	341/29008	2.33818e-08	3.38008e-06	2.29191e-06	Arap3/Arrdc3/Bcl2/Braf/Calr/Cd200/Cd200r1/Frmd5/Gna13/Gstp1/Hmgb1/Padi2/Ptger4/Ptprj/Rin3/Sema6d/Srgap3/Stat3	18
Effector-like CD8αα_SC0	GO:0060326	cell chemotaxis	17/302	312/29008	3.64577e-08	4.54339e-06	3.08071e-06	Calr/Ccl5/Ccrl2/Elmo2/Fcer1g/Gstp1/Hmgb1/Hmgb2/Lgals3/Lyn/Padi2/Pde4d/Ptprj/Rin3/Spp1/Stk39/Swap70	17
Effector-like CD8αα_SC0	GO:0001819	positive regulation of cytokine production	21/302	500/29008	8.08258e-08	9.12827e-06	6.18956e-06	Ccl5/Cd200/Cd3e/Clnk/Fcer1g/Hmgb1/Hmgb2/Irf8/Klre1/Laptm5/Pde4d/Pik3r1/Ptger4/Ptpn11/Ptprj/Runx1/Stat3/Sulf2/Tigit/Txk/Tyrobp	21
Effector-like CD8αα_SC0	GO:0001818	negative regulation of cytokine production	16/302	292/29008	8.55557e-08	9.36964e-06	6.35323e-06	Cd200/Cd200r1/Errfi1/Gstp1/Hmgb1/Lag3/Laptm5/N4bp1/Ptger4/Rnf125/Sh2d1b1/Tgfb3/Tigit/Tnfrsf9/Tyrobp/Vsir	16
Effector-like CD8αα_SC0	GO:0002831	regulation of response to biotic stimulus	17/302	337/29008	1.10708e-07	1.11139e-05	7.53592e-06	Ccl5/Clnk/Fgl2/Hmgb1/Hmgb2/Klrd1/Klre1/Lag3/N4bp1/Ncf1/Prdm1/Rnf125/Sec14l1/Serpinb9/Sh2d1b1/Txk/Tyrobp	17
Effector-like CD8αα_SC0	GO:0070663	regulation of leukocyte proliferation	15/302	261/29008	1.17589e-07	1.12607e-05	7.63552e-06	Bcl2/Casp3/Ccl5/Cd3e/Gstp1/Hmgb1/Irs2/Laptm5/Lgals3/Lyn/Prdm1/Prkar1a/Sh3rf1/Tyrobp/Vsir	15
Effector-like CD8αα_SC0	GO:0045453	bone resorption	9/302	78/29008	1.24017e-07	1.12607e-05	7.63552e-06	Car2/Gpr55/Itgav/Lrrk1/Ptger4/Rab7/Spp1/Trf/Ubash3b	9
Effector-like CD8αα_SC0	GO:0050868	negative regulation of T cell activation	11/302	131/29008	1.36148e-07	1.20009e-05	8.13742e-06	Casp3/Fgl2/Hmgb1/Lag3/Laptm5/Lgals3/Pag1/Prkar1a/Runx1/Tigit/Vsir	11
Effector-like CD8αα_SC0	GO:0032102	negative regulation of response to external stimulus	18/302	398/29008	2.37176e-07	1.93412e-05	1.31146e-05	Cd200/Cd200r1/Cst7/Fgl2/Gstp1/Klrd1/Klre1/Metrnl/Padi2/Prdm1/Ptger4/Rin3/Rnf125/Sec14l1/Sema6d/Serpinb9/Sh2d1b1/Ubash3b	18
Effector-like CD8αα_SC0	GO:0050670	regulation of lymphocyte proliferation	14/302	241/29008	2.7366e-07	2.10117e-05	1.42473e-05	Bcl2/Casp3/Ccl5/Cd3e/Hmgb1/Irs2/Laptm5/Lgals3/Lyn/Prdm1/Prkar1a/Sh3rf1/Tyrobp/Vsir	14
Effector-like CD8αα_SC0	GO:0030168	platelet activation	9/302	86/29008	2.90789e-07	2.10117e-05	1.42473e-05	Entpd1/Fcer1g/Gna13/Lyn/Pik3cb/Plek/Ptprj/Txk/Ubash3b	9
Effector-like CD8αα_SC0	GO:1903532	positive regulation of secretion by cell	17/302	361/29008	2.93066e-07	2.10117e-05	1.42473e-05	Acvr2a/Adrb1/Fcer1g/Gab2/Glp1r/Glrx/Irs2/Lgals3/Nr3c1/Ptger4/Ptpn11/Rab7/Runx1/Sdcbp/Spp1/Tgfb3/Wls	17
Effector-like CD8αα_SC0	GO:0031589	cell-substrate adhesion	17/302	366/29008	3.55293e-07	2.4227e-05	1.64274e-05	Bcl2/Bcl2l11/Braf/Calr/Cd3e/Cdh13/Dock5/Fndc3b/Itgav/Lamb3/Nedd9/Pecam1/Pik3cb/Pik3r1/Ptpn11/Ptprj/Spp1	17
Effector-like CD8αα_SC0	GO:0032613	interleukin-10 production	8/302	65/29008	3.79533e-07	2.54006e-05	1.72232e-05	Fcer1g/Hmgb1/Ptger4/Stat3/Tigit/Tnfrsf9/Tyrobp/Vsir	8
Effector-like CD8αα_SC0	GO:0007159	leukocyte cell-cell adhesion	17/302	373/29008	4.62643e-07	2.90622e-05	1.97061e-05	Casp3/Ccl5/Cd3e/Fgl2/Gcnt1/Gstp1/Hmgb1/Lag3/Laptm5/Lgals3/Pag1/Pecam1/Prkar1a/Runx1/Selplg/Tigit/Vsir	17
Effector-like CD8αα_SC0	GO:0051348	negative regulation of transferase activity	14/302	259/29008	6.52313e-07	3.84298e-05	2.60579e-05	Casp3/Errfi1/Gstp1/Irs2/Lats2/Lyn/Pik3cb/Prkar1a/Ptpn5/Ptprj/Rgs2/Smyd3/Spry2/Ubash3b	14
Effector-like CD8αα_SC0	GO:0032103	positive regulation of response to external stimulus	18/302	427/29008	6.59283e-07	3.84298e-05	2.60579e-05	Braf/Calr/Ccl5/Cdh13/Clnk/Fcer1g/Hmgb1/Hmgb2/Klrd1/Klre1/Lag3/Ptger4/Ptprj/Sh2d1b1/Stk39/Swap70/Txk/Tyrobp	18
Effector-like CD8αα_SC0	GO:0007229	integrin-mediated signaling pathway	9/302	96/29008	7.48666e-07	4.22762e-05	2.8666e-05	Fcer1g/Gab2/Itgad/Itgav/Itgax/Plek/Ptpn11/Txk/Tyrobp	9
Effector-like CD8αα_SC0	GO:0042113	B cell activation	18/302	434/29008	8.32553e-07	4.55886e-05	3.0912e-05	Bcl2/Casp3/Hmces/Id2/Igha/Irf8/Irs2/Laptm5/Lat2/Lyn/Pik3r1/Prdm1/Ptprj/Samsn1/Swap70/Trdc/Tyrobp/Zfp36l2	18
Effector-like CD8αα_SC0	GO:0070661	leukocyte proliferation	16/302	358/29008	1.30433e-06	7.03561e-05	4.7706e-05	Bcl2/Casp3/Ccl5/Cd3e/Gstp1/Hmgb1/Irs2/Itgad/Laptm5/Lgals3/Lyn/Prdm1/Prkar1a/Sh3rf1/Tyrobp/Vsir	16
Effector-like CD8αα_SC0	GO:0031348	negative regulation of defense response	13/302	236/29008	1.32965e-06	7.06667e-05	4.79166e-05	Cd200/Cd200r1/Cst7/Fgl2/Gstp1/Klrd1/Klre1/Metrnl/Ptger4/Rnf125/Sec14l1/Serpinb9/Sh2d1b1	13
Effector-like CD8αα_SC0	GO:0014909	smooth muscle cell migration	9/302	103/29008	1.35995e-06	7.12301e-05	4.82986e-05	Bcl2/Ccl5/Dock5/Gna13/Gstp1/Pde4d/Ptger4/S100a11/Sema6d	9
Effector-like CD8αα_SC0	GO:0046849	bone remodeling	9/302	105/29008	1.59908e-06	8.10024e-05	5.49249e-05	Car2/Gpr55/Itgav/Lrrk1/Ptger4/Rab7/Spp1/Trf/Ubash3b	9
Effector-like CD8αα_SC0	GO:0045986	negative regulation of smooth muscle contraction	5/302	20/29008	1.61377e-06	8.10024e-05	5.49249e-05	Adrb1/Dock5/Ncf1/Ptger4/Rgs2	5
Effector-like CD8αα_SC0	GO:0060249	anatomical structure homeostasis	15/302	322/29008	1.68493e-06	8.34158e-05	5.65613e-05	Bcl2/Car2/Cd7/Gpr55/Itgav/Lrrk1/Napsa/Ptger4/Ptpn11/Rab7/Slc28a2/Spp1/Stk39/Trf/Ubash3b	15
Effector-like CD8αα_SC0	GO:0002366	leukocyte activation involved in immune response	15/302	324/29008	1.81866e-06	8.88195e-05	6.02254e-05	Clnk/Fcer1g/Fgl2/Gab2/Hmces/Hmgb1/Irf8/Lat2/Lgals3/Lyn/Ptger4/Sh2d1b1/Stat3/Swap70/Tyrobp	15
Effector-like CD8αα_SC0	GO:0046651	lymphocyte proliferation	15/302	330/29008	2.27885e-06	0.000105587	7.15947e-05	Bcl2/Casp3/Ccl5/Cd3e/Hmgb1/Irs2/Itgad/Laptm5/Lgals3/Lyn/Prdm1/Prkar1a/Sh3rf1/Tyrobp/Vsir	15
Effector-like CD8αα_SC0	GO:0045785	positive regulation of cell adhesion	18/302	471/29008	2.64533e-06	0.000118028	8.00303e-05	Braf/Calr/Ccl5/Cd3e/Cdh13/Dock5/Frmd5/Hmgb1/Itgav/Magi1/Nedd9/Pde4d/Ptger4/Ptpn11/Ptprj/Runx1/Spp1/Vsir	18
Effector-like CD8αα_SC0	GO:0033002	muscle cell proliferation	13/302	255/29008	3.13088e-06	0.000137271	9.30785e-05	Ccl5/Cdh13/Gna13/Gstp1/Id2/Pde4d/Pik3r1/Pim1/Prkar1a/Stat3/Tgfb3/Vgll4/Vipr2	13
Effector-like CD8αα_SC0	GO:0002449	lymphocyte mediated immunity	18/302	477/29008	3.15471e-06	0.000137271	9.30785e-05	Cd8a/Clnk/Fcer1g/Fgl2/Gzmb/Hmces/Hmgb1/Igha/Klrd1/Klre1/Lag3/Prf1/Serpinb9/Sh2d1b1/Stx7/Swap70/Trdc/Vsir	18
Effector-like CD8αα_SC0	GO:0046631	alpha-beta T cell activation	11/302	180/29008	3.22513e-06	0.000137271	9.30785e-05	Bcl2/Braf/Cd3e/Hmgb1/Prdm1/Ptger4/Runx1/Sh3rf1/Stat3/Txk/Vsir	11
Effector-like CD8αα_SC0	GO:0045088	regulation of innate immune response	12/302	217/29008	3.26654e-06	0.000137271	9.30785e-05	Clnk/Hmgb1/Hmgb2/Klrd1/Klre1/Lag3/N4bp1/Ncf1/Serpinb9/Sh2d1b1/Txk/Tyrobp	12
Effector-like CD8αα_SC0	GO:0006874	cellular calcium ion homeostasis	18/302	490/29008	4.57418e-06	0.000174012	0.000117991	Adrb1/Asph/Bcl2/Ccl5/Ccrl2/Glp1r/Gna13/Gpr55/Hmgb1/Itgav/Lyn/Pde4d/Pik3cb/Ptger4/Spp1/Swap70/Tmtc4/Ubash3b	18
Effector-like CD8αα_SC0	GO:0048545	response to steroid hormone	12/302	226/29008	4.95806e-06	0.000179364	0.000121621	Bcl2/Calr/Hmgb1/Hmgb2/Klf9/Nr3c1/Padi2/Pik3r1/Smyd3/Spp1/Tgfb3/Zfp36l2	12
Effector-like CD8αα_SC0	GO:0050920	regulation of chemotaxis	12/302	229/29008	5.67225e-06	0.000202031	0.00013699	Calr/Ccl5/Cdh13/Gstp1/Hmgb1/Lyn/Padi2/Ptprj/Rin3/Sema6d/Stk39/Swap70	12
Effector-like CD8αα_SC0	GO:0150077	regulation of neuroinflammatory response	5/302	28/29008	9.55454e-06	0.00031679	0.000214804	Cd200/Cd200r1/Cd200r2/Cd200r4/Cst7	5
Effector-like CD8αα_SC0	GO:0031343	positive regulation of cell killing	8/302	100/29008	1.02146e-05	0.000332572	0.000225505	Bcl2l11/Klrd1/Klre1/Lag3/Prf1/Sh2d1b1/Stx7/Tyrobp	8
Effector-like CD8αα_SC0	GO:0001909	leukocyte mediated cytotoxicity	10/302	168/29008	1.13875e-05	0.00036745	0.000249155	Gzmb/Klrd1/Klre1/Lag3/Ncf1/Prf1/Serpinb9/Sh2d1b1/Stx7/Tyrobp	10
Effector-like CD8αα_SC0	GO:0070997	neuron death	16/302	428/29008	1.25335e-05	0.000390484	0.000264774	Bcl2/Bcl2l11/Braf/Casp3/Ccl5/Cd200/Cd200r1/Glp1r/Nr3c1/Nr4a2/Oxr1/Ptpn5/Stat3/Tgfb3/Tmtc4/Tyrobp	16
Effector-like CD8αα_SC0	GO:1901214	regulation of neuron death	15/302	384/29008	1.40357e-05	0.000429873	0.000291482	Bcl2/Bcl2l11/Braf/Casp3/Ccl5/Cd200/Cd200r1/Glp1r/Nr3c1/Nr4a2/Oxr1/Ptpn5/Stat3/Tgfb3/Tyrobp	15
Effector-like CD8αα_SC0	GO:0071887	leukocyte apoptotic process	9/302	140/29008	1.69686e-05	0.000498573	0.000338065	Bcl2l11/Ccl5/Cd3g/Fcer1g/Irs2/Lgals3/Lyn/Pik3cb/Serpinb9	9
Effector-like CD8αα_SC0	GO:0035265	organ growth	11/302	216/29008	1.81606e-05	0.000525058	0.000356023	Adrb1/Bcl2/Bcl2l11/Lats2/Nr3c1/Pim1/Prkar1a/Ptpn11/Rgs2/Spry2/Vgll4	11
Effector-like CD8αα_SC0	GO:0009306	protein secretion	15/302	393/29008	1.83943e-05	0.000527595	0.000357744	Adrb1/Ccl5/Cd200/Dgat1/Glp1r/Glrx/Gnptab/Irs2/Plek/Ptger4/Ptpn11/Rptor/Tgfb3/Ucp2/Wls	15
Effector-like CD8αα_SC0	GO:0035592	establishment of protein localization to extracellular region	15/302	394/29008	1.89457e-05	0.000539133	0.000365567	Adrb1/Ccl5/Cd200/Dgat1/Glp1r/Glrx/Gnptab/Irs2/Plek/Ptger4/Ptpn11/Rptor/Tgfb3/Ucp2/Wls	15
Effector-like CD8αα_SC0	GO:0001906	cell killing	12/302	260/29008	2.02724e-05	0.000567942	0.000385102	Bcl2l11/Gzmb/Klrd1/Klre1/Lag3/Lgals3/Ncf1/Prf1/Serpinb9/Sh2d1b1/Stx7/Tyrobp	12
Effector-like CD8αα_SC0	GO:1901342	regulation of vasculature development	13/302	306/29008	2.20426e-05	0.000612785	0.000415508	Ccl5/Cela1/Creb3l1/Cysltr2/Hmgb1/Itgax/Lgals3/Pik3cb/Ppp1r16b/Ptger4/Runx1/Spry2/Stat3	13
Effector-like CD8αα_SC0	GO:0071692	protein localization to extracellular region	15/302	401/29008	2.32332e-05	0.000640952	0.000434607	Adrb1/Ccl5/Cd200/Dgat1/Glp1r/Glrx/Gnptab/Irs2/Plek/Ptger4/Ptpn11/Rptor/Tgfb3/Ucp2/Wls	15
Effector-like CD8αα_SC0	GO:2000106	regulation of leukocyte apoptotic process	8/302	112/29008	2.34365e-05	0.000641663	0.000435089	Ccl5/Cd3g/Fcer1g/Irs2/Lgals3/Lyn/Pik3cb/Serpinb9	8
Effector-like CD8αα_SC0	GO:0035335	peptidyl-tyrosine dephosphorylation	5/302	34/29008	2.5703e-05	0.000698427	0.000473579	Dusp5/Ptpn11/Ptpn5/Ptprj/Ubash3b	5
Effector-like CD8αα_SC0	GO:0002228	natural killer cell mediated immunity	7/302	84/29008	2.82314e-05	0.000748659	0.000507639	Clnk/Gzmb/Klrd1/Klre1/Lag3/Serpinb9/Sh2d1b1	7
Effector-like CD8αα_SC0	GO:0005980	glycogen catabolic process	4/302	18/29008	3.14071e-05	0.000813076	0.000551318	Adrb1/Hmgb1/Ppp1r3b/Pygl	4
Effector-like CD8αα_SC0	GO:0009251	glucan catabolic process	4/302	18/29008	3.14071e-05	0.000813076	0.000551318	Adrb1/Hmgb1/Ppp1r3b/Pygl	4
Effector-like CD8αα_SC0	GO:0043409	negative regulation of MAPK cascade	10/302	189/29008	3.14971e-05	0.000813076	0.000551318	Dusp5/Errfi1/Foxo1/Gstp1/Lyn/Pik3cb/Ptpn5/Ptprj/Rgs2/Spry2	10
Effector-like CD8αα_SC0	GO:0031349	positive regulation of defense response	12/302	273/29008	3.27092e-05	0.000838377	0.000568474	Ccl5/Clnk/Fcer1g/Hmgb1/Hmgb2/Klrd1/Klre1/Lag3/Ptger4/Sh2d1b1/Txk/Tyrobp	12
Effector-like CD8αα_SC0	GO:0050878	regulation of body fluid levels	14/302	366/29008	3.40782e-05	0.000855929	0.000580375	Adrb1/Entpd1/Fcer1g/Gna13/Lyn/Pik3cb/Plek/Ptger4/Ptprj/Stk39/Sytl2/Txk/Ubash3b/Xdh	14
Effector-like CD8αα_SC0	GO:0046879	hormone secretion	14/302	367/29008	3.51035e-05	0.000868932	0.000589192	Acvr2a/Ccl5/Dgat1/Glp1r/Glrx/Irs2/Lyn/Ptger4/Ptpn11/Rptor/Runx1/Slc16a10/Spp1/Ucp2	14
Effector-like CD8αα_SC0	GO:0150076	neuroinflammatory response	5/302	37/29008	3.92494e-05	0.000957027	0.000648926	Cd200/Cd200r1/Cd200r2/Cd200r4/Cst7	5
Effector-like CD8αα_SC0	GO:0050673	epithelial cell proliferation	16/302	471/29008	3.99193e-05	0.000961789	0.000652155	Acvr2a/Ccl5/Ccnd2/Cdh13/Errfi1/Hmgb1/Hmgb2/Id2/Intu/Klf9/Pik3cb/Ppp1r16b/Rptor/Stat3/Sulf2/Xdh	16
Effector-like CD8αα_SC0	GO:0043087	regulation of GTPase activity	13/302	326/29008	4.24195e-05	0.0010119	0.000686131	Adrb1/Arap3/Ccl5/Nedd9/Pecam1/Pkp4/Rabgap1l/Rasgrf1/Rgs1/Sipa1/Sipa1l1/Snx18/Spry2	13
Effector-like CD8αα_SC0	GO:0043547	positive regulation of GTPase activity	11/302	237/29008	4.2559e-05	0.0010119	0.000686131	Adrb1/Arap3/Ccl5/Nedd9/Pkp4/Rabgap1l/Rasgrf1/Rgs1/Sipa1/Sipa1l1/Snx18	11
Effector-like CD8αα_SC0	GO:0002262	myeloid cell homeostasis	10/302	196/29008	4.28908e-05	0.00101312	0.000686961	Acvr2a/Bcl2l11/Casp3/Fcer1g/Hmgb1/Hmgb2/Id2/Lyn/Pik3cb/Stat3	10
Effector-like CD8αα_SC0	GO:0009914	hormone transport	14/302	375/29008	4.43289e-05	0.00103358	0.000700833	Acvr2a/Ccl5/Dgat1/Glp1r/Glrx/Irs2/Lyn/Ptger4/Ptpn11/Rptor/Runx1/Slc16a10/Spp1/Ucp2	14
Effector-like CD8αα_SC0	GO:0046850	regulation of bone remodeling	6/302	62/29008	4.56456e-05	0.00105718	0.000716835	Car2/Itgav/Ptger4/Spp1/Trf/Ubash3b	6
Effector-like CD8αα_SC0	GO:0009166	nucleotide catabolic process	6/302	65/29008	5.97499e-05	0.00131668	0.000892796	Acot7/Art2b/Entpd1/Ncf1/Pde4d/Xdh	6
Effector-like CD8αα_SC0	GO:0050777	negative regulation of immune response	10/302	206/29008	6.51584e-05	0.00140302	0.00095134	Fgl2/Klrd1/Klre1/Lgals3/Rnf125/Samsn1/Sec14l1/Serpinb9/Sh2d1b1/Vsir	10
Effector-like CD8αα_SC0	GO:0052547	regulation of peptidase activity	15/302	441/29008	6.84006e-05	0.00145412	0.000985985	Asph/Bcl2l11/Cst3/Cst7/Hip1r/Hmgb1/Itih5/Laptm5/Lyn/Serpinb6b/Serpinb9/Sh3rf1/Stat3/Vsir/Xdh	15
Effector-like CD8αα_SC0	GO:0010950	positive regulation of endopeptidase activity	9/302	169/29008	7.43941e-05	0.00155411	0.00105378	Asph/Bcl2l11/Hip1r/Hmgb1/Laptm5/Lyn/Stat3/Vsir/Xdh	9
Effector-like CD8αα_SC0	GO:0050817	coagulation	9/302	173/29008	8.90238e-05	0.0017874	0.00121197	Entpd1/Fcer1g/Gna13/Lyn/Pik3cb/Plek/Ptprj/Txk/Ubash3b	9
Effector-like CD8αα_SC0	GO:0002274	myeloid leukocyte activation	11/302	261/29008	0.000100937	0.00200431	0.00135905	Camk4/Ccl5/Cd200/Clnk/Cst7/Fcer1g/Gab2/Hmgb1/Lat2/Lyn/Tyrobp	11
Effector-like CD8αα_SC0	GO:0007173	epidermal growth factor receptor signaling pathway	7/302	103/29008	0.000104392	0.00203931	0.00138278	Braf/Cdh13/Errfi1/Hip1r/Ptpn11/Ptprj/Rab7	7
Effector-like CD8αα_SC0	GO:0048660	regulation of smooth muscle cell proliferation	9/302	178/29008	0.000110638	0.00212138	0.00143843	Ccl5/Cdh13/Gna13/Gstp1/Id2/Pde4d/Pik3r1/Tgfb3/Vipr2	9
Effector-like CD8αα_SC0	GO:0042060	wound healing	13/302	361/29008	0.000118466	0.00222987	0.00151199	Adrb1/Entpd1/Fcer1g/Gna13/Hmgb1/Lyn/Pecam1/Pik3cb/Plek/Ptger4/Ptprj/Txk/Ubash3b	13
Effector-like CD8αα_SC0	GO:0033627	cell adhesion mediated by integrin	6/302	74/29008	0.000123918	0.00228015	0.00154609	Ccl5/Cd3e/Itgav/Lyn/Ptpn11/Swap70	6
Effector-like CD8αα_SC0	GO:0015833	peptide transport	12/302	314/29008	0.000124291	0.00228015	0.00154609	Abcb9/Car2/Ccl5/Dgat1/Glp1r/Glrx/Irs2/Ptger4/Ptpn11/Rptor/Slc16a10/Ucp2	12
Effector-like CD8αα_SC0	GO:1990840	response to lectin	3/302	10/29008	0.000127001	0.00228349	0.00154835	Klrd1/Klre1/Tyrobp	3
Effector-like CD8αα_SC0	GO:1990858	cellular response to lectin	3/302	10/29008	0.000127001	0.00228349	0.00154835	Klrd1/Klre1/Tyrobp	3
Effector-like CD8αα_SC0	GO:0006887	exocytosis	14/302	415/29008	0.000129656	0.00231969	0.0015729	Braf/Ccl5/Clnk/Fcer1g/Gab2/Glrx/Lat2/Lyn/Plek/Rab3ip/Rab7/Sdcbp/Sytl2/Sytl3	14
Effector-like CD8αα_SC0	GO:0002456	T cell mediated immunity	8/302	145/29008	0.000146072	0.00251382	0.00170453	Cd8a/Gzmb/Hmgb1/Klrd1/Prf1/Serpinb9/Stx7/Vsir	8
Effector-like CD8αα_SC0	GO:0034446	substrate adhesion-dependent cell spreading	7/302	109/29008	0.00014889	0.00255018	0.00172918	Braf/Calr/Dock5/Fndc3b/Itgav/Lamb3/Nedd9	7
Effector-like CD8αα_SC0	GO:0045806	negative regulation of endocytosis	5/302	49/29008	0.000155056	0.00264326	0.0017923	Itgav/Lgals3/Pacsin2/Rin3/Sdcbp	5
Effector-like CD8αα_SC0	GO:1900747	negative regulation of vascular endothelial growth factor signaling pathway	3/302	11/29008	0.000173281	0.00287339	0.00194834	Pik3cb/Spry2/Xdh	3
Effector-like CD8αα_SC0	GO:0002460	adaptive immune response based on somatic recombination of immune receptors built from immunoglobulin superfamily domains	15/302	480/29008	0.000173326	0.00287339	0.00194834	Cd8a/Fcer1g/Fgl2/Gzmb/Hmces/Hmgb1/Igha/Klrd1/Prf1/Serpinb9/Stat3/Stx7/Swap70/Trdc/Vsir	15
Effector-like CD8αα_SC0	GO:0060401	cytosolic calcium ion transport	9/302	190/29008	0.000180987	0.00297312	0.00201597	Adrb1/Asph/Bcl2/Glp1r/Itgav/Lyn/Pde4d/Rgs9/Ubash3b	9
Effector-like CD8αα_SC0	GO:0006909	phagocytosis	13/302	383/29008	0.000211428	0.00333682	0.00226258	Calr/Elmo2/Fcer1g/Hmgb1/Igha/Il2rb/Irf8/Itgav/Pecam1/Ptprj/Rab7/Trdc/Tyrobp	13
Effector-like CD8αα_SC0	GO:0000082	G1/S transition of mitotic cell cycle	9/302	194/29008	0.000211436	0.00333682	0.00226258	Bcl2/Cables1/Ccnd2/Cdk14/Id2/Lats2/Myo16/Rptor/Usp37	9
Effector-like CD8αα_SC0	GO:0019835	cytolysis	4/302	29/29008	0.000222742	0.00349996	0.0023732	Fgl2/Gzma/Gzmb/Prf1	4
Effector-like CD8αα_SC0	GO:0051924	regulation of calcium ion transport	11/302	286/29008	0.000223936	0.00350349	0.00237559	Adrb1/Asph/Bcl2/Ccl5/Epb41/Glp1r/Lgals3/Lyn/Pde4d/Rgs9/Ubash3b	11
Effector-like CD8αα_SC0	GO:0006939	smooth muscle contraction	7/302	117/29008	0.00023093	0.00355141	0.00240809	Adrb1/Dock5/Ncf1/Pde4d/Ptger4/Rgs2/Sulf2	7
Effector-like CD8αα_SC0	GO:0001911	negative regulation of leukocyte mediated cytotoxicity	4/302	30/29008	0.000254915	0.00378244	0.00256474	Klrd1/Klre1/Serpinb9/Sh2d1b1	4
Effector-like CD8αα_SC0	GO:0002507	tolerance induction	4/302	30/29008	0.000254915	0.00378244	0.00256474	Cd3e/Hmgb1/Lyn/Runx1	4
Effector-like CD8αα_SC0	GO:0051048	negative regulation of secretion	9/302	199/29008	0.000255372	0.00378244	0.00256474	Braf/Cd200/Entpd1/Ptger4/Ptpn11/Rab7/Rptor/Stk39/Ucp2	9
Effector-like CD8αα_SC0	GO:0044058	regulation of digestive system process	5/302	55/29008	0.000268839	0.0039154	0.00265489	Adrb1/Dgat1/Epb41/Hip1r/Stk39	5
Effector-like CD8αα_SC0	GO:0042886	amide transport	12/302	343/29008	0.000280071	0.00404871	0.00274529	Abcb9/Car2/Ccl5/Dgat1/Glp1r/Glrx/Irs2/Ptger4/Ptpn11/Rptor/Slc16a10/Ucp2	12
Effector-like CD8αα_SC0	GO:0034113	heterotypic cell-cell adhesion	5/302	56/29008	0.000292706	0.00415887	0.00281998	Cd200/Cd200r1/Itgad/Itgav/Itgax	5
Effector-like CD8αα_SC0	GO:0016311	dephosphorylation	12/302	345/29008	0.000295195	0.00415887	0.00281998	Bcl2/Dusp5/Hsp90b1/Plek/Ppp1r16b/Ppp2r2c/Ptpn11/Ptpn5/Ptprj/Swap70/Tiprl/Ubash3b	12
Effector-like CD8αα_SC0	GO:1902548	negative regulation of cellular response to vascular endothelial growth factor stimulus	3/302	13/29008	0.000295747	0.00415887	0.00281998	Pik3cb/Spry2/Xdh	3
Effector-like CD8αα_SC0	GO:0007015	actin filament organization	14/302	453/29008	0.000317227	0.00442221	0.00299854	Bcl2/Braf/Elmo2/Hip1r/Hsp90b1/Myo1e/Nedd9/Pecam1/Pik3r1/Plek/Ptger4/Swap70/Tgfb3/Trf	14
Effector-like CD8αα_SC0	GO:0050678	regulation of epithelial cell proliferation	13/302	403/29008	0.000344481	0.00470397	0.0031896	Ccl5/Ccnd2/Cdh13/Errfi1/Hmgb1/Hmgb2/Intu/Klf9/Ppp1r16b/Rptor/Stat3/Sulf2/Xdh	13
Effector-like CD8αα_SC0	GO:0046620	regulation of organ growth	7/302	125/29008	0.000346028	0.00470397	0.0031896	Adrb1/Bcl2l11/Lats2/Nr3c1/Pim1/Rgs2/Vgll4	7
Effector-like CD8αα_SC0	GO:0034764	positive regulation of transmembrane transport	10/302	253/29008	0.000346225	0.00470397	0.0031896	Adrb1/Asph/Braf/Car2/Glrx/Irs2/Itln1/Ptpn11/Rgs9/Stk39	10
Effector-like CD8αα_SC0	GO:0033032	regulation of myeloid cell apoptotic process	4/302	33/29008	0.0003714	0.00487965	0.00330872	Bcl2/Ccl5/Fcer1g/Pik3cb	4
Effector-like CD8αα_SC0	GO:0050873	brown fat cell differentiation	5/302	59/29008	0.000374007	0.00487965	0.00330872	Adrb1/Lamb3/Metrnl/Pim1/Rgs2	5
Effector-like CD8αα_SC0	GO:0060402	calcium ion transport into cytosol	8/302	168/29008	0.00039705	0.00515633	0.00349632	Adrb1/Asph/Bcl2/Glp1r/Itgav/Lyn/Pde4d/Ubash3b	8
Effector-like CD8αα_SC0	GO:0051402	neuron apoptotic process	11/302	309/29008	0.000431481	0.00545236	0.00369705	Bcl2/Bcl2l11/Braf/Casp3/Glp1r/Nr3c1/Nr4a2/Oxr1/Tgfb3/Tmtc4/Tyrobp	11
Effector-like CD8αα_SC0	GO:0002444	myeloid leukocyte mediated immunity	7/302	130/29008	0.000438666	0.00550464	0.00373251	Clnk/Fcer1g/Gab2/Lat2/Lyn/Ncf1/Tyrobp	7
Effector-like CD8αα_SC0	GO:0044843	cell cycle G1/S phase transition	9/302	216/29008	0.000465077	0.00579582	0.00392994	Bcl2/Cables1/Ccnd2/Cdk14/Id2/Lats2/Myo16/Rptor/Usp37	9
Effector-like CD8αα_SC0	GO:0071774	response to fibroblast growth factor	6/302	95/29008	0.000484576	0.00597699	0.00405279	Creb3l1/Ier2/Ptpn11/Spry2/Sulf2/Zfp36l2	6
Effector-like CD8αα_SC0	GO:0009791	post-embryonic development	7/302	134/29008	0.000526195	0.00631784	0.0042839	Bcl2/Bcl2l11/Cela1/Myo1e/Nr4a2/Prdm1/Stk36	7
Effector-like CD8αα_SC0	GO:0010517	regulation of phospholipase activity	5/302	64/29008	0.000546007	0.00649102	0.00440133	Ccl5/Gna13/Gpr55/Rgs2/Txk	5
Effector-like CD8αα_SC0	GO:0071214	cellular response to abiotic stimulus	11/302	322/29008	0.000607613	0.0070157	0.0047571	Casp3/Ccnd2/Crip1/N4bp1/Pik3r1/Ptger4/Ptpn11/Rgs9/Serpinb6b/Sipa1/Stk39	11
Effector-like CD8αα_SC0	GO:0104004	cellular response to environmental stimulus	11/302	322/29008	0.000607613	0.0070157	0.0047571	Casp3/Ccnd2/Crip1/N4bp1/Pik3r1/Ptger4/Ptpn11/Rgs9/Serpinb6b/Sipa1/Stk39	11
Effector-like CD8αα_SC0	GO:0033028	myeloid cell apoptotic process	4/302	38/29008	0.000643149	0.0073323	0.00497177	Bcl2/Ccl5/Fcer1g/Pik3cb	4
Effector-like CD8αα_SC0	GO:0098751	bone cell development	4/302	38/29008	0.000643149	0.0073323	0.00497177	Lrrk1/Ptpn11/Rabgap1l/Tyrobp	4
Effector-like CD8αα_SC0	GO:0043523	regulation of neuron apoptotic process	10/302	276/29008	0.000681429	0.00765225	0.00518872	Bcl2/Bcl2l11/Braf/Casp3/Glp1r/Nr3c1/Nr4a2/Oxr1/Tgfb3/Tyrobp	10
Effector-like CD8αα_SC0	GO:2001237	negative regulation of extrinsic apoptotic signaling pathway	6/302	103/29008	0.000743924	0.00822184	0.00557494	Bcl2/Gstp1/Hmgb2/Itgav/Lgals3/Sh3rf1	6
Effector-like CD8αα_SC0	GO:0043303	mast cell degranulation	5/302	69/29008	0.000771521	0.00844933	0.00572919	Clnk/Fcer1g/Gab2/Lat2/Lyn	5
Effector-like CD8αα_SC0	GO:1904951	positive regulation of establishment of protein localization	11/302	333/29008	0.000800108	0.00868345	0.00588794	Adrb1/Asph/Camk4/Glp1r/Glrx/Irs2/Pik3r1/Ptger4/Ptpn5/Tgfb3/Wls	11
Effector-like CD8αα_SC0	GO:0022898	regulation of transmembrane transporter activity	10/302	283/29008	0.000825091	0.00877023	0.00594678	Adrb1/Asph/Bcl2/Cnih2/Glrx/Pde4d/Pim1/Rasgrf1/Rgs9/Stk39	10
Effector-like CD8αα_SC0	GO:0002696	positive regulation of leukocyte activation	14/302	500/29008	0.000835425	0.00885403	0.00600361	Bcl2/Ccl5/Cd3e/Fcer1g/Gab2/Hmces/Hmgb1/Igha/Irs2/Prdm1/Runx1/Trdc/Tyrobp/Vsir	14
Effector-like CD8αα_SC0	GO:0002347	response to tumor cell	4/302	41/29008	0.00086103	0.00907219	0.00615153	Hmgb1/Klre1/Laptm5/Prf1	4
Effector-like CD8αα_SC0	GO:0043255	regulation of carbohydrate biosynthetic process	6/302	108/29008	0.000953511	0.00976201	0.00661927	Foxo1/Irs2/Nr3c1/Plek/Ppp1r3b/Ptger4	6
Effector-like CD8αα_SC0	GO:1900026	positive regulation of substrate adhesion-dependent cell spreading	4/302	43/29008	0.0010323	0.0104796	0.00710586	Braf/Calr/Dock5/Nedd9	4
Effector-like CD8αα_SC0	GO:0005976	polysaccharide metabolic process	6/302	110/29008	0.001049	0.0105897	0.00718048	Adrb1/Hmgb1/Irs2/Ppp1r3b/Ptger4/Pygl	6
Effector-like CD8αα_SC0	GO:0010611	regulation of cardiac muscle hypertrophy	5/302	74/29008	0.00106017	0.010643	0.00721662	Adrb1/Errfi1/Foxo1/Nr3c1/Rgs2	5
Effector-like CD8αα_SC0	GO:0046847	filopodium assembly	5/302	74/29008	0.00106017	0.010643	0.00721662	Dnm3/Fgd3/Pik3r1/Rab3ip/Tgfb3	5
Effector-like CD8αα_SC0	GO:0072593	reactive oxygen species metabolic process	9/302	244/29008	0.0011049	0.01094	0.00741805	Bcl2/Foxo1/Gstp1/Ncf1/Ptger4/Stat3/Txnrd1/Tyrobp/Xdh	9
Effector-like CD8αα_SC0	GO:0016051	carbohydrate biosynthetic process	8/302	198/29008	0.00116172	0.0112559	0.00763222	Chst12/Foxo1/Gpd2/Irs2/Nr3c1/Plek/Ppp1r3b/Ptger4	8
Effector-like CD8αα_SC0	GO:0032409	regulation of transporter activity	10/302	297/29008	0.00118744	0.0114743	0.00778033	Adrb1/Asph/Bcl2/Cnih2/Glrx/Pde4d/Pim1/Rasgrf1/Rgs9/Stk39	10
Effector-like CD8αα_SC0	GO:0046434	organophosphate catabolic process	7/302	154/29008	0.00119371	0.0114914	0.00779191	Acot7/Art2b/Entpd1/Ncf1/Pde4d/Pnpla7/Xdh	7
Effector-like CD8αα_SC0	GO:0060828	regulation of canonical Wnt signaling pathway	9/302	247/29008	0.00120284	0.0115285	0.00781708	Cdk14/Csnk1d/Ctnnd2/Foxo1/Lats2/Lrrk1/Sulf2/Tle5/Wls	9
Effector-like CD8αα_SC0	GO:0055017	cardiac muscle tissue growth	6/302	113/29008	0.0012058	0.0115285	0.00781708	Adrb1/Nr3c1/Pim1/Prkar1a/Rgs2/Vgll4	6
Effector-like CD8αα_SC0	GO:0050918	positive chemotaxis	4/302	45/29008	0.00122618	0.0115703	0.00784538	Cdh13/Hmgb1/Lgals3/Ptprj	4
Effector-like CD8αα_SC0	GO:0071385	cellular response to glucocorticoid stimulus	4/302	45/29008	0.00122618	0.0115703	0.00784538	Klf9/Nr3c1/Smyd3/Zfp36l2	4
Effector-like CD8αα_SC0	GO:0032231	regulation of actin filament bundle assembly	6/302	114/29008	0.00126186	0.0117839	0.00799026	Braf/Pik3r1/Plek/Ptger4/Swap70/Tgfb3	6
Effector-like CD8αα_SC0	GO:0006622	protein targeting to lysosome	3/302	21/29008	0.00129307	0.0119824	0.00812487	Gnptab/Laptm5/Rab7	3
Effector-like CD8αα_SC0	GO:0002237	response to molecule of bacterial origin	12/302	409/29008	0.00130662	0.0120771	0.00818902	Ccl5/Gstp1/Hmgb1/Hmgb2/Irak2/Irf8/Itgav/Litaf/Lyn/Pde4d/Prdm1/Ptger4	12
Effector-like CD8αα_SC0	GO:0050764	regulation of phagocytosis	6/302	115/29008	0.00131989	0.0121067	0.00820915	Calr/Fcer1g/Hmgb1/Il2rb/Itgav/Ptprj	6
Effector-like CD8αα_SC0	GO:0060323	head morphogenesis	4/302	46/29008	0.00133207	0.0121067	0.00820915	Asph/Braf/Ptpn11/Tgfb3	4
Effector-like CD8αα_SC0	GO:0072523	purine-containing compound catabolic process	4/302	46/29008	0.00133207	0.0121067	0.00820915	Acot7/Entpd1/Pde4d/Xdh	4
Effector-like CD8αα_SC0	GO:1903524	positive regulation of blood circulation	4/302	46/29008	0.00133207	0.0121067	0.00820915	Adrb1/Dusp5/Glp1r/Rgs2	4
Effector-like CD8αα_SC0	GO:0034976	response to endoplasmic reticulum stress	9/302	254/29008	0.0014588	0.0129855	0.008805	Bcl2/Bcl2l11/Calr/Casp3/Creb3l1/Hsp90b1/Pik3r1/Rasgrf1/Tmtc4	9
Effector-like CD8αα_SC0	GO:0051656	establishment of organelle localization	12/302	415/29008	0.00147676	0.0131131	0.0088915	Cenpa/Clnk/Cnih2/Dnm3/Fcer1g/Gab2/Lat2/Lyn/Myo1e/Rab7/Spry2/Stard3nl	12
Effector-like CD8αα_SC0	GO:0042759	long-chain fatty acid biosynthetic process	3/302	22/29008	0.00148577	0.0131143	0.00889235	Acot7/Elovl6/Gstp1	3
Effector-like CD8αα_SC0	GO:2000377	regulation of reactive oxygen species metabolic process	7/302	160/29008	0.00148779	0.0131143	0.00889235	Bcl2/Foxo1/Gstp1/Ptger4/Stat3/Tyrobp/Xdh	7
Effector-like CD8αα_SC0	GO:0031649	heat generation	3/302	23/29008	0.00169555	0.0144521	0.00979948	Adrb1/Arrdc3/Ccl5	3
Effector-like CD8αα_SC0	GO:0007611	learning or memory	10/302	317/29008	0.00192105	0.0159392	0.0108078	Adrb1/Braf/Camk4/Casp3/Ccnd2/Ctnnd2/Glp1r/Nr4a2/Ntan1/Pde4d	10
Effector-like CD8αα_SC0	GO:0031643	positive regulation of myelination	3/302	24/29008	0.00192294	0.0159392	0.0108078	Cst7/Itgax/Trf	3
Effector-like CD8αα_SC0	GO:0140112	extracellular vesicle biogenesis	3/302	24/29008	0.00192294	0.0159392	0.0108078	Arrdc4/Rab7/Sdcbp	3
Effector-like CD8αα_SC0	GO:0006898	receptor-mediated endocytosis	9/302	265/29008	0.00194792	0.016051	0.0108836	Dnm3/Fcer1g/Grk3/Hip1r/Itgav/Ptpn5/Rin3/Sdcbp/Trf	9
Effector-like CD8αα_SC0	GO:0032941	secretion by tissue	4/302	51/29008	0.00195863	0.016051	0.0108836	Adrb1/Ptger4/Stk39/Sytl2	4
Effector-like CD8αα_SC0	GO:0051346	negative regulation of hydrolase activity	11/302	374/29008	0.00201472	0.016395	0.0111168	Cst3/Cst7/Gzma/Itih5/Pecam1/Rgs2/Serpinb6b/Serpinb9/Sh3rf1/Spry2/Tiprl	11
Effector-like CD8αα_SC0	GO:0018958	phenol-containing compound metabolic process	6/302	125/29008	0.00201875	0.016395	0.0111168	Bcl2/Ctsb/Ddc/Nr4a2/Rnf180/Slc16a10	6
Effector-like CD8αα_SC0	GO:1904062	regulation of cation transmembrane transport	11/302	376/29008	0.00209974	0.0168654	0.0114359	Adrb1/Asph/Cnih2/Glrx/Lyn/Pde4d/Rasgrf1/Rgs2/Rgs9/Stk39/Ubash3b	11
Effector-like CD8αα_SC0	GO:0010518	positive regulation of phospholipase activity	4/302	52/29008	0.00210468	0.0168654	0.0114359	Ccl5/Gna13/Gpr55/Txk	4
Effector-like CD8αα_SC0	GO:1902683	regulation of receptor localization to synapse	3/302	25/29008	0.00216844	0.0171858	0.0116531	Cnih2/Stx7/Tyrobp	3
Effector-like CD8αα_SC0	GO:1902993	positive regulation of amyloid precursor protein catabolic process	3/302	25/29008	0.00216844	0.0171858	0.0116531	Casp3/Gsap/Lyn	3
Effector-like CD8αα_SC0	GO:0010712	regulation of collagen metabolic process	4/302	53/29008	0.00225808	0.0176379	0.0119597	Creb3l1/Errfi1/Tgfb3/Vsir	4
Effector-like CD8αα_SC0	GO:0010828	positive regulation of glucose transmembrane transport	4/302	53/29008	0.00225808	0.0176379	0.0119597	Braf/Irs2/Itln1/Ptpn11	4
Effector-like CD8αα_SC0	GO:0044060	regulation of endocrine process	4/302	53/29008	0.00225808	0.0176379	0.0119597	Acvr2a/Adrb1/Ptpn11/Runx1	4
Effector-like CD8αα_SC0	GO:0006914	autophagy	12/302	437/29008	0.00226453	0.0176379	0.0119597	Bcl2/Bcl2l11/Foxo1/Hmgb1/Irf8/Lzts1/Pik3cb/Rab19/Rab43/Rab7/Rptor/Stat3	12
Effector-like CD8αα_SC0	GO:0061919	process utilizing autophagic mechanism	12/302	437/29008	0.00226453	0.0176379	0.0119597	Bcl2/Bcl2l11/Foxo1/Hmgb1/Irf8/Lzts1/Pik3cb/Rab19/Rab43/Rab7/Rptor/Stat3	12
Effector-like CD8αα_SC0	GO:0006112	energy reserve metabolic process	5/302	88/29008	0.00229166	0.0178109	0.0120769	Adrb1/Hmgb1/Irs2/Ppp1r3b/Pygl	5
Effector-like CD8αα_SC0	GO:0034329	cell junction assembly	12/302	439/29008	0.00235055	0.0182105	0.0123479	Bcl2/Ctnnd2/Dnm3/Farp1/Itgav/Pecam1/Pik3r1/Pkp4/Ptpn11/Ptprj/Sdcbp/Sipa1l1	12
Effector-like CD8αα_SC0	GO:0070372	regulation of ERK1 and ERK2 cascade	10/302	326/29008	0.00235316	0.0182105	0.0123479	Braf/Ccl5/Cysltr2/Errfi1/Gpr55/Gstp1/Hmgb1/Lyn/Ptpn11/Spry2	10
Effector-like CD8αα_SC0	GO:0046683	response to organophosphorus	5/302	89/29008	0.00240775	0.0185535	0.0125805	Asph/Crem/Hsp90b1/Pde4d/Pik3r1	5
Effector-like CD8αα_SC0	GO:0006006	glucose metabolic process	8/302	225/29008	0.00258749	0.0197294	0.0133778	Foxo1/Gpd2/Hmgb1/Irs2/Nr3c1/Pgm2l1/Pik3r1/Ppp1r3b	8
Effector-like CD8αα_SC0	GO:0002474	antigen processing and presentation of peptide antigen via MHC class I	4/302	55/29008	0.00258765	0.0197294	0.0133778	Abcb9/Calr/Fcer1g/Ide	4
Effector-like CD8αα_SC0	GO:0071560	cellular response to transforming growth factor beta stimulus	8/302	226/29008	0.00265882	0.0202294	0.0137169	Lats2/Nr3c1/Runx1/Sdcbp/Spry2/Stat3/Tgfb3/Zfp36l2	8
Effector-like CD8αα_SC0	GO:0019362	pyridine nucleotide metabolic process	3/302	27/29008	0.00271569	0.0204896	0.0138932	Art2b/Ncf1/Nmrk1	3
Effector-like CD8αα_SC0	GO:0032069	regulation of nuclease activity	3/302	27/29008	0.00271569	0.0204896	0.0138932	Gzma/Hmgb1/Hmgb2	3
Effector-like CD8αα_SC0	GO:2000310	regulation of NMDA receptor activity	3/302	27/29008	0.00271569	0.0204896	0.0138932	Cnih2/Rasgrf1/Rgs9	3
Effector-like CD8αα_SC0	GO:0051489	regulation of filopodium assembly	4/302	56/29008	0.00276418	0.020812	0.0141119	Dnm3/Pik3r1/Rab3ip/Tgfb3	4
Effector-like CD8αα_SC0	GO:0071216	cellular response to biotic stimulus	10/302	337/29008	0.00298386	0.0221431	0.0150144	Bcl2l11/Ccl5/Gstp1/Hmgb1/Irak2/Irf8/Litaf/Lyn/Pde4d/Prdm1	10
Effector-like CD8αα_SC0	GO:0030278	regulation of ossification	6/302	136/29008	0.00307705	0.0226486	0.0153572	Acvr2a/Bcl2/Creb3l1/Intu/Ptger4/Ptpn11	6
Effector-like CD8αα_SC0	GO:0031623	receptor internalization	6/302	136/29008	0.00307705	0.0226486	0.0153572	Dnm3/Fcer1g/Grk3/Ptpn5/Rin3/Sdcbp	6
Effector-like CD8αα_SC0	GO:1905952	regulation of lipid localization	7/302	183/29008	0.00316863	0.023228	0.0157501	Dgat1/Ehd1/Irs2/Itgav/Ptpn11/Runx1/Spp1	7
Effector-like CD8αα_SC0	GO:0051098	regulation of binding	11/302	397/29008	0.00318147	0.0232749	0.0157819	Aplp2/Epb41/Gzma/Hip1r/Hmgb1/Hmgb2/Hopx/Id2/Ide/Tle5/Ubash3b	11
Effector-like CD8αα_SC0	GO:0046902	regulation of mitochondrial membrane permeability	4/302	59/29008	0.00334293	0.0241144	0.0163512	Bcl2/Bcl2l11/Hip1r/Stat3	4
Effector-like CD8αα_SC0	GO:0051155	positive regulation of striated muscle cell differentiation	4/302	59/29008	0.00334293	0.0241144	0.0163512	Adrb1/Bcl2/Hopx/Nr3c1	4
Effector-like CD8αα_SC0	GO:0055123	digestive system development	6/302	139/29008	0.00342665	0.0245712	0.0166609	Bcl2/Cela1/Hip1r/Id2/Prdm1/Wls	6
Effector-like CD8αα_SC0	GO:0002718	regulation of cytokine production involved in immune response	5/302	97/29008	0.00349562	0.0248691	0.0168629	Clnk/Fcer1g/Laptm5/Tgfb3/Vsir	5
Effector-like CD8αα_SC0	GO:0090559	regulation of membrane permeability	5/302	97/29008	0.00349562	0.0248691	0.0168629	Bcl2/Bcl2l11/Hip1r/Laptm5/Stat3	5
Effector-like CD8αα_SC0	GO:0043299	leukocyte degranulation	5/302	98/29008	0.00365281	0.0259012	0.0175627	Clnk/Fcer1g/Gab2/Lat2/Lyn	5
Effector-like CD8αα_SC0	GO:0061082	myeloid leukocyte cytokine production	3/302	30/29008	0.0036838	0.0259012	0.0175627	Fcer1g/Laptm5/Tgfb3	3
Effector-like CD8αα_SC0	GO:0031663	lipopolysaccharide-mediated signaling pathway	4/302	61/29008	0.00377146	0.0262622	0.0178075	Ccl5/Irak2/Lyn/Prdm1	4
Effector-like CD8αα_SC0	GO:0060324	face development	4/302	61/29008	0.00377146	0.0262622	0.0178075	Asph/Braf/Ptpn11/Tgfb3	4
Effector-like CD8αα_SC0	GO:0032418	lysosome localization	5/302	99/29008	0.00381501	0.0264127	0.0179095	Clnk/Fcer1g/Gab2/Lat2/Lyn	5
Effector-like CD8αα_SC0	GO:0008406	gonad development	8/302	240/29008	0.00382819	0.0264456	0.0179318	Acvr2a/Bcl2/Bcl2l11/Hmgb2/Itgav/Ptger4/Runx1/Serpinb6b	8
Effector-like CD8αα_SC0	GO:0006979	response to oxidative stress	11/302	407/29008	0.00383439	0.0264456	0.0179318	Bcl2/Casp3/Cst3/Foxo1/Glrx/Gstp1/Ide/Nr4a2/Oxr1/Txnrd1/Ucp2	11
Effector-like CD8αα_SC0	GO:0071496	cellular response to external stimulus	9/302	295/29008	0.00396792	0.0272107	0.0184506	Bcl2/Foxo1/Nr4a2/Pim1/Ptger4/Ptpn11/Rptor/Sipa1/Tle5	9
Effector-like CD8αα_SC0	GO:0002418	immune response to tumor cell	3/302	31/29008	0.00404739	0.0275986	0.0187136	Hmgb1/Klre1/Prf1	3
Effector-like CD8αα_SC0	GO:0050795	regulation of behavior	5/302	101/29008	0.00415477	0.0281186	0.0190662	Adrb1/Arrdc3/Dgat1/Ptger4/Stat3	5
Effector-like CD8αα_SC0	GO:0001704	formation of primary germ layer	5/302	102/29008	0.00433251	0.0288887	0.0195884	Dusp5/Itgav/Prkar1a/Txnrd1/Wls	5
Effector-like CD8αα_SC0	GO:0150115	cell-substrate junction organization	5/302	102/29008	0.00433251	0.0288887	0.0195884	Bcl2/Itgav/Pik3r1/Ptpn11/Ptprj	5
Effector-like CD8αα_SC0	GO:0043112	receptor metabolic process	7/302	194/29008	0.00436078	0.0290237	0.0196799	Dnm3/Fcer1g/Grk3/Laptm5/Ptpn5/Rin3/Sdcbp	7
Effector-like CD8αα_SC0	GO:0061050	regulation of cell growth involved in cardiac muscle cell development	3/302	32/29008	0.00443204	0.0292822	0.0198553	Adrb1/Nr3c1/Rgs2	3
Effector-like CD8αα_SC0	GO:0048512	circadian behavior	4/302	64/29008	0.00448175	0.0295028	0.0200048	Adrb1/Id2/Kcnd2/Ptger4	4
Effector-like CD8αα_SC0	GO:0032970	regulation of actin filament-based process	11/302	416/29008	0.00450975	0.0295641	0.0200464	Adrb1/Braf/Frmd6/Hip1r/Pde4d/Pecam1/Pik3r1/Plek/Ptger4/Swap70/Tgfb3	11
Effector-like CD8αα_SC0	GO:0045861	negative regulation of proteolysis	10/302	358/29008	0.00455857	0.0297519	0.0201737	Cst3/Cst7/Ide/Itih5/N4bp1/Pik3r1/Sdcbp/Serpinb6b/Serpinb9/Sh3rf1	10
Effector-like CD8αα_SC0	GO:0048732	gland development	12/302	477/29008	0.00456076	0.0297519	0.0201737	Bcl2/Bcl2l11/Braf/Cela1/Id2/Irs2/Nr3c1/Runx1/Sulf2/Tgfb3/Wls/Xdh	12
Effector-like CD8αα_SC0	GO:0002357	defense response to tumor cell	2/302	10/29008	0.00460042	0.0297956	0.0202033	Laptm5/Prf1	2
Effector-like CD8αα_SC0	GO:0032836	glomerular basement membrane development	2/302	10/29008	0.00460042	0.0297956	0.0202033	Myo1e/Sulf2	2
Effector-like CD8αα_SC0	GO:0070257	positive regulation of mucus secretion	2/302	10/29008	0.00460042	0.0297956	0.0202033	Ptger4/Sytl2	2
Effector-like CD8αα_SC0	GO:0045598	regulation of fat cell differentiation	6/302	148/29008	0.00465342	0.0300312	0.0203631	Fndc3b/Foxo1/Id2/Metrnl/Pim1/Zfp36l2	6
Effector-like CD8αα_SC0	GO:0003300	cardiac muscle hypertrophy	5/302	104/29008	0.00470413	0.0301692	0.0204566	Adrb1/Errfi1/Foxo1/Nr3c1/Rgs2	5
Effector-like CD8αα_SC0	GO:0150117	positive regulation of cell-substrate junction organization	3/302	33/29008	0.0048381	0.0306215	0.0207634	Pik3r1/Ptpn11/Ptprj	3
Effector-like CD8αα_SC0	GO:0014074	response to purine-containing compound	5/302	105/29008	0.00489818	0.0308398	0.0209114	Asph/Crem/Hsp90b1/Pde4d/Pik3r1	5
Effector-like CD8αα_SC0	GO:0048511	rhythmic process	9/302	307/29008	0.00512986	0.032075	0.0217489	Adrb1/Crem/Csnk1d/Id2/Kcnd2/Klf9/Prf1/Ptger4/Runx1	9
Effector-like CD8αα_SC0	GO:0090132	epithelium migration	9/302	308/29008	0.00523745	0.0326911	0.0221667	Calr/Cdh13/Dock5/Gab2/Hmgb1/Itgav/Pecam1/Pik3cb/Ptpn11	9
Effector-like CD8αα_SC0	GO:0007041	lysosomal transport	5/302	107/29008	0.00530322	0.0328182	0.0222529	Gnptab/Laptm5/Rab7/Rnf157/Stx7	5
Effector-like CD8αα_SC0	GO:0032368	regulation of lipid transport	6/302	153/29008	0.00546059	0.0336767	0.022835	Dgat1/Irs2/Itgav/Ptpn11/Runx1/Spp1	6
Effector-like CD8αα_SC0	GO:0051607	defense response to virus	8/302	255/29008	0.00548553	0.0337155	0.0228613	Bcl2/Ccl5/Cd8a/Fgl2/Itgax/Prf1/Rnf125/Sec14l1	8
Effector-like CD8αα_SC0	GO:0140546	defense response to symbiont	8/302	255/29008	0.00548553	0.0337155	0.0228613	Bcl2/Ccl5/Cd8a/Fgl2/Itgax/Prf1/Rnf125/Sec14l1	8
Effector-like CD8αα_SC0	GO:0035336	long-chain fatty-acyl-CoA metabolic process	2/302	11/29008	0.00558423	0.0338047	0.0229218	Acot7/Dgat1	2
Effector-like CD8αα_SC0	GO:1903431	positive regulation of cell maturation	2/302	11/29008	0.00558423	0.0338047	0.0229218	Bcl2/Runx1	2
Effector-like CD8αα_SC0	GO:0002526	acute inflammatory response	5/302	110/29008	0.00595436	0.0353351	0.0239595	Ccl5/Fcer1g/Gstp1/Serpinb9/Stat3	5
Effector-like CD8αα_SC0	GO:0009896	positive regulation of catabolic process	12/302	494/29008	0.00597915	0.035424	0.0240198	Bcl2l11/Csnk1d/Foxo1/Gtpbp1/Hmgb1/Irs2/Laptm5/Rab7/Rnf180/Vgll4/Vsir/Zfp36l2	12
Effector-like CD8αα_SC0	GO:0008344	adult locomotory behavior	5/302	111/29008	0.00618337	0.0361864	0.0245367	Ccnd2/Id2/Nr4a2/Ntan1/Oxr1	5
Effector-like CD8αα_SC0	GO:0003263	cardioblast proliferation	2/302	12/29008	0.00665522	0.037974	0.0257488	Gng5/Pim1	2
Effector-like CD8αα_SC0	GO:0003264	regulation of cardioblast proliferation	2/302	12/29008	0.00665522	0.037974	0.0257488	Gng5/Pim1	2
Effector-like CD8αα_SC0	GO:0034135	regulation of toll-like receptor 2 signaling pathway	2/302	12/29008	0.00665522	0.037974	0.0257488	Hmgb1/Lyn	2
Effector-like CD8αα_SC0	GO:0042447	hormone catabolic process	2/302	12/29008	0.00665522	0.037974	0.0257488	Ide/Spp1	2
Effector-like CD8αα_SC0	GO:0043471	regulation of cellular carbohydrate catabolic process	2/302	12/29008	0.00665522	0.037974	0.0257488	Hmgb1/Ppp1r3b	2
Effector-like CD8αα_SC0	GO:0070444	oligodendrocyte progenitor proliferation	2/302	12/29008	0.00665522	0.037974	0.0257488	Lyn/Trf	2
Effector-like CD8αα_SC0	GO:0070445	regulation of oligodendrocyte progenitor proliferation	2/302	12/29008	0.00665522	0.037974	0.0257488	Lyn/Trf	2
Effector-like CD8αα_SC0	GO:0031069	hair follicle morphogenesis	3/302	37/29008	0.00668274	0.037974	0.0257488	Bcl2/Intu/Runx1	3
Effector-like CD8αα_SC0	GO:0070873	regulation of glycogen metabolic process	3/302	37/29008	0.00668274	0.037974	0.0257488	Hmgb1/Irs2/Ppp1r3b	3
Effector-like CD8αα_SC0	GO:0071375	cellular response to peptide hormone stimulus	8/302	264/29008	0.00671392	0.0380315	0.0257878	Car2/Foxo1/Irs2/Nr4a2/Pik3r1/Ptpn11/Ptprj/Stat3	8
Effector-like CD8αα_SC0	GO:0045927	positive regulation of growth	9/302	321/29008	0.00680142	0.0384144	0.0260474	Adrb1/Bcl2/Hopx/Nr3c1/Pim1/Ptger4/Rnf157/Rptor/Sdcbp	9
Effector-like CD8αα_SC0	GO:0007589	body fluid secretion	5/302	114/29008	0.00690744	0.0389446	0.026407	Adrb1/Ptger4/Stk39/Sytl2/Xdh	5
Effector-like CD8αα_SC0	GO:0009755	hormone-mediated signaling pathway	6/302	161/29008	0.00695852	0.0391715	0.0265608	Calr/Klf9/Lats2/Nr3c1/Padi2/Ptpn11	6
Effector-like CD8αα_SC0	GO:0003014	renal system process	5/302	115/29008	0.00716142	0.0401261	0.0272081	Adrb1/Bcl2/Myo1e/Ptger4/Sulf2	5
Effector-like CD8αα_SC0	GO:0030866	cortical actin cytoskeleton organization	3/302	38/29008	0.00720042	0.04022	0.0272718	Calr/Epb41/Plek	3
Effector-like CD8αα_SC0	GO:0007626	locomotory behavior	8/302	268/29008	0.00732225	0.0407745	0.0276477	Aplp2/Arrdc3/Ccnd2/Id2/Kcnd2/Nr4a2/Ntan1/Oxr1	8
Effector-like CD8αα_SC0	GO:0001666	response to hypoxia	7/302	214/29008	0.00735873	0.0409145	0.0277427	Bcl2/Fosl2/Kcnd2/Nr4a2/Pik3cb/Tgfb3/Ucp2	7
Effector-like CD8αα_SC0	GO:0001822	kidney development	9/302	327/29008	0.00763396	0.0420653	0.028523	Bcl2/Bcl2l11/Epcam/Gcnt1/Id2/Myo1e/Prdm1/Spp1/Sulf2	9
Effector-like CD8αα_SC0	GO:0022600	digestive system process	5/302	117/29008	0.0076888	0.0420653	0.028523	Adrb1/Dgat1/Epb41/Hip1r/Stk39	5
Effector-like CD8αα_SC0	GO:0043304	regulation of mast cell degranulation	3/302	39/29008	0.00774122	0.0420653	0.028523	Fcer1g/Gab2/Lyn	3
Effector-like CD8αα_SC0	GO:0051452	intracellular pH reduction	3/302	39/29008	0.00774122	0.0420653	0.028523	Bcl2/Car2/Rab7	3
Effector-like CD8αα_SC0	GO:0048070	regulation of developmental pigmentation	2/302	13/29008	0.00781149	0.0420653	0.028523	Bcl2/Bcl2l11	2
Effector-like CD8αα_SC0	GO:0051712	positive regulation of killing of cells of other organism	2/302	13/29008	0.00781149	0.0420653	0.028523	Bcl2l11/Prf1	2
Effector-like CD8αα_SC0	GO:0120305	regulation of pigmentation	2/302	13/29008	0.00781149	0.0420653	0.028523	Bcl2/Bcl2l11	2
Effector-like CD8αα_SC0	GO:0008217	regulation of blood pressure	7/302	217/29008	0.00791441	0.0423743	0.0287325	Adrb1/Glp1r/Gna13/Id2/Ncald/Pik3r1/Stk39	7
Effector-like CD8αα_SC0	GO:0198738	cell-cell signaling by wnt	11/302	451/29008	0.00808152	0.0430776	0.0292094	Cdk14/Cela1/Csnk1d/Ctnnd2/Foxo1/Lats2/Lrrk1/Sulf2/Tle5/Vgll4/Wls	11
Effector-like CD8αα_SC0	GO:0009100	glycoprotein metabolic process	9/302	331/29008	0.00823077	0.0435509	0.0295303	B4galnt2/Bcl2/Cela1/Chst12/Gcnt1/Gnptab/Rpn1/Sulf2/Tmtc4	9
Effector-like CD8αα_SC0	GO:0032963	collagen metabolic process	5/302	119/29008	0.00824261	0.0435509	0.0295303	Creb3l1/Ctsb/Errfi1/Tgfb3/Vsir	5
Effector-like CD8αα_SC0	GO:0009991	response to extracellular stimulus	10/302	391/29008	0.00827999	0.0436845	0.0296209	Adrb1/Bcl2/Cd3e/Foxo1/Nr4a2/Pim1/Rptor/Sipa1/Spp1/Tle5	10
Effector-like CD8αα_SC0	GO:2000177	regulation of neural precursor cell proliferation	5/302	120/29008	0.00852963	0.0447403	0.0303368	Foxo1/Gng5/Id2/Lyn/Trf	5
Effector-like CD8αα_SC0	GO:0051235	maintenance of location	9/302	335/29008	0.00886245	0.0460069	0.0311956	Asph/Dgat1/Ehd1/Glp1r/Itgav/Lyn/Pde4d/Rbck1/Ubash3b	9
Effector-like CD8αα_SC0	GO:0033006	regulation of mast cell activation involved in immune response	3/302	41/29008	0.00889308	0.0460069	0.0311956	Fcer1g/Gab2/Lyn	3
Effector-like CD8αα_SC0	GO:0034109	homotypic cell-cell adhesion	4/302	78/29008	0.00898709	0.0460069	0.0311956	Ccl5/Lyn/Plek/Ubash3b	4
Effector-like CD8αα_SC0	GO:0045787	positive regulation of cell cycle	9/302	336/29008	0.00902596	0.0460069	0.0311956	Bcl2l11/Calr/Ccnd2/Hmgb1/Id2/Pim1/Pkp4/Ptpn11/Rptor	9
Effector-like CD8αα_SC0	GO:0033280	response to vitamin D	2/302	14/29008	0.00905116	0.0460069	0.0311956	Pim1/Spp1	2
Effector-like CD8αα_SC0	GO:0045906	negative regulation of vasoconstriction	2/302	14/29008	0.00905116	0.0460069	0.0311956	Dock5/Dusp5	2
Effector-like CD8αα_SC0	GO:0048096	chromatin-mediated maintenance of transcription	2/302	14/29008	0.00905116	0.0460069	0.0311956	Nr3c1/Padi2	2
Effector-like CD8αα_SC0	GO:0060352	cell adhesion molecule production	2/302	14/29008	0.00905116	0.0460069	0.0311956	Gcnt1/Glrx	2
Effector-like CD8αα_SC0	GO:0009636	response to toxic substance	5/302	123/29008	0.00943206	0.0475418	0.0322364	Bcl2/Ccl5/Ddc/Nr4a2/Pim1	5
Effector-like CD8αα_SC1	GO:0043087	regulation of GTPase activity	49/864	326/29008	9.53374e-21	4.66391e-17	3.09796e-17	Abr/Adrb1/Afdn/Arap2/Arap3/Arfgef1/Arhgap25/Arrb1/Bcas3/Cblb/Chn2/Dennd1a/Dennd1b/Dock10/Dock11/Dock8/Iqgap1/Iqsec1/Lims1/Lrch1/Myo9a/Myo9b/Nedd9/Picalm/Pkp4/Prex1/Ptk2b/Rabgap1l/Ralgapa1/Ralgapa2/Ralgapb/Rapgef1/Rapgef6/Rasa1/Rasa2/Rasgrf1/Rgs1/Ric1/Ripor2/Sema4d/Sipa1l1/Snx13/Snx18/Srgap2/Tbc1d22a/Tbc1d2b/Tbc1d5/Tbck/Vav3	49
Effector-like CD8αα_SC1	GO:0043547	positive regulation of GTPase activity	41/864	237/29008	7.46823e-20	1.82673e-16	1.21339e-16	Abr/Adrb1/Afdn/Arap2/Arap3/Arhgap25/Bcas3/Chn2/Dennd1a/Dennd1b/Dock10/Dock11/Dock8/Iqsec1/Lims1/Myo9a/Myo9b/Nedd9/Picalm/Pkp4/Prex1/Ptk2b/Rabgap1l/Ralgapa1/Ralgapa2/Ralgapb/Rapgef1/Rapgef6/Rasa1/Rasgrf1/Rgs1/Ric1/Sema4d/Sipa1l1/Snx13/Snx18/Srgap2/Tbc1d22a/Tbc1d2b/Tbc1d5/Tbck	41
Effector-like CD8αα_SC1	GO:0002683	negative regulation of immune system process	51/864	460/29008	8.25694e-16	1.34643e-12	8.94357e-13	Abr/Casp3/Cblb/Cd200r1/Cd96/Cdk6/Clnk/Cyld/Dlg1/Fbxw7/Fcer1g/Fgl2/Fgr/Gpr55/Ilrun/Inpp5d/Klrd1/Klre1/Lag3/Laptm5/Lgals3/Lrch1/Lyn/Mad1l1/Nlrc3/Padi2/Pag1/Peli1/Pibf1/Plcl2/Ppm1b/Prdm1/Prkdc/Ptger4/Ptprj/Rin3/Ripor2/Runx1/Runx3/Sec14l1/Sh2d1b1/Susd4/Tbx21/Tgfb3/Tigit/Tjp2/Tyrobp/Ubash3b/Usp15/Vsir/Ythdf3	51
Effector-like CD8αα_SC1	GO:0046777	protein autophosphorylation	33/864	237/29008	1.95574e-13	2.39187e-10	1.58878e-10	Aak1/Abl1/Brd4/Camk4/Csnk1g1/Dyrk1a/Eef2k/Eif2ak3/Errfi1/Fgr/Fyn/Hk1/Iqgap1/Lmtk2/Lyn/Map4k1/Mark2/Mark3/Myo3b/Peak1/Phka1/Prkca/Ptk2b/Smg1/Stk24/Stk39/Taok1/Taok3/Tec/Tgfbr1/Tnik/Txk/Vrk2	33
Effector-like CD8αα_SC1	GO:1903131	mononuclear cell differentiation	48/864	489/29008	5.80585e-13	5.42325e-10	3.60235e-10	Abl1/Ap3b1/Apc/Atf2/Atg5/Bcl2/Blm/Camk4/Cd8a/Cdk6/Chd7/Cracr2a/Cyld/Dock10/Dock11/Dock2/Fcer1g/Fgl2/Gon4l/Hectd1/Ikzf3/Inpp5d/Irf8/Lag3/Laptm5/Lyn/Nfkbiz/Plcg2/Plcl2/Prdm1/Prex1/Prkdc/Psen1/Ptger4/Ptk2b/Ptprj/Runx1/Runx2/Runx3/Sh3rf1/Sos2/Stat3/Tbx21/Tox/Txk/Vsir/Zbtb16/Zmiz1	48
Effector-like CD8αα_SC1	GO:0051056	regulation of small GTPase mediated signal transduction	32/864	233/29008	6.65158e-13	5.42325e-10	3.60235e-10	Abl1/Arap3/Arfgef1/Arhgap17/Arhgap18/Arhgap25/Arrb1/Cbl/Cdc42se2/Cyth3/Dennd1a/Dennd4a/Dock2/Erbin/Gpr55/Iqsec1/Itgav/Mapkap1/Myo9b/P2ry10/Pik3cb/Psd4/Ralgapa1/Ralgapa2/Ralgapb/Rapgef1/Rasa2/Rasgrf1/Ripor2/Scai/Sipa1l1/Sos2	32
Effector-like CD8αα_SC1	GO:0030100	regulation of endocytosis	31/864	238/29008	6.25723e-12	3.8263e-09	2.54159e-09	Aak1/Ankrd13a/Appl2/Arrb1/Bmp2k/Btbd9/Cbl/Dgkd/Dnajc6/Dnm1l/Eef2k/Hip1/Hip1r/Iqsec1/Itgav/Lgals3/Mib1/Mkln1/Nedd4/Numb/Pacsin2/Picalm/Plcg2/Ppp3ca/Ppp3cc/Prkca/Ptpn5/Rin3/Sdcbp/Tbc1d5/Usp46	31
Effector-like CD8αα_SC1	GO:0044770	cell cycle phase transition	46/864	492/29008	9.64895e-12	4.83628e-09	3.21246e-09	Abcb1a/Ankrd17/Apc/Appl2/Atf2/Atp2b4/Babam2/Bcl2/Blm/Brd4/Cables1/Cacul1/Ccny/Cdc14a/Cdk14/Cdk5rap2/Cep192/Clasp1/Clasp2/Cradd/Dlg1/Fbxl17/Foxn3/Gigyf2/Kmt2e/Lzts1/Mad1l1/Mta3/Myo16/Nsmce2/Pkd2/Plcg2/Ppp2r5c/Ppp3ca/Prkdc/Ptpn11/Rb1/Rbl2/Rptor/Smc5/Taok1/Taok3/Tex14/Tiprl/Tpr/Usp47	46
Effector-like CD8αα_SC1	GO:0022604	regulation of cell morphogenesis	37/864	337/29008	1.05297e-11	4.83628e-09	3.21246e-09	Abl1/Afdn/Arap3/Arhgap18/Brwd1/Cdc42se2/Cux1/Dlg1/Dnm1l/Dock5/Eef2k/Fbxw8/Fgr/Fyn/Itsn2/Lims1/Macf1/Mark2/Mkln1/Myh9/Myo9a/Nedd4l/Nedd9/Numb/Opa1/Palm/Phip/Picalm/Prex1/Prkdc/Ptk2b/Rreb1/Sema4d/Stau2/Tnik/Ttc3/Zmym4	37
Effector-like CD8αα_SC1	GO:0048193	Golgi vesicle transport	33/864	274/29008	1.14656e-11	4.83628e-09	3.21246e-09	Ap1g1/Atp9b/Ccdc91/Cnst/Cog5/Copg2/Cux1/Cyth3/Exoc2/Exoc4/Exoc6/Exoc6b/Gbf1/Gcc2/Golga4/Kif16b/Laptm5/Macf1/Mia2/Myo5a/Nbas/Rab10/Rab8b/Rabep1/Slc10a7/Sorl1/Sptbn1/Stx18/Trappc8/Trip11/Vps41/Vps54/Vti1a	33
Effector-like CD8αα_SC1	GO:0044772	mitotic cell cycle phase transition	41/864	406/29008	1.18633e-11	4.83628e-09	3.21246e-09	Abcb1a/Ankrd17/Apc/Appl2/Babam2/Bcl2/Blm/Brd4/Cables1/Cacul1/Ccny/Cdc14a/Cdk14/Cdk5rap2/Cep192/Clasp1/Clasp2/Cradd/Dlg1/Fbxl17/Foxn3/Gigyf2/Kmt2e/Lzts1/Mad1l1/Mta3/Myo16/Nsmce2/Pkd2/Ppp2r5c/Ppp3ca/Prkdc/Rb1/Rbl2/Rptor/Smc5/Taok1/Taok3/Tex14/Tpr/Usp47	41
Effector-like CD8αα_SC1	GO:0016311	dephosphorylation	37/864	345/29008	2.10224e-11	6.97033e-09	4.62999e-09	Acpp/Bcl2/Btrc/Cdc14a/Eya3/Fbxw11/Inpp5b/Inpp5d/Iqgap1/Itga1/Mgat5/Mtmr1/Mtmr12/Mtmr3/Plek/Ppm1b/Ppm1h/Ppp1r12a/Ppp1r16b/Ppp2r2c/Ppp2r5c/Ppp2r5e/Ppp3ca/Ppp3cc/Ppp6r3/Ptpn11/Ptpn12/Ptpn4/Ptpn5/Ptpra/Ptprj/Rngtt/Sacm1l/Sema4d/Swap70/Tiprl/Ubash3b	37
Effector-like CD8αα_SC1	GO:0016358	dendrite development	35/864	313/29008	2.27975e-11	6.97033e-09	4.62999e-09	Abi1/Abl1/Afdn/Arid1b/Camk1d/Ctnnd2/Cux1/Dnm1l/Dock10/Eef2k/Farp1/Fbxw8/Fyn/Iqgap1/Iqsec1/Kidins220/Lzts1/Mef2a/Myo6/Nedd4/Nedd4l/Numb/Opa1/Palm/Pdlim5/Picalm/Ppp3ca/Psen1/Rere/Sema4d/Sipa1l1/Srgap2/Stau2/Tnik/Zdhhc15	35
Effector-like CD8αα_SC1	GO:0016570	histone modification	43/864	461/29008	4.97919e-11	1.38287e-08	9.18559e-09	Airn/Arrb1/Atf2/Atg5/Atrx/Atxn7/Baz1b/Baz2a/Brd4/Eya3/Hdac4/Hdac8/Jmjd1c/Kansl1/Kat6a/Kat6b/Kdm3b/Kdm4c/Kdm5b/Kmt2c/Kmt2e/Lcor/Mta3/Ncoa6/Nipbl/Nsd1/Nsd3/Padi2/Parg/Phf14/Phf20l1/Prkca/Setd2/Setd5/Smyd3/Tbl1x/Tbl1xr1/Trerf1/Trip12/Ubr5/Usp15/Usp3/Zzz3	43
Effector-like CD8αα_SC1	GO:0016055	Wnt signaling pathway	42/864	449/29008	7.6554e-11	1.70228e-08	1.13073e-08	Abl1/Apc/Btrc/Ccdc88c/Ccny/Cdk14/Cela1/Csnk1g1/Ctnnd2/Cyld/Fbxw11/Fbxw4/Foxo1/Foxo3/Gnaq/Grk6/Lrrfip2/Lrrk1/Macf1/Mark2/Mbd2/Mdfic/Mllt3/Pkd2/Ppm1b/Psen1/Rapgef1/Stk3/Sulf2/Tbl1xr1/Tnik/Tnks/Tnks2/Ubac2/Ubr5/Usp34/Usp47/Vgll4/Wls/Wnt5b/Wwox/Znrf3	42
Effector-like CD8αα_SC1	GO:0198738	cell-cell signaling by wnt	42/864	451/29008	8.79891e-11	1.87149e-08	1.24312e-08	Abl1/Apc/Btrc/Ccdc88c/Ccny/Cdk14/Cela1/Csnk1g1/Ctnnd2/Cyld/Fbxw11/Fbxw4/Foxo1/Foxo3/Gnaq/Grk6/Lrrfip2/Lrrk1/Macf1/Mark2/Mbd2/Mdfic/Mllt3/Pkd2/Ppm1b/Psen1/Rapgef1/Stk3/Sulf2/Tbl1xr1/Tnik/Tnks/Tnks2/Ubac2/Ubr5/Usp34/Usp47/Vgll4/Wls/Wnt5b/Wwox/Znrf3	42
Effector-like CD8αα_SC1	GO:0006325	chromatin organization	43/864	477/29008	1.47351e-10	2.66978e-08	1.77338e-08	Arid1b/Atrx/Babam2/Baz1b/Baz2a/Brd4/Chd6/Chd7/Chd9/Dnmt3a/Eya3/Fam172a/Hdac4/Hdac8/Jmjd1c/Kansl1/Kat6a/Kat6b/Kdm3b/Kdm4c/Kdm5b/Kmt2c/Kmt2e/Mbd2/Mllt3/Nsd1/Nsd3/Padi2/Phf21a/Psme4/Rb1/Rbl2/Rere/Rsf1/Setd2/Setd5/Smarcc2/Smyd3/Tasor/Tbl1xr1/Tox/Tpr/Usp3	43
Effector-like CD8αα_SC1	GO:0051250	negative regulation of lymphocyte activation	24/864	168/29008	2.2036e-10	3.85001e-08	2.55734e-08	Casp3/Cblb/Clnk/Cyld/Dlg1/Fgl2/Fgr/Inpp5d/Lag3/Laptm5/Lgals3/Lyn/Mad1l1/Pag1/Peli1/Pibf1/Prdm1/Ripor2/Runx1/Runx3/Tbx21/Tigit/Tyrobp/Vsir	24
Effector-like CD8αα_SC1	GO:0031346	positive regulation of cell projection organization	40/864	441/29008	5.40833e-10	8.81918e-08	5.85807e-08	Abl1/Afdn/Apc/Arsb/Bcas3/Camk1d/Cux1/Dnm1l/Dock11/Eef2k/Ehd1/Fbxw8/Fyn/Golga4/Hdac4/Iqgap1/Kidins220/Lyn/Macf1/Mark2/Myo3b/Numb/Opa1/Palm/Picalm/Ptk2b/Ptpn5/Rab8b/Rapgef1/Ripor2/Rreb1/Sema4d/Setx/Stau2/Stk24/Tgfb3/Tgfbr1/Tnik/Tox/Zdhhc15	40
Effector-like CD8αα_SC1	GO:0072659	protein localization to plasma membrane	32/864	301/29008	5.95424e-10	9.39617e-08	6.24133e-08	Abi3/Afdn/Atp2b4/Clasp2/Cnst/Dlg1/Efr3a/Ehd1/Fam126a/Fcer1g/Fcho2/Golga4/Hectd1/Lgals3/Macf1/Myo5a/Numb/Pacs1/Palm/Picalm/Pkp2/Rab10/Rab8b/Rapgef6/Slmap/Sptbn1/Stx7/Stx8/Sytl2/Tnik/Tspan5/Ttc7b	32
Effector-like CD8αα_SC1	GO:0007346	regulation of mitotic cell cycle	41/864	462/29008	6.32634e-10	9.67139e-08	6.42415e-08	Abl1/Ankrd17/Apc/Appl2/Atf2/Babam2/Bcl2/Blm/Brd4/Cdc14a/Cdk5rap2/Cep192/Cradd/Cyld/Dlg1/Foxn3/Gbf1/Gigyf2/Iqgap1/Kmt2e/Mad1l1/Mta3/Myo16/Nsmce2/Phip/Pkd2/Pkn2/Ppp2r5c/Prkca/Prkdc/Ptpn11/Rb1/Rbl2/Rptor/Sdcbp/Taok1/Taok3/Tex14/Tpr/Ttc28/Usp47	41
Effector-like CD8αα_SC1	GO:1903706	regulation of hemopoiesis	37/864	398/29008	1.22516e-09	1.78028e-07	1.18253e-07	Abl1/Acvr2a/Ap3b1/Apc/Car2/Cd101/Cdk6/Cnot4/Cyld/Fbxw7/Fgl2/Foxo3/Gpr55/Ikzf3/Inpp5d/Lag3/Lyn/Nfkbiz/Prdm1/Prkca/Prkdc/Ptk2b/Rb1/Runx1/Runx3/Senp1/Sh3rf1/Sos2/Stat3/Tbx21/Tjp2/Tox/Tyrobp/Ubash3b/Vsir/Zbtb16/Zmiz1	37
Effector-like CD8αα_SC1	GO:0150115	cell-substrate junction organization	18/864	102/29008	1.23731e-09	1.78028e-07	1.18253e-07	Abl1/Bcas3/Bcl2/Clasp1/Clasp2/Iqgap1/Iqsec1/Itgav/Lims1/Macf1/Pdpk1/Peak1/Ptk2b/Ptpn11/Ptpra/Ptprj/Rab8b/Tesk2	18
Effector-like CD8αα_SC1	GO:0043161	proteasome-mediated ubiquitin-dependent protein catabolic process	38/864	423/29008	1.91264e-09	2.50234e-07	1.66216e-07	Arrb1/Ascc3/Btrc/Clec16a/Cop1/Ecpas/Eif2ak3/Fbxl17/Fbxl20/Fbxw11/Fbxw4/Fbxw7/Fbxw8/Fhit/Hace1/Herc2/N4bp1/Nedd4/Nedd4l/Os9/Peli1/Ppp2r5c/Psen1/Psmd14/Rad23b/Rnf180/Rnf216/Sdcbp/Senp1/Spop/Spopl/Tbl1x/Tbl1xr1/Tbx21/Topors/Ubr1/Ubr3/Wwp2	38
Effector-like CD8αα_SC1	GO:0006898	receptor-mediated endocytosis	29/864	265/29008	1.94376e-09	2.50234e-07	1.66216e-07	Aak1/Ankrd13a/Ap1g1/Arrb1/Bmp2k/Cbl/Dgkd/Dnajc6/Fcer1g/Fcho2/Grk3/Hip1/Hip1r/Iqsec1/Itgav/Itsn2/Mkln1/Myo6/Nedd4/Numb/Picalm/Plcg2/Prkca/Ptpn5/Rin3/Sdcbp/Sorl1/Tbc1d5/Usp46	29
Effector-like CD8αα_SC1	GO:0060401	cytosolic calcium ion transport	24/864	190/29008	2.80412e-09	3.51737e-07	2.33638e-07	Abl1/Adrb1/Afg3l2/Akap6/Asph/Atg5/Atp2a3/Bcl2/Chd7/Fasl/Fyn/Glp1r/Itgav/Itpr2/Lyn/Micu1/Micu2/Myo5a/Opa1/Pkd2/Plcg2/Ptk2b/Rgs9/Ubash3b	24
Effector-like CD8αα_SC1	GO:1901987	regulation of cell cycle phase transition	35/864	378/29008	3.8089e-09	4.25986e-07	2.82958e-07	Ankrd17/Apc/Appl2/Atf2/Atp2b4/Babam2/Bcl2/Blm/Brd4/Cdc14a/Cdk5rap2/Cep192/Cradd/Dlg1/Foxn3/Gigyf2/Kmt2e/Mad1l1/Mta3/Myo16/Nsmce2/Pkd2/Plcg2/Ppp2r5c/Prkdc/Ptpn11/Rb1/Rbl2/Rptor/Taok1/Taok3/Tex14/Tiprl/Tpr/Usp47	35
Effector-like CD8αα_SC1	GO:0006887	exocytosis	37/864	415/29008	3.83144e-09	4.25986e-07	2.82958e-07	Abr/Ap1g1/Arhgap17/Clasp1/Clasp2/Clnk/Dnm1l/Erc1/Exoc2/Exoc4/Exoc6/Exoc6b/Fbxl20/Fcer1g/Fgr/Gab2/Git2/Lat2/Lyn/Myh9/Myo1f/Myo5a/Myo6/Nr3c2/Pdpk1/Pik3c2a/Plek/Prkca/Psen1/Rab10/Rab3ip/Rab8b/Scfd2/Sdcbp/Stxbp5/Sytl2/Sytl3	37
Effector-like CD8αα_SC1	GO:0043112	receptor metabolic process	24/864	194/29008	4.26873e-09	4.64059e-07	3.08248e-07	Ankrd13a/Arrb1/Fcer1g/Fut8/Grk3/Iqsec1/Kif16b/Laptm5/Lmtk2/Mkln1/Myo6/Nedd4/Numb/Picalm/Plcg2/Psen1/Ptpn5/Rin3/Sdcbp/Snx25/Sorl1/Tbc1d5/Usp46/Znrf3	24
Effector-like CD8αα_SC1	GO:0048041	focal adhesion assembly	16/864	86/29008	4.61166e-09	4.82131e-07	3.20252e-07	Abl1/Bcas3/Bcl2/Clasp1/Clasp2/Iqgap1/Itgav/Lims1/Macf1/Pdpk1/Peak1/Ptk2b/Ptpn11/Ptpra/Ptprj/Tesk2	16
Effector-like CD8αα_SC1	GO:0007163	establishment or maintenance of cell polarity	26/864	226/29008	4.63209e-09	4.82131e-07	3.20252e-07	Apc/Arfgef1/Bcas3/Cdk5rap2/Clasp1/Clasp2/Ctnna1/Cyth3/Dlg1/Dock2/Dock8/Exoc4/Fbxw11/Frmd4b/Gbf1/Lims1/Macf1/Map4/Mark2/Myh9/Myo9a/Myo9b/Ptk2b/Rab10/Ripor2/Sdccag8	26
Effector-like CD8αα_SC1	GO:0007062	sister chromatid cohesion	13/864	55/29008	6.06271e-09	5.93175e-07	3.94012e-07	Atrx/Fbxw7/Hdac8/Nipbl/Nsmce2/Pds5a/Pds5b/Rb1/Slf2/Smc5/Stag1/Stag2/Tnks	13
Effector-like CD8αα_SC1	GO:0038127	ERBB signaling pathway	18/864	113/29008	6.77842e-09	6.50197e-07	4.31888e-07	Abl1/Cbl/Cblb/Dgkd/Errfi1/Fasl/Fbxw7/Hip1/Hip1r/Iqgap1/Itga1/Kif16b/Mapk1/Psen1/Ptk2b/Ptpn11/Ptpn12/Ptprj	18
Effector-like CD8αα_SC1	GO:0051235	maintenance of location	32/864	335/29008	8.37778e-09	7.45165e-07	4.9497e-07	4932438A13Rik/Abl1/Akap6/Akap9/Asph/Atg5/Chd7/Ehd1/Faf1/Fasl/Fto/Glp1r/Hk1/Itgav/Itpr2/Lyn/Mad1l1/Myo5a/Os9/Osbpl8/Pkd2/Plcg2/Psen1/Ptk2b/Sorl1/Srebf2/Syne1/Tmem135/Topors/Ttc39b/Ubash3b/Vps13c	32
Effector-like CD8αα_SC1	GO:0007162	negative regulation of cell adhesion	30/864	310/29008	1.81529e-08	1.49352e-06	9.92057e-07	Abl1/B4galnt2/Bcas3/Casp3/Cblb/Clasp2/Cyld/Dlg1/Epcam/Fgl2/Lag3/Laptm5/Lgals3/Mad1l1/Map2k5/Myo1f/Pag1/Pde3b/Peli1/Ptpn11/Rasa1/Ripor2/Runx1/Runx3/Sema4d/Swap70/Tbx21/Tigit/Ubash3b/Vsir	30
Effector-like CD8αα_SC1	GO:0002263	cell activation involved in immune response	31/864	328/29008	1.83179e-08	1.49352e-06	9.92057e-07	Abl1/Abr/Ap1g1/Cd244a/Clnk/Cracr2a/Dock10/Dock11/Dock2/Fcer1g/Fgl2/Fgr/Gab2/Gbf1/Irf8/Lat2/Lgals3/Lyn/Myo1f/Nfkbiz/Pdpk1/Plcg2/Plcl2/Psen1/Ptger4/Ptk2b/Sh2d1b1/Stat3/Swap70/Tbx21/Tyrobp	31
Effector-like CD8αα_SC1	GO:0046631	alpha-beta T cell activation	22/864	180/29008	2.34075e-08	1.81761e-06	1.20733e-06	Abl1/Ap3b1/Atf2/Bcl2/Blm/Cblb/Cd244a/Cracr2a/Dock2/Elf4/Nfkbiz/Prdm1/Ptger4/Runx1/Runx3/Sh3rf1/Stat3/Tbx21/Tox/Txk/Vsir/Zbtb16	22
Effector-like CD8αα_SC1	GO:1903320	regulation of protein modification by small protein conjugation or removal	26/864	248/29008	3.2032e-08	2.27102e-06	1.50851e-06	Abl1/Ahrr/Arnt/Arrb1/Arrdc3/Arrdc4/Atg5/Btrc/Cblb/Fbxw7/Fyn/Hdac4/Hdac8/Laptm5/Mycbp2/N4bp1/Nlrc3/Peli1/Psen1/Rnf180/Spopl/Tgfbr1/Topors/Trip12/Ubr5/Zmiz1	26
Effector-like CD8αα_SC1	GO:0010563	negative regulation of phosphorus metabolic process	37/864	453/29008	3.86299e-08	2.66166e-06	1.76799e-06	Abl1/Apc/Arrb1/Atxn1/Atxn7/Casp3/Cbl/Cblb/Entpd1/Errfi1/Gnaq/Hdac4/Iqgap1/Lrrk1/Lyn/Mgat5/Pibf1/Pik3cb/Pip4k2a/Plek/Ppp1r16b/Prkca/Prkdc/Psen1/Ptpn5/Ptprj/Rb1/Sema4d/Sh2d1b1/Smyd3/Snx25/Sorl1/Stat3/Stk39/Swap70/Tiprl/Ubash3b	37
Effector-like CD8αα_SC1	GO:0045936	negative regulation of phosphate metabolic process	37/864	453/29008	3.86299e-08	2.66166e-06	1.76799e-06	Abl1/Apc/Arrb1/Atxn1/Atxn7/Casp3/Cbl/Cblb/Entpd1/Errfi1/Gnaq/Hdac4/Iqgap1/Lrrk1/Lyn/Mgat5/Pibf1/Pik3cb/Pip4k2a/Plek/Ppp1r16b/Prkca/Prkdc/Psen1/Ptpn5/Ptprj/Rb1/Sema4d/Sh2d1b1/Smyd3/Snx25/Sorl1/Stat3/Stk39/Swap70/Tiprl/Ubash3b	37
Effector-like CD8αα_SC1	GO:0046488	phosphatidylinositol metabolic process	19/864	143/29008	5.4581e-08	3.37988e-06	2.24506e-06	Fam126a/Inpp5b/Inpp5d/Mtmr1/Mtmr12/Mtmr3/Pigk/Pign/Pik3c2a/Pik3cb/Pik3cd/Pip4k2a/Pip5k1b/Pitpnc1/Plcg2/Plek/Sacm1l/Smg1/Ttc7b	19
Effector-like CD8αα_SC1	GO:0002768	immune response-regulating cell surface receptor signaling pathway	31/864	351/29008	8.64028e-08	5.09256e-06	3.38269e-06	Abl1/Appl2/Bcl2/Cblb/Cd38/Cyld/Dennd1b/Fcer1g/Fyn/Igha/Klrd1/Klre1/Laptm5/Lat2/Lgals3/Lyn/Mapk1/Nfkbiz/Plcg2/Plcl2/Prkch/Psen1/Ptprj/Rapgef1/Sh2d1b1/Tec/Trdc/Txk/Tyrobp/Usp46/Vav3	31
Effector-like CD8αα_SC1	GO:0002831	regulation of response to biotic stimulus	30/864	337/29008	1.17072e-07	6.73784e-06	4.47556e-06	Ankrd17/Ap1g1/Appl2/Cd96/Clnk/Fgl2/Fgr/Ilrun/Klrd1/Klre1/Lag3/Myo1f/N4bp1/Ncf1/Nlrc3/Nod1/Plcg2/Ppm1b/Prdm1/Prkca/Prkdc/Pum2/Rnf216/Sec14l1/Sh2d1b1/Susd4/Txk/Tyrobp/Usp15/Ythdf3	30
Effector-like CD8αα_SC1	GO:0050863	regulation of T cell activation	30/864	339/29008	1.33224e-07	7.32283e-06	4.86413e-06	Abl1/Ap3b1/Blm/Casp3/Cblb/Cd244a/Cyld/Dlg1/Dock8/Fgl2/Lag3/Laptm5/Lgals3/Mad1l1/Nfkbiz/Pag1/Peli1/Prdm1/Ripor2/Runx1/Runx3/Sh3rf1/Sos2/Tbx21/Tigit/Tnfrsf1b/Tox/Vsir/Zbtb16/Zmiz1	30
Effector-like CD8αα_SC1	GO:2001233	regulation of apoptotic signaling pathway	33/864	402/29008	1.8586e-07	9.77666e-06	6.49407e-06	Bcl2/Bcl2l11/Birc6/Cradd/Creb3l1/Ctnna1/Cyld/Dapk2/Dnm1l/Eif2ak3/Eya3/Faf1/Fbxw7/Fyn/Itgav/Lgals3/Map2k5/Mdm4/Mrtfa/Opa1/Phip/Pik3cb/Psen1/Rb1/Runx3/Sgms1/Sh3rf1/Spop/Stk3/Tgfbr1/Tnfsf10/Usp47/Wwox	33
Effector-like CD8αα_SC1	GO:0046651	lymphocyte proliferation	29/864	330/29008	2.48933e-07	1.26852e-05	8.42606e-06	Abl1/Bcl2/Blm/Casp3/Cblb/Cd244a/Cd38/Dlg1/Dock2/Dock8/Elf4/Fyn/Ikzf3/Inpp5d/Itgad/Laptm5/Lgals3/Lyn/Mad1l1/Peli1/Plcl2/Prdm1/Ripor2/Sh3rf1/Sos2/Tnfrsf1b/Tyrobp/Vav3/Vsir	29
Effector-like CD8αα_SC1	GO:0042176	regulation of protein catabolic process	32/864	389/29008	2.71205e-07	1.36777e-05	9.08531e-06	Anks1/Apc/Btrc/Cblb/Clec16a/Cop1/Faf1/Fbxl20/Fbxw7/Fbxw8/Fhit/Foxo1/Fyn/Hace1/Laptm5/Mdm4/Mycbp2/N4bp1/Nedd4/Nedd4l/Psen1/Psmd14/Ptk2b/Rad23b/Ric1/Rnf180/Sdcbp/Senp1/Sorl1/Tnfrsf1b/Vgll4/Wwp2	32
Effector-like CD8αα_SC1	GO:0007160	cell-matrix adhesion	23/864	225/29008	3.1055e-07	1.53455e-05	1.01932e-05	Abl1/Bcas3/Bcl2/Bcl2l11/Cd96/Cdk6/Clasp1/Clasp2/Iqgap1/Itga1/Itgav/Lims1/Macf1/Mkln1/Pdpk1/Peak1/Pik3cb/Ptk2b/Ptpn11/Ptpra/Ptprj/Rasa1/Tesk2	23
Effector-like CD8αα_SC1	GO:0032943	mononuclear cell proliferation	29/864	334/29008	3.20406e-07	1.56743e-05	1.04115e-05	Abl1/Bcl2/Blm/Casp3/Cblb/Cd244a/Cd38/Dlg1/Dock2/Dock8/Elf4/Fyn/Ikzf3/Inpp5d/Itgad/Laptm5/Lgals3/Lyn/Mad1l1/Peli1/Plcl2/Prdm1/Ripor2/Sh3rf1/Sos2/Tnfrsf1b/Tyrobp/Vav3/Vsir	29
Effector-like CD8αα_SC1	GO:0060348	bone development	24/864	243/29008	3.2697e-07	1.5837e-05	1.05196e-05	Abi1/Atf2/Bbx/Chsy1/Dym/Fbxw7/Fli1/Foxn3/Glg1/Lrrk1/Map2k6/Pip4k2a/Ptger4/Ptpn11/Rabgap1l/Runx2/Sema4d/Sik3/Slc10a7/Sulf2/Tjp2/Trip11/Tyrobp/Zbtb16	24
Effector-like CD8αα_SC1	GO:0016197	endosomal transport	23/864	226/29008	3.36181e-07	1.61235e-05	1.07099e-05	4932438A13Rik/Ap3b1/Clec16a/Cracr2a/Dennd1a/Dennd1b/Dnm1l/Ehd1/Erc1/Gbf1/Gcc2/Itsn2/Lmtk2/Lrba/Picalm/Rab10/Ric1/Snx18/Sorl1/Tbc1d5/Tmcc1/Vps54/Vti1a	23
Effector-like CD8αα_SC1	GO:0050868	negative regulation of T cell activation	17/864	131/29008	3.82395e-07	1.81619e-05	1.20639e-05	Casp3/Cblb/Cyld/Dlg1/Fgl2/Lag3/Laptm5/Lgals3/Mad1l1/Pag1/Peli1/Ripor2/Runx1/Runx3/Tbx21/Tigit/Vsir	17
Effector-like CD8αα_SC1	GO:0000209	protein polyubiquitination	24/864	248/29008	4.74811e-07	2.17082e-05	1.44195e-05	Bcl2/Btrc/Cbl/Fbxl17/Fbxw11/Hace1/Hectd1/Nedd4/Nedd4l/Peli1/Rnf165/Rnf180/Rnf216/Spop/Tnks/Tnks2/Topors/Traf5/Trim14/Trip12/Ttc3/Ube3c/Ubr5/Wwp2	24
Effector-like CD8αα_SC1	GO:0051208	sequestering of calcium ion	16/864	119/29008	5.14192e-07	2.30773e-05	1.53289e-05	Abl1/Akap6/Asph/Atg5/Chd7/Fasl/Glp1r/Itgav/Itpr2/Lyn/Myo5a/Pkd2/Plcg2/Psen1/Ptk2b/Ubash3b	16
Effector-like CD8αα_SC1	GO:0071539	protein localization to centrosome	9/864	36/29008	8.08791e-07	3.454e-05	2.29429e-05	Apc/C2cd3/Cep192/Cep250/Cep350/Golgb1/Hook3/Pcm1/Pibf1	9
Effector-like CD8αα_SC1	GO:1901888	regulation of cell junction assembly	22/864	220/29008	8.11958e-07	3.454e-05	2.29429e-05	Abl1/Bcas3/Clasp1/Clasp2/Eef2k/Farp1/Iqgap1/Lims1/Macf1/Nedd4l/Pdlim5/Peak1/Prkca/Prkch/Ptpn11/Ptpra/Ptprj/Rapgef1/Sema4d/Setd5/Sipa1l1/Stau2	22
Effector-like CD8αα_SC1	GO:0150116	regulation of cell-substrate junction organization	12/864	69/29008	8.37441e-07	3.53169e-05	2.3459e-05	Abl1/Bcas3/Clasp1/Clasp2/Iqgap1/Iqsec1/Lims1/Macf1/Peak1/Ptpn11/Ptpra/Ptprj	12
Effector-like CD8αα_SC1	GO:0009896	positive regulation of catabolic process	36/864	494/29008	9.34969e-07	3.90929e-05	2.59671e-05	Ambra1/Apc/Atf6/Bcl2l11/Cblb/Clec16a/Cnot1/Cnot2/Cop1/Faf1/Fbxw7/Fbxw8/Foxo1/Foxo3/Fto/Gigyf2/Hace1/Laptm5/Nedd4/Nedd4l/Nod1/Pan3/Pik3c2a/Pip4k2a/Psen1/Ptk2b/Rnf180/Sorl1/Tnfrsf1b/Tnrc6b/Trim14/Vgll4/Vsir/Wwp2/Ythdf3/Zbtb20	36
Effector-like CD8αα_SC1	GO:0070588	calcium ion transmembrane transport	26/864	296/29008	1.03768e-06	4.26582e-05	2.83354e-05	Abl1/Adrb1/Afg3l2/Akap6/Asph/Atg5/Atp2a3/Atp2b4/Chd7/Cracr2a/Fasl/Fyn/Glp1r/Itgav/Itpr2/Lyn/Micu1/Micu2/Myo5a/Opa1/Pkd2/Plcg2/Ptk2b/Rgs9/Stim1/Ubash3b	26
Effector-like CD8αα_SC1	GO:0051656	establishment of organelle localization	32/864	415/29008	1.12395e-06	4.50685e-05	2.99364e-05	Ap3b1/Cdk5rap2/Clasp1/Clasp2/Clnk/Copg2/Dlg1/Dync1h1/Exoc4/Fbxw11/Fcer1g/Fgr/Gab2/Gbf1/Hook3/Lat2/Lyn/Mad1l1/Map4/Myh9/Myo1e/Myo1f/Myo5a/Myo6/Pcm1/Pdpk1/Pibf1/Picalm/Psen1/Syne1/Tacc2/Trip11	32
Effector-like CD8αα_SC1	GO:0006914	autophagy	33/864	437/29008	1.21649e-06	4.79923e-05	3.18785e-05	Abl1/Ambra1/Arsb/Atf6/Atg10/Atg5/Bcl2/Bcl2l11/Clec16a/Dnm1l/Fbxw7/Foxo1/Foxo3/Herc1/Ilrun/Irf8/Lzts1/Mtmr3/Myo5a/Nod1/Pik3c2a/Pik3cb/Pip4k2a/Psen1/Rptor/Smg1/Stat3/Tbc1d5/Trappc8/Trim14/Vps13c/Vps41/Vti1a	33
Effector-like CD8αα_SC1	GO:0061919	process utilizing autophagic mechanism	33/864	437/29008	1.21649e-06	4.79923e-05	3.18785e-05	Abl1/Ambra1/Arsb/Atf6/Atg10/Atg5/Bcl2/Bcl2l11/Clec16a/Dnm1l/Fbxw7/Foxo1/Foxo3/Herc1/Ilrun/Irf8/Lzts1/Mtmr3/Myo5a/Nod1/Pik3c2a/Pik3cb/Pip4k2a/Psen1/Rptor/Smg1/Stat3/Tbc1d5/Trappc8/Trim14/Vps13c/Vps41/Vti1a	33
Effector-like CD8αα_SC1	GO:0001952	regulation of cell-matrix adhesion	16/864	128/29008	1.39077e-06	5.31535e-05	3.53068e-05	Abl1/Bcas3/Bcl2/Cdk6/Clasp1/Clasp2/Iqgap1/Lims1/Macf1/Peak1/Pik3cb/Ptk2b/Ptpn11/Ptpra/Ptprj/Rasa1	16
Effector-like CD8αα_SC1	GO:0097553	calcium ion transmembrane import into cytosol	17/864	144/29008	1.47494e-06	5.59334e-05	3.71534e-05	Abl1/Adrb1/Akap6/Asph/Atg5/Chd7/Fasl/Fyn/Glp1r/Itgav/Itpr2/Lyn/Myo5a/Pkd2/Plcg2/Ptk2b/Ubash3b	17
Effector-like CD8αα_SC1	GO:0001782	B cell homeostasis	9/864	39/29008	1.68046e-06	6.13494e-05	4.07509e-05	Abl1/Bcl2/Bcl2l11/Casp3/Dock10/Dock11/Lyn/Pik3cd/Sos2	9
Effector-like CD8αα_SC1	GO:0002062	chondrocyte differentiation	15/864	115/29008	1.71649e-06	6.17432e-05	4.10125e-05	Atf2/Chst11/Chsy1/Eif2ak3/Glg1/Prkca/Ptpn11/Rb1/Runx1/Runx2/Runx3/Sulf2/Tgfbr1/Trip11/Zbtb16	15
Effector-like CD8αα_SC1	GO:0010631	epithelial cell migration	26/864	306/29008	1.9312e-06	6.84595e-05	4.54737e-05	Abl1/Arsb/Atp2b4/Bcas3/Clasp1/Clasp2/Dock5/Evl/Fbxw7/Gab2/Iqsec1/Itgav/Macf1/Map2k5/Myh9/Pdpk1/Pik3c2a/Pik3cb/Pik3cd/Pkn2/Plcg2/Prkca/Ptk2b/Ptpn11/Rreb1/Tgfbr1	26
Effector-like CD8αα_SC1	GO:0007030	Golgi organization	16/864	132/29008	2.10123e-06	7.36431e-05	4.89169e-05	Akap9/Arfgef1/Bcas3/Clasp1/Clasp2/Dym/Fbxw8/Gbf1/Gcc2/Hace1/Mapk1/Stx18/Syne1/Trappc8/Trip11/Vti1a	16
Effector-like CD8αα_SC1	GO:0090132	epithelium migration	26/864	308/29008	2.17861e-06	7.45298e-05	4.95058e-05	Abl1/Arsb/Atp2b4/Bcas3/Clasp1/Clasp2/Dock5/Evl/Fbxw7/Gab2/Iqsec1/Itgav/Macf1/Map2k5/Myh9/Pdpk1/Pik3c2a/Pik3cb/Pik3cd/Pkn2/Plcg2/Prkca/Ptk2b/Ptpn11/Rreb1/Tgfbr1	26
Effector-like CD8αα_SC1	GO:1901653	cellular response to peptide	26/864	308/29008	2.17861e-06	7.45298e-05	4.95058e-05	Apc/Appl2/Car2/Foxo1/Fyn/Lpin2/Mbd5/Myo5a/Nod1/Opa1/Osbpl8/Pde3b/Phip/Pip4k2a/Prkca/Prkdc/Psen1/Ptpn11/Ptpra/Ptprj/Rab10/Rab8b/Rb1/Sorl1/Stat3/Zfp106	26
Effector-like CD8αα_SC1	GO:0045785	positive regulation of cell adhesion	34/864	471/29008	2.2986e-06	7.80887e-05	5.18698e-05	Abl1/Afdn/Ap3b1/Apc/Blm/Cd244a/Cdk6/Cyld/Cyth3/Dock5/Dock8/Frmd5/Iqgap1/Itgav/Lims1/Magi1/Nedd9/Nfat5/Nfkbiz/Ppp3ca/Prex1/Prkca/Ptger4/Ptk2b/Ptpn11/Ptprj/Rreb1/Runx1/Runx3/Vav3/Vsir/Zbtb16/Zfhx3/Zmiz1	34
Effector-like CD8αα_SC1	GO:0001818	negative regulation of cytokine production	25/864	292/29008	2.64142e-06	8.73095e-05	5.79947e-05	Appl2/Arrb1/Cd200r1/Cd96/Erbin/Errfi1/Ilrun/Inpp5d/Lag3/Laptm5/Map2k5/N4bp1/Nlrc3/Otud7b/Pibf1/Ppm1b/Ptger4/Sh2d1b1/Tbx21/Tgfb3/Tigit/Tnfrsf9/Tyrobp/Ubr5/Vsir	25
Effector-like CD8αα_SC1	GO:0002090	regulation of receptor internalization	12/864	77/29008	2.80762e-06	8.8612e-05	5.88599e-05	Ankrd13a/Arrb1/Iqsec1/Mkln1/Nedd4/Numb/Plcg2/Ptpn5/Rin3/Sdcbp/Tbc1d5/Usp46	12
Effector-like CD8αα_SC1	GO:0035264	multicellular organism growth	21/864	220/29008	3.02796e-06	9.20932e-05	6.11722e-05	Adrb1/Afg3l2/Arid5b/Atrx/Bcl2/Cela1/Chd7/Dlg1/Fto/Gigyf2/Gpd2/Kmt2c/Lncpint/Mbd5/Nipbl/Ptpn11/Rai1/Sik3/Stat3/Tbl1xr1/Tnks2	21
Effector-like CD8αα_SC1	GO:0033044	regulation of chromosome organization	19/864	185/29008	3.03087e-06	9.20932e-05	6.11722e-05	Apc/Atrx/Cdk5rap2/Cep192/Hdac8/Mad1l1/Mapk1/Nek7/Nsmce2/Rb1/Slf2/Smc5/Smg1/Smg6/Tasor/Tex14/Tnks/Tnks2/Tpr	19
Effector-like CD8αα_SC1	GO:0031623	receptor internalization	16/864	136/29008	3.12254e-06	9.37145e-05	6.22491e-05	Ankrd13a/Arrb1/Fcer1g/Grk3/Iqsec1/Mkln1/Myo6/Nedd4/Numb/Picalm/Plcg2/Ptpn5/Rin3/Sdcbp/Tbc1d5/Usp46	16
Effector-like CD8αα_SC1	GO:0032970	regulation of actin filament-based process	31/864	416/29008	3.33801e-06	9.8967e-05	6.57381e-05	Abl1/Adrb1/Akap6/Akap9/Arfgef1/Arhgap17/Arhgap18/Bcas3/Clasp1/Clasp2/Dlg1/Evl/Fgr/Frmd6/Hip1r/Iqgap1/Myh9/Myo1f/Myo3b/Pkp2/Plek/Ptger4/Ptk2b/Rasa1/Sptbn1/Stau2/Svil/Swap70/Taok1/Tgfb3/Tgfbr1	31
Effector-like CD8αα_SC1	GO:0051098	regulation of binding	30/864	397/29008	3.62285e-06	0.000106065	7.04526e-05	Abl1/Aplp2/Arrb1/Atp2a3/Blm/Brd4/Cblb/Cyld/Eif2ak3/Fbxw7/Gzma/Hdac4/Hip1r/Ilrun/Mark2/Mark3/Nsd1/Pacs1/Plcl2/Ppp3ca/Psen1/Rb1/Ripor2/Rsf1/Sorl1/Stk3/Tex14/Tgfbr1/Tnks/Ubash3b	30
Effector-like CD8αα_SC1	GO:0007041	lysosomal transport	14/864	107/29008	3.64245e-06	0.000106065	7.04526e-05	Ap1g1/Ap3b1/Ccdc91/Clec16a/Gcc2/Gnptab/Hook3/Laptm5/Nedd4/Sorl1/Stx7/Stx8/Vps41/Vps54	14
Effector-like CD8αα_SC1	GO:0050670	regulation of lymphocyte proliferation	22/864	241/29008	3.69874e-06	0.000106486	7.07324e-05	Bcl2/Blm/Casp3/Cblb/Cd244a/Cd38/Dlg1/Ikzf3/Inpp5d/Laptm5/Lgals3/Lyn/Mad1l1/Peli1/Prdm1/Ripor2/Sh3rf1/Sos2/Tnfrsf1b/Tyrobp/Vav3/Vsir	22
Effector-like CD8αα_SC1	GO:0070663	regulation of leukocyte proliferation	23/864	261/29008	4.06251e-06	0.000114877	7.63064e-05	Bcl2/Blm/Casp3/Cblb/Cd244a/Cd38/Dlg1/Ikzf3/Inpp5d/Laptm5/Lgals3/Lyn/Mad1l1/Mapk1/Peli1/Prdm1/Ripor2/Sh3rf1/Sos2/Tnfrsf1b/Tyrobp/Vav3/Vsir	23
Effector-like CD8αα_SC1	GO:0007568	aging	23/864	262/29008	4.33063e-06	0.000121755	8.0875e-05	Abi3/Abl1/Arhgef12/Bcl2/Cdk6/Foxo3/Gnaq/Inpp5d/Jmjd1c/Kat6a/Lncpint/Mapk1/Nsmce2/Opa1/Picalm/Prkdc/Psen1/Rnf165/Smc5/Smc6/Tmem135/Zfp277/Zmiz1	23
Effector-like CD8αα_SC1	GO:0040013	negative regulation of locomotion	27/864	341/29008	4.67024e-06	0.00012936	8.59267e-05	Abr/Afdn/Arap3/Arrdc3/Atp2b4/Bcl2/Cd200r1/Clasp1/Clasp2/Ctnna1/Evl/Foxo3/Frmd5/Lrch1/Map2k5/Osbpl8/Padi2/Ptger4/Ptprj/Rin3/Ripor2/Scai/Sema4d/Srgap2/Srgap3/Stat3/Stk24	27
Effector-like CD8αα_SC1	GO:1901214	regulation of neuron death	29/864	384/29008	5.3006e-06	0.000143358	9.52247e-05	Abl1/Ambra1/Arrb1/Atf2/Bcl2/Bcl2l11/Casp3/Cbl/Cd200r1/Cpeb4/Fasl/Fbxw7/Foxo3/Fyn/Glp1r/Hdac4/Itga1/Map2k4/Ncoa7/Pdpk1/Picalm/Psen1/Ptk2b/Ptpn5/Sorl1/Stat3/Tgfb3/Tnfrsf1b/Tyrobp	29
Effector-like CD8αα_SC1	GO:0048638	regulation of developmental growth	30/864	406/29008	5.6526e-06	0.000151107	0.000100371	Abl1/Adrb1/Afdn/Afg3l2/Akap6/Apc/Bcl2/Bcl2l11/Chd7/Clasp2/Dip2b/Dlg1/Fto/Golga4/Itsn2/Macf1/Mapk1/Mbd5/Nedd4l/Nipbl/Picalm/Prkdc/Ptger4/Rai1/Sema4d/Stat3/Stk3/Tgfbr1/Tnks2/Vgll4	30
Effector-like CD8αα_SC1	GO:0070997	neuron death	31/864	428/29008	5.94228e-06	0.000157133	0.000104374	Abl1/Ambra1/Arrb1/Atf2/Bcl2/Bcl2l11/Casp3/Cbl/Cd200r1/Cpeb4/Fasl/Fbxw7/Foxo3/Fyn/Glp1r/Hdac4/Itga1/Map2k4/Ncoa7/Pdpk1/Picalm/Psen1/Ptk2b/Ptpn5/Rb1/Sorl1/Stat3/Tgfb3/Tmtc4/Tnfrsf1b/Tyrobp	31
Effector-like CD8αα_SC1	GO:2000146	negative regulation of cell motility	25/864	306/29008	6.04618e-06	0.000158171	0.000105064	Abr/Afdn/Arap3/Atp2b4/Bcl2/Cd200r1/Clasp1/Clasp2/Ctnna1/Evl/Foxo3/Frmd5/Lrch1/Map2k5/Osbpl8/Padi2/Ptger4/Ptprj/Rin3/Ripor2/Scai/Srgap2/Srgap3/Stat3/Stk24	25
Effector-like CD8αα_SC1	GO:0061448	connective tissue development	24/864	288/29008	6.60294e-06	0.00016947	0.000112569	4932438A13Rik/Arid5b/Arrdc3/Atf2/Chst11/Chsy1/Eif2ak3/Fbxw4/Fto/Glg1/Lncpint/Prkca/Ptpn11/Rb1/Runx1/Runx2/Runx3/Sik3/Sorl1/Sulf2/Tbl1xr1/Tgfbr1/Trip11/Zbtb16	24
Effector-like CD8αα_SC1	GO:0048285	organelle fission	34/864	495/29008	6.72672e-06	0.000170503	0.000113255	Ap3b1/Apc/Atrx/Bcl2l11/Cdc14a/Cdk5rap2/Cep192/Clasp1/Clasp2/Ddhd1/Dis3l2/Dnm1l/Eif4g3/Mad1l1/Msh3/Nipbl/Nsmce2/Pds5a/Pds5b/Phip/Pibf1/Rb1/Ripor2/Slf2/Smc5/Stag1/Stag2/Tasor/Tex14/Tmcc1/Tmem135/Tnks/Top2b/Tpr	34
Effector-like CD8αα_SC1	GO:0007015	actin filament organization	32/864	453/29008	7.06682e-06	0.0001782	0.000118368	Abi1/Abl1/Arfgef1/Arhgap17/Arhgap18/Arhgap25/Arrb1/Bcl2/Clasp1/Clasp2/Ctnna1/Diaph2/Dlg1/Elmo2/Evl/Hip1/Hip1r/Myo1e/Myo1f/Myo5a/Myo6/Nedd9/Plek/Ptger4/Ptk2b/Rasa1/Sptbn1/Svil/Swap70/Tgfb3/Tgfbr1/Ttc17	32
Effector-like CD8αα_SC1	GO:0009895	negative regulation of catabolic process	25/864	311/29008	8.01399e-06	0.000199007	0.000132189	Anks1/Atp2b4/Bcl2/Clec16a/Crtc3/Fhit/Fyn/Hdac4/Herc1/Lzts1/Mdm4/Mycbp2/N4bp1/Nbas/Pde3b/Psen1/Ric1/Sdcbp/Senp1/Smg1/Sorl1/Stat3/Tent5a/Tent5c/Traf5	25
Effector-like CD8αα_SC1	GO:0098813	nuclear chromosome segregation	23/864	273/29008	8.54486e-06	0.000211118	0.000140234	Apc/Atrx/Cdk5rap2/Cep192/Dis3l2/Dync1h1/Fbxw7/Hdac8/Mad1l1/Nipbl/Nsmce2/Pds5a/Pds5b/Pibf1/Rb1/Slf2/Smc5/Stag1/Stag2/Tex14/Tnks/Top2b/Tpr	23
Effector-like CD8αα_SC1	GO:0006623	protein targeting to vacuole	8/864	36/29008	8.6545e-06	0.000212179	0.000140938	Ap3b1/Gcc2/Gnptab/Laptm5/Nedd4/Sorl1/Vps13c/Vps41	8
Effector-like CD8αα_SC1	GO:0045088	regulation of innate immune response	20/864	217/29008	8.75308e-06	0.000212179	0.000140938	Ap1g1/Appl2/Cd96/Clnk/Fgr/Klrd1/Klre1/Lag3/Myo1f/N4bp1/Ncf1/Nlrc3/Plcg2/Prkdc/Sh2d1b1/Susd4/Txk/Tyrobp/Usp15/Ythdf3	20
Effector-like CD8αα_SC1	GO:0120032	regulation of plasma membrane bounded cell projection assembly	19/864	199/29008	8.80463e-06	0.000212179	0.000140938	Abi3/Apc/Atg5/Bcas3/Cyld/Dock11/Evl/Hdac4/Map4/Myo3b/Palm/Pld1/Rab3ip/Ripor2/Sdccag8/Stau2/Syne1/Tgfb3/Tgfbr1	19
Effector-like CD8αα_SC1	GO:1902115	regulation of organelle assembly	19/864	199/29008	8.80463e-06	0.000212179	0.000140938	Atg5/Cdk5rap2/Cep192/Cnot1/Cnot2/Cyld/Dync1h1/Map4/Mtmr3/Numb/Pan3/Pip4k2a/Ripor2/Sdcbp/Sdccag8/Sipa1l1/Stx18/Syne1/Tpr	19
Effector-like CD8αα_SC1	GO:0062197	cellular response to chemical stress	26/864	333/29008	8.93679e-06	0.000214308	0.000142352	Abl1/Arnt/Atf2/Atg5/Bcl2/Casp3/Chd6/Fbxw7/Foxo1/Foxo3/Fut8/Fyn/Lrrc8c/Mapk1/Mapkap1/Micu1/Ncoa7/Pde8a/Pkd2/Rcsd1/Setx/Slc12a6/Stk24/Stk39/Vrk2/Zfp277	26
Effector-like CD8αα_SC1	GO:0042594	response to starvation	18/864	184/29008	1.07885e-05	0.000252524	0.000167737	Atf2/Atg5/Bcas3/Bcl2/Clec16a/Cpeb4/Eif2ak3/Foxo1/Foxo3/Mapk1/Mtmr3/Pik3c2a/Rptor/Srebf2/Stk24/Tbc1d5/Vps41/Xpr1	18
Effector-like CD8αα_SC1	GO:0046847	filopodium assembly	11/864	74/29008	1.15995e-05	0.000263167	0.000174807	Bcas3/Dock11/Fgd3/Myo3b/Palm/Rab3ip/Ripor2/Srgap2/Stau2/Tgfb3/Tgfbr1	11
Effector-like CD8αα_SC1	GO:0009791	post-embryonic development	15/864	134/29008	1.16044e-05	0.000263167	0.000174807	Abl1/Arid5b/Atrx/Bcl2/Bcl2l11/Cela1/Chst11/Gigyf2/Gnaq/Ireb2/Kdm5b/Myo1e/Prdm1/Psen1/Tgfbr1	15
Effector-like CD8αα_SC1	GO:0007059	chromosome segregation	26/864	338/29008	1.16198e-05	0.000263167	0.000174807	Apc/Atrx/Brd4/Cdk5rap2/Cep192/Dis3l2/Dync1h1/Fbxw7/Hdac8/Mad1l1/Nipbl/Nsmce2/Pds5a/Pds5b/Pibf1/Pum2/Rb1/Slf2/Smc5/Smc6/Stag1/Stag2/Tex14/Tnks/Top2b/Tpr	26
Effector-like CD8αα_SC1	GO:0010632	regulation of epithelial cell migration	21/864	241/29008	1.24955e-05	0.000280404	0.000186256	Abl1/Arsb/Atp2b4/Bcas3/Clasp1/Clasp2/Dock5/Evl/Fbxw7/Gab2/Iqsec1/Macf1/Map2k5/Pdpk1/Pik3c2a/Pik3cb/Pik3cd/Plcg2/Prkca/Ptk2b/Rreb1	21
Effector-like CD8αα_SC1	GO:0010171	body morphogenesis	10/864	62/29008	1.38019e-05	0.000305514	0.000202936	Arid5b/Asph/Clasp1/Clasp2/Gatad2a/Kat6a/Nipbl/Ptpn11/Ssbp3/Tgfb3	10
Effector-like CD8αα_SC1	GO:0031122	cytoplasmic microtubule organization	10/864	62/29008	1.38019e-05	0.000305514	0.000202936	Apc/Ccdc88c/Clasp1/Clip2/Dlg1/Dync1h1/Hook3/Pcm1/Slain2/Tacc2	10
Effector-like CD8αα_SC1	GO:0032868	response to insulin	21/864	244/29008	1.50737e-05	0.000332164	0.000220637	Apc/Appl2/Foxo1/Lpin2/Myo5a/Opa1/Osbpl8/Pde3b/Phip/Pip4k2a/Prkca/Prkdc/Ptpn11/Ptpra/Ptprj/Rab10/Rab8b/Rb1/Sorl1/Vps13c/Zfp106	21
Effector-like CD8αα_SC1	GO:0022898	regulation of transmembrane transporter activity	23/864	283/29008	1.53018e-05	0.00033568	0.000222973	Abcb1a/Adrb1/Akap6/Akap9/Asph/Bcl2/Cracr2a/Dlg1/Grk6/Hk1/Myo5a/Nedd4/Nedd4l/Pkd2/Plcg2/Prkca/Ptk2b/Rasgrf1/Rgs9/Slmap/Stim1/Stk39/Wwp2	23
Effector-like CD8αα_SC1	GO:0030595	leukocyte chemotaxis	20/864	226/29008	1.59403e-05	0.000344203	0.000228635	Camk1d/Dapk2/Dnm1l/Fcer1g/Gbf1/Itga1/Lgals3/Lyn/Mapk1/Myo9b/Padi2/Prex1/Prkca/Ptk2b/Ptprj/Rin3/Ripor2/Stk39/Swap70/Vav3	20
Effector-like CD8αα_SC1	GO:0097529	myeloid leukocyte migration	20/864	226/29008	1.59403e-05	0.000344203	0.000228635	Camk1d/Cd200r1/Dapk2/Dnm1l/Fcer1g/Gbf1/Itga1/Lgals3/Lyn/Mapk1/Myo9b/Prex1/Prkca/Ptger4/Ptk2b/Ptprj/Rin3/Ripor2/Swap70/Vav3	20
Effector-like CD8αα_SC1	GO:0019827	stem cell population maintenance	17/864	172/29008	1.64397e-05	0.000351192	0.000233277	Apc/Cnot1/Cnot2/Dis3l2/Foxo1/Foxo3/Hook3/Jmjd1c/Kat6a/Kdm4c/Med27/Nipbl/Pcm1/Smc5/Stag2/Stat3/Zc3h13	17
Effector-like CD8αα_SC1	GO:0006281	DNA repair	33/864	495/29008	1.68264e-05	0.000357891	0.000237726	Abl1/Ascc3/Atrx/Babam2/Blm/Eya3/Fam168a/Fto/Herc2/Msh3/Nipbl/Nsmce2/Parg/Pds5a/Pds5b/Polk/Prkdc/Psmd14/Psme4/Rad23b/Rnf169/Setd2/Setx/Slf2/Smc5/Smc6/Smg1/Taok1/Taok3/Trip12/Ubr5/Usp3/Usp47	33
Effector-like CD8αα_SC1	GO:0010543	regulation of platelet activation	8/864	40/29008	1.97964e-05	0.000408624	0.000271426	Fcer1g/Lyn/Plek/Prkca/Ptprj/Tec/Txk/Ubash3b	8
Effector-like CD8αα_SC1	GO:0070849	response to epidermal growth factor	8/864	40/29008	1.97964e-05	0.000408624	0.000271426	Iqgap1/Ireb2/Mapk1/Pde8a/Ptpn11/Ptpn12/Rasa1/Tpr	8
Effector-like CD8αα_SC1	GO:0017157	regulation of exocytosis	21/864	249/29008	2.04499e-05	0.000415108	0.000275732	Abr/Ap1g1/Clasp1/Clasp2/Dnm1l/Exoc2/Fbxl20/Fcer1g/Fgr/Gab2/Git2/Lyn/Myo5a/Myo6/Nr3c2/Pdpk1/Prkca/Rab10/Rab8b/Sdcbp/Stxbp5	21
Effector-like CD8αα_SC1	GO:0098727	maintenance of cell number	17/864	176/29008	2.21801e-05	0.000442834	0.000294149	Apc/Cnot1/Cnot2/Dis3l2/Foxo1/Foxo3/Hook3/Jmjd1c/Kat6a/Kdm4c/Med27/Nipbl/Pcm1/Smc5/Stag2/Stat3/Zc3h13	17
Effector-like CD8αα_SC1	GO:0106027	neuron projection organization	13/864	109/29008	2.22684e-05	0.000442834	0.000294149	Afdn/Ctnnd2/Dnm1l/Dock10/Eef2k/Fyn/Opa1/Pdlim5/Psen1/Sipa1l1/Stau2/Tanc1/Zdhhc15	13
Effector-like CD8αα_SC1	GO:0006970	response to osmotic stress	12/864	94/29008	2.29857e-05	0.000455246	0.000302394	Abcb1a/Atf2/Casp3/Lrrc8c/Micu1/Nedd4l/Pdpk1/Pkd2/Prkca/Rcsd1/Slc12a6/Stk39	12
Effector-like CD8αα_SC1	GO:0009100	glycoprotein metabolic process	25/864	331/29008	2.31222e-05	0.000456104	0.000302963	Arfgef1/B4galnt2/B4galt5/Bcl2/Cela1/Chst11/Chst12/Chsy1/Fut8/Galnt7/Gcnt1/Ggta1/Gnptab/Gxylt1/Man2a1/Manba/Mgat5/Psen1/Rpn1/St3gal3/St6galnac3/St8sia4/Sulf2/Tmtc4/Trip11	25
Effector-like CD8αα_SC1	GO:0007159	leukocyte cell-cell adhesion	27/864	373/29008	2.35271e-05	0.000460379	0.000305803	Ap3b1/Blm/Casp3/Cblb/Cd244a/Cyld/Dlg1/Dock8/Fgl2/Gcnt1/Lag3/Laptm5/Lgals3/Mad1l1/Nfat5/Nfkbiz/Pag1/Peli1/Ripor2/Runx1/Runx3/Sema4d/Tbx21/Tigit/Vsir/Zbtb16/Zmiz1	27
Effector-like CD8αα_SC1	GO:0001503	ossification	29/864	417/29008	2.50127e-05	0.000483644	0.000321257	Acvr2a/Adgrv1/Apc/Bcl2/Bmp2k/Cdk6/Chsy1/Creb3l1/Crim1/Eif2ak3/Fgr/Fndc3b/Hdac4/Hdac8/Intu/Map2k6/Mapk1/Nipbl/Ptger4/Ptk2b/Ptpn11/Runx1/Runx2/Runx3/Sema4d/Sik3/Suco/Wwox/Zbtb16	29
Effector-like CD8αα_SC1	GO:0034764	positive regulation of transmembrane transport	21/864	253/29008	2.59297e-05	0.000495501	0.000329133	Abcb1a/Abl1/Adrb1/Akap6/Akap9/Asph/Car2/Cracr2a/Itln1/Mef2a/Myo5a/Nedd4l/Osbpl8/Pkd2/Plcg2/Psen1/Ptpn11/Rasa1/Rgs9/Stim1/Stk39	21
Effector-like CD8αα_SC1	GO:0061458	reproductive system development	32/864	484/29008	2.64318e-05	0.000501778	0.000333302	Abcb1a/Acvr2a/Akap9/Apc/Arid5b/Arnt/Arrb1/Atrx/Bcl2/Bcl2l11/Birc6/Chd7/Dlg1/Fbxw8/Fndc3a/Foxo3/Hectd1/Itgav/Jmjd1c/Kdm5b/Mapk1/Ncoa6/Nipbl/Pkd2/Plekha5/Prdm1/Ptger4/Ptpn11/Runx1/Setd2/Stk3/Tgfbr1	32
Effector-like CD8αα_SC1	GO:0002367	cytokine production involved in immune response	13/864	111/29008	2.70852e-05	0.000503805	0.000334648	Atg5/Cd96/Clnk/Dennd1b/Dlg1/Fcer1g/Hk1/Laptm5/Plcg2/Tbx21/Tgfb3/Tnfrsf1b/Vsir	13
Effector-like CD8αα_SC1	GO:0090398	cellular senescence	10/864	67/29008	2.78412e-05	0.000515906	0.000342686	Abi3/Abl1/Cdk6/Kat6a/Nsmce2/Opa1/Prkdc/Smc5/Smc6/Zfp277	10
Effector-like CD8αα_SC1	GO:0030048	actin filament-based movement	14/864	128/29008	2.92928e-05	0.000538723	0.000357843	Adrb1/Akap6/Akap9/Ccdc88c/Dlg1/Evl/Frmd6/Myh9/Myo1e/Myo1f/Myo5a/Myo6/Myo9b/Pkp2	14
Effector-like CD8αα_SC1	GO:0002718	regulation of cytokine production involved in immune response	12/864	97/29008	3.16306e-05	0.000573099	0.000380677	Atg5/Cd96/Clnk/Dennd1b/Fcer1g/Hk1/Laptm5/Plcg2/Tbx21/Tgfb3/Tnfrsf1b/Vsir	12
Effector-like CD8αα_SC1	GO:1902850	microtubule cytoskeleton organization involved in mitosis	15/864	146/29008	3.23769e-05	0.000580174	0.000385376	Cdk5rap2/Cep192/Clasp1/Clasp2/Dync1h1/Fbxw11/Map4/Pibf1/Ripor2/Setd2/Stag1/Stag2/Tacc2/Tasor/Tpr	15
Effector-like CD8αα_SC1	GO:0032409	regulation of transporter activity	23/864	297/29008	3.28552e-05	0.000586598	0.000389643	Abcb1a/Adrb1/Akap6/Akap9/Asph/Bcl2/Cracr2a/Dlg1/Grk6/Hk1/Myo5a/Nedd4/Nedd4l/Pkd2/Plcg2/Prkca/Ptk2b/Rasgrf1/Rgs9/Slmap/Stim1/Stk39/Wwp2	23
Effector-like CD8αα_SC1	GO:1903829	positive regulation of cellular protein localization	22/864	277/29008	3.30579e-05	0.00058807	0.000390621	Apc/Atp2b4/Cep250/Clasp2/Cnst/Cyld/Dlg1/Eif2ak3/Fbxw7/Fcer1g/Fyn/Iqgap1/Lgals3/Mapk1/Myo5a/Psen1/Ptpn5/Sorl1/Sptbn1/Tpr/Tyrobp/Ubr5	22
Effector-like CD8αα_SC1	GO:0009267	cellular response to starvation	16/864	164/29008	3.39138e-05	0.000598941	0.000397842	Atf2/Atg5/Bcl2/Clec16a/Cpeb4/Eif2ak3/Foxo1/Foxo3/Mapk1/Mtmr3/Pik3c2a/Rptor/Srebf2/Stk24/Vps41/Xpr1	16
Effector-like CD8αα_SC1	GO:2000116	regulation of cysteine-type endopeptidase activity	20/864	239/29008	3.5679e-05	0.000623363	0.000414064	Arrb1/Asph/Atp2a3/Bcl2l11/Cast/Cradd/Eif2ak3/Fasl/Fyn/Hip1/Hip1r/Laptm5/Map2k5/Mrtfa/Nod1/Rps6ka1/Senp1/Sh3rf1/Tnfsf10/Usp47	20
Effector-like CD8αα_SC1	GO:0048538	thymus development	9/864	56/29008	3.82112e-05	0.000653598	0.000434147	Abl1/Apc/Bcl2/Bcl2l11/Mad1l1/Mapk1/Prkdc/Psen1/Tgfbr1	9
Effector-like CD8αα_SC1	GO:0043525	positive regulation of neuron apoptotic process	11/864	85/29008	4.40041e-05	0.000742829	0.000493419	Abl1/Atf2/Bcl2l11/Casp3/Fasl/Fbxw7/Foxo3/Hdac4/Itga1/Map2k4/Tyrobp	11
Effector-like CD8αα_SC1	GO:0097061	dendritic spine organization	12/864	101/29008	4.74584e-05	0.000787005	0.000522762	Afdn/Ctnnd2/Dnm1l/Dock10/Eef2k/Fyn/Opa1/Pdlim5/Sipa1l1/Stau2/Tanc1/Zdhhc15	12
Effector-like CD8αα_SC1	GO:0051983	regulation of chromosome segregation	11/864	86/29008	4.91167e-05	0.000809019	0.000537385	Apc/Cdk5rap2/Cep192/Mad1l1/Nsmce2/Pum2/Rb1/Smc5/Smc6/Tex14/Tpr	11
Effector-like CD8αα_SC1	GO:0001819	positive regulation of cytokine production	32/864	500/29008	4.9383e-05	0.000810676	0.000538485	Abl1/Arnt/Atf2/Cd244a/Clnk/Dennd1b/Eif2ak3/Fcer1g/Fgr/Hk1/Irf8/Klre1/Laptm5/Lrrfip2/Nod1/Peli1/Pibf1/Plcg2/Psen1/Ptger4/Ptpn11/Ptprj/Runx1/Setd2/Sorl1/Sptbn1/Stat3/Sulf2/Tigit/Txk/Tyrobp/Zbtb20	32
Effector-like CD8αα_SC1	GO:0042113	B cell activation	29/864	434/29008	5.1467e-05	0.000837137	0.000556062	Abl1/Bcl2/Casp3/Cd38/Cyld/Dock10/Dock11/Gon4l/Igha/Ikzf3/Inpp5d/Irf8/Laptm5/Lat2/Lyn/Peli1/Pik3cd/Plcg2/Plcl2/Prdm1/Prkdc/Ptk2b/Ptprj/Skap2/Swap70/Tbx21/Trdc/Tyrobp/Vav3	29
Effector-like CD8αα_SC1	GO:0031647	regulation of protein stability	23/864	307/29008	5.48171e-05	0.000876176	0.000581993	Aak1/Adgrv1/Asph/B4galt5/Bcl2/Btrc/Casp3/Ccdc88c/Fbxw11/Fbxw7/Gnaq/Hdac8/Hip1/Hip1r/Nedd4l/Prkdc/Rnf149/Stk3/Tbl1x/Tyrobp/Ubr5/Usp3/Usp47	23
Effector-like CD8αα_SC1	GO:0030278	regulation of ossification	14/864	136/29008	5.75272e-05	0.000910043	0.000604489	Acvr2a/Adgrv1/Bcl2/Bmp2k/Chsy1/Creb3l1/Intu/Mapk1/Nipbl/Ptger4/Ptk2b/Ptpn11/Runx2/Zbtb16	14
Effector-like CD8αα_SC1	GO:0051402	neuron apoptotic process	23/864	309/29008	6.05331e-05	0.000937113	0.00062247	Abl1/Ambra1/Arrb1/Atf2/Bcl2/Bcl2l11/Casp3/Cpeb4/Fasl/Fbxw7/Foxo3/Fyn/Glp1r/Hdac4/Itga1/Map2k4/Pdpk1/Psen1/Ptk2b/Rb1/Tgfb3/Tmtc4/Tyrobp	23
Effector-like CD8αα_SC1	GO:0010959	regulation of metal ion transport	29/864	443/29008	7.39635e-05	0.00112021	0.000744094	Abl1/Adrb1/Akap6/Akap9/Asph/Atg5/Atp2b4/Bcl2/Chd7/Cracr2a/Dlg1/Fyn/Glp1r/Gnaq/Lgals3/Lyn/Myo5a/Nedd4/Nedd4l/Pik3c2a/Pkd2/Plcg2/Ptk2b/Rgs9/Slmap/Stim1/Stk39/Ubash3b/Wwp2	29
Effector-like CD8αα_SC1	GO:0035108	limb morphogenesis	16/864	177/29008	8.5113e-05	0.00125037	0.000830548	Asph/Atrx/Bcl2l11/C2cd3/Chd7/Chst11/Fbxw4/Gnaq/Intu/Mbnl1/Nipbl/Psen1/Rnf165/Runx2/Sik3/Zbtb16	16
Effector-like CD8αα_SC1	GO:0070507	regulation of microtubule cytoskeleton organization	15/864	159/29008	8.67649e-05	0.00126703	0.000841613	Abl1/Akap9/Apc/Atxn7/Cdk5rap2/Clasp1/Clasp2/Cyld/Dync1h1/Dyrk1a/Mark2/Ripor2/Slain2/Taok1/Tpr	15
Effector-like CD8αα_SC1	GO:0031331	positive regulation of cellular catabolic process	28/864	425/29008	8.77217e-05	0.0012734	0.000845844	Ambra1/Atf6/Bcl2l11/Clec16a/Cnot1/Cnot2/Cop1/Faf1/Fbxw7/Fbxw8/Foxo1/Foxo3/Fto/Gigyf2/Laptm5/Nod1/Pan3/Pik3c2a/Pip4k2a/Psen1/Ptk2b/Rnf180/Tnfrsf1b/Tnrc6b/Trim14/Vgll4/Ythdf3/Zbtb20	28
Effector-like CD8αα_SC1	GO:0051090	regulation of DNA-binding transcription factor activity	28/864	425/29008	8.77217e-05	0.0012734	0.000845844	Arid5b/Arrb1/Atf2/Camk1d/Crtc3/Cyld/Erbin/Faf1/Hdac4/Irak2/Kat6a/Lrrfip2/Map2k5/Mapk1/Nlrc3/Nod1/Peli1/Pkd2/Plcg2/Ppp3ca/Prkch/Spop/Stat3/Stk3/Traf5/Trappc9/Trim14/Wwp2	28
Effector-like CD8αα_SC1	GO:0051222	positive regulation of protein transport	23/864	317/29008	8.91021e-05	0.00128961	0.000856612	Adrb1/Arrb1/Asph/Bcas3/Camk4/Cd38/Cnst/Dnm1l/Fbxw7/Fyn/Glp1r/Mapk1/Ncoa6/Oxct1/Pcm1/Psen1/Ptger4/Ptpn5/Sorl1/Tgfb3/Tpr/Ubr5/Wls	23
Effector-like CD8αα_SC1	GO:0034248	regulation of cellular amide metabolic process	29/864	448/29008	8.99739e-05	0.00129838	0.000862442	Abcf1/Akap6/Ascc3/Casp3/Cnot1/Cnot2/Cpeb4/Dnajc1/Eif2ak3/Eif4g3/Foxo3/Fto/Gigyf2/Gsap/Gzmb/Ireb2/Mapk1/Pan3/Picalm/Pld1/Prkca/Prkdc/Ptk2b/Pum2/Sorl1/Stat3/Tnrc6b/Tpr/Ythdf3	29
Effector-like CD8αα_SC1	GO:0000723	telomere maintenance	13/864	125/29008	9.43368e-05	0.00134156	0.000891119	Atrx/Blm/Hdac8/Mapk1/Nek7/Nsmce2/Prkdc/Smc5/Smc6/Smg1/Smg6/Tnks/Tnks2	13
Effector-like CD8αα_SC1	GO:0032103	positive regulation of response to external stimulus	28/864	427/29008	9.50065e-05	0.00134716	0.000894844	Ankrd17/Ap1g1/Camk1d/Clnk/Dapk2/Dnm1l/Fcer1g/Klrd1/Klre1/Lag3/Mapk1/Nfkbiz/Nod1/Plcg2/Prkca/Prkdc/Ptger4/Ptk2b/Ptprj/Pum2/Ripor2/Sh2d1b1/Stk24/Stk39/Swap70/Txk/Tyrobp/Usp15	28
Effector-like CD8αα_SC1	GO:0051647	nucleus localization	7/864	37/29008	9.57389e-05	0.00135363	0.000899136	4932438A13Rik/Dync1h1/Fbxw11/Hook3/Pcm1/Syne1/Tacc2	7
Effector-like CD8αα_SC1	GO:0050767	regulation of neurogenesis	29/864	451/29008	0.000101013	0.00141592	0.000940513	Afdn/Appl2/Atxn1/Chd7/Ctnna1/Cux1/Dip2b/Dnm1l/Eef2k/Fbxw8/Golga4/Hook3/Lyn/Macf1/Man2a1/Numb/Opa1/Pcm1/Picalm/Ppp3ca/Prkch/Psen1/Ptpra/Sema4d/Sorl1/Spen/Stau2/Tnfrsf1b/Tnik	29
Effector-like CD8αα_SC1	GO:0045453	bone resorption	10/864	78/29008	0.000105257	0.00145869	0.000968922	Car2/Cd38/Gpr55/Inpp5d/Itgav/Lrrk1/Prkca/Ptger4/Ptk2b/Ubash3b	10
Effector-like CD8αα_SC1	GO:0045927	positive regulation of growth	23/864	321/29008	0.000107466	0.00147675	0.000980917	Adrb1/Afdn/Akap6/Bcl2/Cd38/Chd7/Dlg1/Golga4/Itsn2/Macf1/Map2k5/Mapk1/Nedd4l/Nipbl/Picalm/Prkdc/Ptger4/Ptk2b/Rptor/Sdcbp/Sema4d/Tgfbr1/Usp47	23
Effector-like CD8αα_SC1	GO:0060249	anatomical structure homeostasis	23/864	322/29008	0.000112552	0.00152523	0.00101312	Abcb1a/Adgrv1/Apc/Bcl2/Car2/Cd38/Cd7/Gigyf2/Gpr55/Inpp5d/Itgav/Lrrk1/Prkca/Ptger4/Ptk2b/Ptpn11/Rb1/Slc28a2/Stk39/Taok1/Tjp2/Ubash3b/Vps54	23
Effector-like CD8αα_SC1	GO:0045444	fat cell differentiation	20/864	260/29008	0.000114882	0.00154821	0.00102839	4932438A13Rik/Adrb1/Arid5b/Atf2/Bbs9/Eif2ak3/Fndc3b/Foxo1/Fto/Lamb3/Lrrc8c/Nipbl/Osbpl8/Rreb1/Stk3/Tbl1x/Tbl1xr1/Trio/Wnt5b/Zbtb16	20
Effector-like CD8αα_SC1	GO:1904888	cranial skeletal system development	10/864	79/29008	0.000117336	0.00156405	0.00103891	Chst11/Foxn3/Gnaq/Mthfd1l/Nipbl/Ric1/Runx2/Setd2/Tgfb3/Tgfbr1	10
Effector-like CD8αα_SC1	GO:1902903	regulation of supramolecular fiber organization	26/864	388/29008	0.000117923	0.00156761	0.00104127	Abl1/Akap9/Apc/Arfgef1/Arhgap18/Atxn7/Cdk5rap2/Clasp1/Clasp2/Dlg1/Dyrk1a/Evl/Hip1r/Plek/Psen1/Ptger4/Ptk2b/Rasa1/Rb1/Slain2/Sptbn1/Svil/Swap70/Taok1/Tgfb3/Tgfbr1	26
Effector-like CD8αα_SC1	GO:0051438	regulation of ubiquitin-protein transferase activity	8/864	51/29008	0.000122797	0.00161379	0.00107195	Abl1/Arrdc3/Arrdc4/Btrc/Dnm1l/Fbxw7/Psen1/Topors	8
Effector-like CD8αα_SC1	GO:1901879	regulation of protein depolymerization	11/864	95/29008	0.000123047	0.00161379	0.00107195	Apc/Asph/Atxn7/Clasp1/Clasp2/Evl/Plek/Sptbn1/Svil/Swap70/Taok1	11
Effector-like CD8αα_SC1	GO:0032613	interleukin-10 production	9/864	65/29008	0.000127007	0.00165244	0.00109762	Fcer1g/Pibf1/Plcg2/Ptger4/Stat3/Tigit/Tnfrsf9/Tyrobp/Vsir	9
Effector-like CD8αα_SC1	GO:0032956	regulation of actin cytoskeleton organization	25/864	368/29008	0.000127904	0.00165969	0.00110244	Abl1/Arfgef1/Arhgap17/Arhgap18/Bcas3/Clasp1/Clasp2/Dlg1/Evl/Fgr/Hip1r/Iqgap1/Myo1f/Myo3b/Plek/Ptger4/Ptk2b/Rasa1/Sptbn1/Stau2/Svil/Swap70/Taok1/Tgfb3/Tgfbr1	25
Effector-like CD8αα_SC1	GO:0043550	regulation of lipid kinase activity	8/864	52/29008	0.000141372	0.00179279	0.00119084	Ambra1/Fgr/Lyn/Pip4k2a/Ptk2b/Rb1/Rbl2/Vav3	8
Effector-like CD8αα_SC1	GO:0010612	regulation of cardiac muscle adaptation	4/864	10/29008	0.000142192	0.00179279	0.00119084	Atp2b4/Errfi1/Foxo1/Ppp3ca	4
Effector-like CD8αα_SC1	GO:1990840	response to lectin	4/864	10/29008	0.000142192	0.00179279	0.00119084	Klrd1/Klre1/Plcg2/Tyrobp	4
Effector-like CD8αα_SC1	GO:1990858	cellular response to lectin	4/864	10/29008	0.000142192	0.00179279	0.00119084	Klrd1/Klre1/Plcg2/Tyrobp	4
Effector-like CD8αα_SC1	GO:0045761	regulation of adenylate cyclase activity	6/864	28/29008	0.000147457	0.00182161	0.00120999	Adgrv1/Adrb1/Akap6/Akap9/Palm/Stim1	6
Effector-like CD8αα_SC1	GO:0031330	negative regulation of cellular catabolic process	19/864	245/29008	0.00015176	0.00187005	0.00124216	Anks1/Atp2b4/Bcl2/Clec16a/Fhit/Herc1/Lzts1/N4bp1/Nbas/Psen1/Ric1/Sdcbp/Senp1/Smg1/Sorl1/Stat3/Tent5a/Tent5c/Traf5	19
Effector-like CD8αα_SC1	GO:0032388	positive regulation of intracellular transport	16/864	186/29008	0.000152188	0.00187061	0.00124254	Asph/Bcas3/Camk4/Dync1h1/Ehd1/Fbxw7/Fyn/Mapk1/Nedd4/Pcm1/Psen1/Ptpn5/Sorl1/Stx18/Tpr/Ubr5	16
Effector-like CD8αα_SC1	GO:0030307	positive regulation of cell growth	17/864	206/29008	0.000158713	0.00194105	0.00128933	Adrb1/Afdn/Akap6/Bcl2/Cd38/Golga4/Itsn2/Macf1/Map2k5/Nedd4l/Picalm/Ptk2b/Rptor/Sdcbp/Sema4d/Tgfbr1/Usp47	17
Effector-like CD8αα_SC1	GO:0050777	negative regulation of immune response	17/864	206/29008	0.000158713	0.00194105	0.00128933	Abr/Cd96/Fgl2/Ilrun/Inpp5d/Klrd1/Klre1/Lgals3/Nlrc3/Ppm1b/Sec14l1/Sh2d1b1/Susd4/Tbx21/Usp15/Vsir/Ythdf3	17
Effector-like CD8αα_SC1	GO:0022406	membrane docking	10/864	82/29008	0.000160826	0.00194539	0.00129221	Exoc4/Exoc6/Exoc6b/Plek/Rab10/Rab8b/Scfd2/Stx7/Stx8/Sytl2	10
Effector-like CD8αα_SC1	GO:0050764	regulation of phagocytosis	12/864	115/29008	0.000168097	0.00201552	0.00133879	Abr/Appl2/Atg5/Camk1d/Dock2/Fcer1g/Fgr/Il2rb/Itgav/Plcg2/Ptprj/Rapgef1	12
Effector-like CD8αα_SC1	GO:0032102	negative regulation of response to external stimulus	26/864	398/29008	0.000176653	0.00210777	0.00140007	Abr/Aoah/Cd200r1/Cd96/Clasp1/Clasp2/Fgl2/Ilrun/Klrd1/Klre1/Nlrc3/Padi2/Ppm1b/Prdm1/Ptger4/Rb1/Rin3/Rtn4rl1/Sec14l1/Sema4d/Sh2d1b1/Susd4/Tnfrsf1b/Ubash3b/Usp15/Ythdf3	26
Effector-like CD8αα_SC1	GO:1904951	positive regulation of establishment of protein localization	23/864	333/29008	0.000184364	0.00216805	0.00144011	Adrb1/Arrb1/Asph/Bcas3/Camk4/Cd38/Cnst/Dnm1l/Fbxw7/Fyn/Glp1r/Mapk1/Ncoa6/Oxct1/Pcm1/Psen1/Ptger4/Ptpn5/Sorl1/Tgfb3/Tpr/Ubr5/Wls	23
Effector-like CD8αα_SC1	GO:0006896	Golgi to vacuole transport	5/864	19/29008	0.000190265	0.00222143	0.00147557	Ap1g1/Ccdc91/Laptm5/Vps54/Vti1a	5
Effector-like CD8αα_SC1	GO:0032411	positive regulation of transporter activity	13/864	134/29008	0.000190772	0.00222204	0.00147597	Abcb1a/Adrb1/Akap6/Akap9/Asph/Cracr2a/Myo5a/Nedd4l/Pkd2/Plcg2/Rgs9/Stim1/Stk39	13
Effector-like CD8αα_SC1	GO:0034103	regulation of tissue remodeling	10/864	84/29008	0.000196786	0.00227583	0.0015117	Abr/Car2/Cd38/Inpp5d/Itgav/Ppp3ca/Prkca/Ptger4/Suco/Ubash3b	10
Effector-like CD8αα_SC1	GO:0051258	protein polymerization	21/864	293/29008	0.000209676	0.00239099	0.0015882	Abl1/Akap9/Apc/Arfgef1/Arhgap18/Cdk5rap2/Cep192/Clasp1/Clasp2/Diaph2/Dlg1/Dnm1l/Dyrk1a/Evl/Hip1r/Ptk2b/Rasa1/Slain2/Sptbn1/Svil/Ttc17	21
Effector-like CD8αα_SC1	GO:0071496	cellular response to external stimulus	21/864	295/29008	0.000229991	0.00256291	0.00170239	Atf2/Atg5/Bcl2/Clec16a/Cpeb4/Cradd/Eif2ak3/Foxo1/Foxo3/Ireb2/Mapk1/Mtmr3/Pik3c2a/Ptger4/Ptpn11/Ripor2/Rptor/Srebf2/Stk24/Vps41/Xpr1	21
Effector-like CD8αα_SC1	GO:0007097	nuclear migration	6/864	31/29008	0.00026707	0.00283407	0.00188251	Dync1h1/Fbxw11/Hook3/Pcm1/Syne1/Tacc2	6
Effector-like CD8αα_SC1	GO:0031348	negative regulation of defense response	18/864	236/29008	0.000274665	0.00290208	0.00192768	Abr/Aoah/Cd200r1/Cd96/Fgl2/Ilrun/Klrd1/Klre1/Nlrc3/Ppm1b/Ptger4/Rb1/Sec14l1/Sh2d1b1/Susd4/Tnfrsf1b/Usp15/Ythdf3	18
Effector-like CD8αα_SC1	GO:0003300	cardiac muscle hypertrophy	11/864	104/29008	0.000276024	0.00291015	0.00193304	Adrb1/Akap6/Atp2b4/Errfi1/Foxo1/Map2k4/Mef2a/Pdlim5/Ppp3ca/Prkca/Tnfrsf1b	11
Effector-like CD8αα_SC1	GO:0021915	neural tube development	16/864	197/29008	0.00029318	0.00307117	0.00204	Abl1/Ambra1/C2cd3/Casp3/Gatad2a/Hectd1/Intu/Luzp1/Mib1/Mthfd1l/Opa1/Prkacb/Psen1/Setd2/Ssbp3/Stk3	16
Effector-like CD8αα_SC1	GO:0061351	neural precursor cell proliferation	16/864	197/29008	0.00029318	0.00307117	0.00204	Afdn/Appl2/Ctnna1/Foxo1/Foxo3/Hook3/Lims1/Lyn/Numb/Pcm1/Rab10/Rapgef1/Rere/Tacc2/Tox/Zzef1	16
Effector-like CD8αα_SC1	GO:0046849	bone remodeling	11/864	105/29008	0.000300165	0.00312427	0.00207528	Car2/Cd38/Gpr55/Inpp5d/Itgav/Lrrk1/Prkca/Ptger4/Ptk2b/Suco/Ubash3b	11
Effector-like CD8αα_SC1	GO:0006417	regulation of translation	25/864	390/29008	0.000310172	0.00321475	0.00213537	Abcf1/Akap6/Ascc3/Cnot1/Cnot2/Cpeb4/Dnajc1/Eif2ak3/Eif4g3/Foxo3/Fto/Gigyf2/Gzmb/Ireb2/Mapk1/Pan3/Pld1/Prkca/Prkdc/Ptk2b/Pum2/Stat3/Tnrc6b/Tpr/Ythdf3	25
Effector-like CD8αα_SC1	GO:2000114	regulation of establishment of cell polarity	5/864	21/29008	0.000316898	0.00326372	0.0021679	Arfgef1/Bcas3/Dock8/Ptk2b/Ripor2	5
Effector-like CD8αα_SC1	GO:0042982	amyloid precursor protein metabolic process	9/864	75/29008	0.000383111	0.00379022	0.00251763	Casp3/Dlg1/Dyrk1a/Gsap/Lyn/Picalm/Psen1/Ranbp9/Sorl1	9
Effector-like CD8αα_SC1	GO:0048511	rhythmic process	21/864	307/29008	0.000392235	0.00385303	0.00255935	Adrb1/Arrb1/Btbd9/Btrc/Dnm1l/Dyrk1a/Enox2/Fbxl17/Fbxw11/Fbxw7/Foxo3/Kcnd2/Kdm5b/Mycbp2/Ncoa2/Prkdc/Ptger4/Rai1/Runx1/Setx/Zfhx3	21
Effector-like CD8αα_SC1	GO:0035148	tube formation	15/864	183/29008	0.000406435	0.00396072	0.00263088	Abl1/Bcas3/Bcl2l11/Casp3/Gatad2a/Hectd1/Luzp1/Mib1/Mthfd1l/Opa1/Pik3cd/Prkacb/Sdccag8/Setd2/Stk3	15
Effector-like CD8αα_SC1	GO:0034446	substrate adhesion-dependent cell spreading	11/864	109/29008	0.000415287	0.00403109	0.00267762	Abl1/Dock5/Fndc3b/Itgav/Lamb3/Lims1/Nedd9/Peak1/Prex1/Rreb1/Srgap2	11
Effector-like CD8αα_SC1	GO:0097581	lamellipodium organization	10/864	92/29008	0.000415304	0.00403109	0.00267762	Abi1/Abi3/Ablim1/Ablim2/Arhgef6/Hdac4/Myo9b/Rreb1/Srgap2/Vav3	10
Effector-like CD8αα_SC1	GO:0060324	face development	8/864	61/29008	0.000437229	0.00418576	0.00278036	Arid5b/Asph/Chd7/Kat6a/Mapk1/Nipbl/Ptpn11/Tgfb3	8
Effector-like CD8αα_SC1	GO:0030518	intracellular steroid hormone receptor signaling pathway	11/864	110/29008	0.000449235	0.00425658	0.0028274	Cnot1/Cnot2/Ddx17/Ncoa2/Nedd4/Nr3c2/Padi2/Strn3/Trerf1/Ubr5/Zmiz1	11
Effector-like CD8αα_SC1	GO:0001767	establishment of lymphocyte polarity	4/864	13/29008	0.000450717	0.00425658	0.0028274	Dock2/Dock8/Myh9/Ripor2	4
Effector-like CD8αα_SC1	GO:0001768	establishment of T cell polarity	4/864	13/29008	0.000450717	0.00425658	0.0028274	Dock2/Dock8/Myh9/Ripor2	4
Effector-like CD8αα_SC1	GO:0048545	response to steroid hormone	17/864	226/29008	0.000470638	0.00441912	0.00293536	Adh1/Bcl2/Cnot1/Cnot2/Ddx17/Hdac8/Ncoa2/Nedd4/Nr3c2/Padi2/Smyd3/Strn3/Tbl1x/Tgfb3/Trerf1/Ubr5/Zmiz1	17
Effector-like CD8αα_SC1	GO:0044262	cellular carbohydrate metabolic process	20/864	291/29008	0.000502863	0.00465029	0.00308892	Adrb1/Aoah/B4galt5/Cd244a/Foxo1/Galk2/Gbe1/Gnptab/Hdac4/Hk1/Inpp5b/Ncoa2/Phka1/Phkb/Plek/Ppip5k2/Ppp1r3b/Ptk2b/Pygl/Stat3	20
Effector-like CD8αα_SC1	GO:0002444	myeloid leukocyte mediated immunity	12/864	130/29008	0.000524223	0.00482049	0.00320197	Abr/Clnk/Fcer1g/Fgr/Gab2/Kmt2e/Lat2/Lyn/Myo1f/Ncf1/Pdpk1/Tyrobp	12
Effector-like CD8αα_SC1	GO:0043254	regulation of protein-containing complex assembly	27/864	451/29008	0.000530082	0.00486522	0.00323169	Abl1/Akap9/Apc/Arfgef1/Arhgap18/Bcl2l11/Cdk5rap2/Clasp2/Dlg1/Dyrk1a/Evl/Faf1/Hip1r/Lgals3/Nlrc3/Plcg2/Plek/Ptger4/Ptk2b/Ptpn11/Rasa1/Slain2/Slf2/Sorl1/Sptbn1/Stxbp5/Svil	27
Effector-like CD8αα_SC1	GO:0043413	macromolecule glycosylation	15/864	190/29008	0.000602948	0.00538648	0.00357793	Arfgef1/B4galnt2/B4galt5/Fut8/Galnt7/Ggta1/Gxylt1/Mgat5/Psen1/Rpn1/St3gal3/St6galnac3/St8sia4/Tmtc4/Trip11	15
Effector-like CD8αα_SC1	GO:0006402	mRNA catabolic process	17/864	231/29008	0.000603392	0.00538648	0.00357793	Cnot1/Cnot2/Dis3l2/Fto/Gigyf2/Nbas/Pan3/Pum2/Smg1/Smg6/Smg7/Snd1/Tent5a/Tent5c/Tnrc6b/Traf5/Ythdf3	17
Effector-like CD8αα_SC1	GO:0001892	embryonic placenta development	11/864	114/29008	0.000609173	0.00541832	0.00359908	Arnt/Birc6/Fbxw8/Hectd1/Itgav/Mapk1/Ncoa6/Pkd2/Prdm1/Setd2/Stk3	11
Effector-like CD8αα_SC1	GO:0033674	positive regulation of kinase activity	26/864	435/29008	0.000682267	0.00585553	0.00388949	Abl1/Akap6/Ambra1/Atp2b4/Cacul1/Ccny/Dlg1/Fbxw7/Fgr/Iqgap1/Lmtk2/Lyn/Map2k4/Map2k5/Map2k6/Mmd/Nedd9/Osbpl8/Pibf1/Pkd2/Psen1/Ptk2b/Rptor/Tab2/Taok3/Vav3	26
Effector-like CD8αα_SC1	GO:0045216	cell-cell junction organization	16/864	213/29008	0.000692555	0.0059127	0.00392747	Afdn/Ctnna1/Ctnnd2/Dlg1/Lims1/Nedd4l/Numb/Pkn2/Pkp2/Pkp4/Plekha7/Prkca/Prkch/Tgfb3/Tgfbr1/Tjp2	16
Effector-like CD8αα_SC1	GO:0071364	cellular response to epidermal growth factor stimulus	6/864	37/29008	0.000724533	0.00612162	0.00406624	Iqgap1/Ireb2/Pde8a/Ptpn11/Ptpn12/Rasa1	6
Effector-like CD8αα_SC1	GO:0150076	neuroinflammatory response	6/864	37/29008	0.000724533	0.00612162	0.00406624	Cd200r1/Cd200r2/Cd200r4/Myo5a/Plcg2/Tnfrsf1b	6
Effector-like CD8αα_SC1	GO:0071214	cellular response to abiotic stimulus	21/864	322/29008	0.000729011	0.0061277	0.00407028	Blm/Casp3/Cradd/Fbxw7/Lrrc8c/Micu1/Myo6/N4bp1/Nedd4/Nipbl/Palm/Pkd2/Polk/Ptger4/Ptpn11/Rcsd1/Rgs9/Ripor2/Slc12a6/Stk39/Usp47	21
Effector-like CD8αα_SC1	GO:0104004	cellular response to environmental stimulus	21/864	322/29008	0.000729011	0.0061277	0.00407028	Blm/Casp3/Cradd/Fbxw7/Lrrc8c/Micu1/Myo6/N4bp1/Nedd4/Nipbl/Palm/Pkd2/Polk/Ptger4/Ptpn11/Rcsd1/Rgs9/Ripor2/Slc12a6/Stk39/Usp47	21
Effector-like CD8αα_SC1	GO:0006312	mitotic recombination	5/864	25/29008	0.000749653	0.00623261	0.00413997	Blm/Msh3/Nsmce2/Smc5/Smc6	5
Effector-like CD8αα_SC1	GO:1902993	positive regulation of amyloid precursor protein catabolic process	5/864	25/29008	0.000749653	0.00623261	0.00413997	Casp3/Gsap/Lyn/Picalm/Ranbp9	5
Effector-like CD8αα_SC1	GO:0051293	establishment of spindle localization	7/864	51/29008	0.000750411	0.00623261	0.00413997	Cdk5rap2/Clasp1/Clasp2/Dync1h1/Fbxw11/Map4/Myh9	7
Effector-like CD8αα_SC1	GO:0051648	vesicle localization	14/864	175/29008	0.000795106	0.00654824	0.00434962	Ap3b1/Clasp1/Clasp2/Dync1h1/Exoc4/Fbxw11/Gbf1/Myo1e/Myo1f/Myo5a/Myo6/Picalm/Psen1/Trip11	14
Effector-like CD8αα_SC1	GO:0009306	protein secretion	24/864	393/29008	0.000802424	0.00659741	0.00438228	Adrb1/Arrb1/Cd38/Copg2/Dnajc1/Dnm1l/Glp1r/Gnptab/Mia2/Myo5a/Ncoa6/Oxct1/Pde1c/Pde3b/Plek/Ppp3ca/Ptger4/Ptpn11/Rab10/Rab8b/Rptor/Stxbp5/Tgfb3/Wls	24
Effector-like CD8αα_SC1	GO:0046785	microtubule polymerization	9/864	83/29008	0.000812081	0.00666561	0.00442758	Abl1/Akap9/Apc/Cdk5rap2/Cep192/Clasp1/Clasp2/Dyrk1a/Slain2	9
Effector-like CD8αα_SC1	GO:0007194	negative regulation of adenylate cyclase activity	4/864	15/29008	0.000820504	0.00671222	0.00445854	Adgrv1/Akap6/Akap9/Palm	4
Effector-like CD8αα_SC1	GO:0051348	negative regulation of transferase activity	18/864	259/29008	0.000826304	0.00674838	0.00448256	Abl1/Apc/Casp3/Cbl/Cblb/Errfi1/Gnaq/Lyn/Pik3cb/Pip4k2a/Prkca/Psen1/Ptpn5/Ptprj/Rb1/Smyd3/Sorl1/Ubash3b	18
Effector-like CD8αα_SC1	GO:0035592	establishment of protein localization to extracellular region	24/864	394/29008	0.000831057	0.00677588	0.00450083	Adrb1/Arrb1/Cd38/Copg2/Dnajc1/Dnm1l/Glp1r/Gnptab/Mia2/Myo5a/Ncoa6/Oxct1/Pde1c/Pde3b/Plek/Ppp3ca/Ptger4/Ptpn11/Rab10/Rab8b/Rptor/Stxbp5/Tgfb3/Wls	24
Effector-like CD8αα_SC1	GO:0007033	vacuole organization	14/864	177/29008	0.000888466	0.00711355	0.00472512	Acpp/Ambra1/Ap3b1/Atf2/Atg5/Gnptab/Hook3/Laptm5/Man2a1/Mtmr3/Pik3c2a/Pip4k2a/Psen1/Trappc8	14
Effector-like CD8αα_SC1	GO:0048705	skeletal system morphogenesis	18/864	261/29008	0.000902541	0.00716836	0.00476153	Arid5b/Atf2/Chst11/Chsy1/Dlg1/Fgr/Foxn3/Glg1/Mthfd1l/Nipbl/Psen1/Runx2/Setd2/Sik3/Tgfb3/Tgfbr1/Trip11/Wwox	18
Effector-like CD8αα_SC1	GO:0006688	glycosphingolipid biosynthetic process	5/864	26/29008	0.000905569	0.00716836	0.00476153	B4galt5/St3gal3/St6galnac3/St8sia4/Ugcg	5
Effector-like CD8αα_SC1	GO:0032886	regulation of microtubule-based process	18/864	262/29008	0.000942862	0.00739179	0.00490994	Abl1/Akap9/Apc/Atxn7/Cdk5rap2/Cep192/Clasp1/Clasp2/Cyld/Dync1h1/Dyrk1a/Macf1/Mark2/Ripor2/Slain2/Tacc2/Taok1/Tpr	18
Effector-like CD8αα_SC1	GO:0016050	vesicle organization	19/864	284/29008	0.000946945	0.00741193	0.00492332	Agfg1/Ap3b1/Bcl2/Eea1/Fasl/Gbf1/Hook3/Picalm/Pip4k2a/Rab8b/Sdcbp/Stx7/Stx8/Tmcc1/Vav3/Vps41/Vps8/Vti1a/Zdhhc15	19
Effector-like CD8αα_SC1	GO:0050807	regulation of synapse organization	18/864	263/29008	0.000984712	0.00768295	0.00510334	Abl1/Afdn/Dnm1l/Eef2k/Farp1/Fyn/Malat1/Nedd4/Opa1/Pdlim5/Picalm/Prkca/Sema4d/Setd5/Sipa1l1/Stau2/Tanc1/Zdhhc15	18
Effector-like CD8αα_SC1	GO:0050673	epithelial cell proliferation	27/864	471/29008	0.0010134	0.00788165	0.00523533	Acvr2a/Apc/Atf2/Btrc/Cdk6/Dlg1/Errfi1/Intu/Kdm5b/Lims1/Map2k5/Mapk1/Nlrc3/Pik3cb/Pik3cd/Ppp1r16b/Prkca/Prkdc/Psen1/Rb1/Rps6ka1/Rptor/Rreb1/Runx3/Stat3/Sulf2/Tgfbr1	27
Effector-like CD8αα_SC1	GO:0071692	protein localization to extracellular region	24/864	401/29008	0.00105748	0.00817051	0.0054272	Adrb1/Arrb1/Cd38/Copg2/Dnajc1/Dnm1l/Glp1r/Gnptab/Mia2/Myo5a/Ncoa6/Oxct1/Pde1c/Pde3b/Plek/Ppp3ca/Ptger4/Ptpn11/Rab10/Rab8b/Rptor/Stxbp5/Tgfb3/Wls	24
Effector-like CD8αα_SC1	GO:0016458	gene silencing	17/864	243/29008	0.00105901	0.00817051	0.0054272	Baz2a/Cnot1/Cnot2/Ddx17/Dnmt3a/Fam172a/Gigyf2/Helz/Mbd2/Ppp3ca/Pum2/Snd1/Stat3/Tasor/Tnrc6b/Tpr/Zc3h7a	17
Effector-like CD8αα_SC1	GO:0048066	developmental pigmentation	7/864	54/29008	0.0010628	0.00817051	0.0054272	Ap1g1/Bcl2/Bcl2l11/Gnaq/Grk3/Lrmda/Myo5a	7
Effector-like CD8αα_SC1	GO:0001771	immunological synapse formation	4/864	16/29008	0.00106834	0.00817051	0.0054272	Dlg1/Dock2/Dock8/Lgals3	4
Effector-like CD8αα_SC1	GO:0031503	protein-containing complex localization	18/864	265/29008	0.00107318	0.00817051	0.0054272	Akap6/Akap9/Dlg1/Gphn/Iqsec1/Myo6/Nedd4/Numb/Pcm1/Ralgapa2/Ralgapb/Setd2/Stau2/Stx7/Tnik/Tpr/Tyrobp/Usp46	18
Effector-like CD8αα_SC1	GO:2001020	regulation of response to DNA damage stimulus	16/864	222/29008	0.00107559	0.00817051	0.0054272	Abl1/Babam2/Blm/Brd4/Dyrk1a/Eya3/Fam168a/Parg/Prkdc/Rnf169/Setd2/Slf2/Smg1/Trip12/Ubr5/Usp47	16
Effector-like CD8αα_SC1	GO:0048146	positive regulation of fibroblast proliferation	8/864	70/29008	0.00110873	0.00833426	0.00553597	Abl1/Cdk6/Fndc3b/Kmt2c/Prkdc/Rasa1/Rasgrf1/Zmiz1	8
Effector-like CD8αα_SC1	GO:0090407	organophosphate biosynthetic process	27/864	476/29008	0.001182	0.00882801	0.00586394	Acot7/Cd244a/Dgkd/Entpd1/Fam126a/Gphn/Hdhd5/Mapk1/Pcyt1a/Pigk/Pign/Pik3c2a/Pik3cb/Pik3cd/Pip4k2a/Pip5k1b/Plcg2/Pld1/Plek/Ppip5k2/Ptk2b/Pygl/Sgms1/Smg1/Stat3/Tpk1/Ttc7b	27
Effector-like CD8αα_SC1	GO:0048701	embryonic cranial skeleton morphogenesis	7/864	55/29008	0.00118696	0.00885152	0.00587955	Chst11/Mthfd1l/Nipbl/Runx2/Setd2/Tgfb3/Tgfbr1	7
Effector-like CD8αα_SC1	GO:0034629	cellular protein-containing complex localization	5/864	28/29008	0.00128805	0.00938992	0.00623719	Akap6/Akap9/Dlg1/Ralgapa2/Ralgapb	5
Effector-like CD8αα_SC1	GO:0098884	postsynaptic neurotransmitter receptor internalization	5/864	28/29008	0.00128805	0.00938992	0.00623719	Iqsec1/Myo6/Nedd4/Numb/Usp46	5
Effector-like CD8αα_SC1	GO:0150077	regulation of neuroinflammatory response	5/864	28/29008	0.00128805	0.00938992	0.00623719	Cd200r1/Cd200r2/Cd200r4/Plcg2/Tnfrsf1b	5
Effector-like CD8αα_SC1	GO:0006979	response to oxidative stress	24/864	407/29008	0.00129216	0.00938992	0.00623719	Abl1/Arnt/Atf2/Bcl2/Casp3/Cd38/Chd6/Fbxw7/Foxo1/Foxo3/Fut8/Fyn/Mapk1/Mapkap1/Ncoa7/Pde8a/Prkca/Psen1/Ptk2b/Setx/Stk24/Txnrd1/Vrk2/Zfp277	24
Effector-like CD8αα_SC1	GO:0048284	organelle fusion	12/864	144/29008	0.00129371	0.00938992	0.00623719	Afg3l2/Dnm1l/Eea1/Opa1/Pip4k2a/Rab8b/Stx7/Stx8/Vav3/Vps41/Vps8/Vti1a	12
Effector-like CD8αα_SC1	GO:0051653	spindle localization	7/864	56/29008	0.00132219	0.00956827	0.00635565	Cdk5rap2/Clasp1/Clasp2/Dync1h1/Fbxw11/Map4/Myh9	7
Effector-like CD8αα_SC1	GO:0050803	regulation of synapse structure or activity	18/864	271/29008	0.00138033	0.00987221	0.00655754	Abl1/Afdn/Dnm1l/Eef2k/Farp1/Fyn/Malat1/Nedd4/Opa1/Pdlim5/Picalm/Prkca/Sema4d/Setd5/Sipa1l1/Stau2/Tanc1/Zdhhc15	18
Effector-like CD8αα_SC1	GO:0031113	regulation of microtubule polymerization	7/864	57/29008	0.00146917	0.0102968	0.00683957	Abl1/Akap9/Apc/Cdk5rap2/Clasp2/Dyrk1a/Slain2	7
Effector-like CD8αα_SC1	GO:0043647	inositol phosphate metabolic process	7/864	57/29008	0.00146917	0.0102968	0.00683957	Cd244a/Grk3/Inpp5b/Plcg2/Plek/Ppip5k2/Ptk2b	7
Effector-like CD8αα_SC1	GO:0070085	glycosylation	15/864	210/29008	0.00165917	0.0113016	0.00750698	Arfgef1/B4galnt2/B4galt5/Fut8/Galnt7/Ggta1/Gxylt1/Mgat5/Psen1/Rpn1/St3gal3/St6galnac3/St8sia4/Tmtc4/Trip11	15
Effector-like CD8αα_SC1	GO:0021700	developmental maturation	21/864	344/29008	0.00166104	0.0113016	0.00750698	Ankrd17/Anks1/Ap1g1/B4galt5/Bcl2/Foxo3/Gnaq/Myo5a/Opa1/Palm/Picalm/Psen1/Ptk2b/Rb1/Rere/Runx1/Runx2/Runx3/Sema4d/Zbtb16/Zdhhc15	21
Effector-like CD8αα_SC1	GO:0039535	regulation of RIG-I signaling pathway	4/864	18/29008	0.00171308	0.0115432	0.00766749	Ankrd17/Pum2/Sec14l1/Usp15	4
Effector-like CD8αα_SC1	GO:0000380	alternative mRNA splicing, via spliceosome	8/864	75/29008	0.00174014	0.0116934	0.00776723	Cdk13/Ddx17/Dyrk1a/Fam172a/Malat1/Mbnl1/Rsrc1/Sfswap	8
Effector-like CD8αα_SC1	GO:0099072	regulation of postsynaptic membrane neurotransmitter receptor levels	9/864	93/29008	0.00182747	0.0121467	0.00806835	Dlg1/Erbin/Gphn/Iqsec1/Myo6/Nedd4/Numb/Tnik/Usp46	9
Effector-like CD8αα_SC1	GO:0031507	heterochromatin assembly	6/864	44/29008	0.00184434	0.0121761	0.00808789	Baz2a/Dnmt3a/Fam172a/Mbd2/Tasor/Tpr	6
Effector-like CD8αα_SC1	GO:0032801	receptor catabolic process	5/864	31/29008	0.00206877	0.0134467	0.00893186	Kif16b/Laptm5/Nedd4/Snx25/Znrf3	5
Effector-like CD8αα_SC1	GO:0050817	coagulation	13/864	173/29008	0.00211487	0.0135871	0.0090251	Ap3b1/Entpd1/Evl/Fcer1g/Lyn/Pik3cb/Plek/Prkca/Psen1/Ptprj/Tec/Txk/Ubash3b	13
Effector-like CD8αα_SC1	GO:0034349	glial cell apoptotic process	4/864	19/29008	0.00211916	0.0135871	0.0090251	Casp3/Prkca/Prkch/Rb1	4
Effector-like CD8αα_SC1	GO:0044247	cellular polysaccharide catabolic process	4/864	19/29008	0.00211916	0.0135871	0.0090251	Adrb1/Aoah/Ppp1r3b/Pygl	4
Effector-like CD8αα_SC1	GO:0010259	multicellular organism aging	7/864	61/29008	0.00218845	0.0139218	0.00924747	Arhgef12/Gnaq/Inpp5d/Jmjd1c/Lncpint/Rnf165/Tmem135	7
Effector-like CD8αα_SC1	GO:1903409	reactive oxygen species biosynthetic process	7/864	61/29008	0.00218845	0.0139218	0.00924747	Foxo3/Fyn/Gbf1/Hdac4/Ncf1/Plcg2/Stat3	7
Effector-like CD8αα_SC1	GO:0002274	myeloid leukocyte activation	17/864	261/29008	0.00227103	0.0144097	0.00957154	Abr/Camk4/Cd244a/Clnk/Crtc3/Dock2/Fcer1g/Fgr/Gab2/Kmt2e/Lat2/Lyn/Myo1f/Pdpk1/Plcg2/Psen1/Tyrobp	17
Effector-like CD8αα_SC1	GO:0002696	positive regulation of leukocyte activation	27/864	500/29008	0.00237245	0.0149562	0.00993456	Ap1g1/Ap3b1/Bcl2/Blm/Cd244a/Cd38/Cyld/Dock8/Fcer1g/Fgr/Gab2/Igha/Inpp5d/Nfkbiz/Peli1/Prdm1/Prkdc/Runx1/Runx3/Tbx21/Tox/Trdc/Tyrobp/Vav3/Vsir/Zbtb16/Zmiz1	27
Effector-like CD8αα_SC1	GO:0007569	cell aging	12/864	155/29008	0.00241183	0.0150493	0.00999641	Abi3/Abl1/Bcl2/Cdk6/Kat6a/Nsmce2/Opa1/Prkdc/Smc5/Smc6/Zfp277/Zmiz1	12
Effector-like CD8αα_SC1	GO:0033962	P-body assembly	4/864	20/29008	0.00258708	0.0159596	0.0106011	Cnot1/Cnot2/Dync1h1/Pan3	4
Effector-like CD8αα_SC1	GO:0045986	negative regulation of smooth muscle contraction	4/864	20/29008	0.00258708	0.0159596	0.0106011	Adrb1/Dock5/Ncf1/Ptger4	4
Effector-like CD8αα_SC1	GO:0120163	negative regulation of cold-induced thermogenesis	6/864	47/29008	0.00260186	0.0159903	0.0106215	Acot11/Arrdc3/Lnpep/Map2k6/Plcl2/Rb1	6
Effector-like CD8αα_SC1	GO:1903053	regulation of extracellular matrix organization	6/864	47/29008	0.00260186	0.0159903	0.0106215	Abl1/Clasp1/Clasp2/Rb1/Ric1/Tnfrsf1b	6
Effector-like CD8αα_SC1	GO:0022027	interkinetic nuclear migration	3/864	10/29008	0.00270128	0.0162542	0.0107967	Hook3/Pcm1/Tacc2	3
Effector-like CD8αα_SC1	GO:0070257	positive regulation of mucus secretion	3/864	10/29008	0.00270128	0.0162542	0.0107967	Atg5/Ptger4/Sytl2	3
Effector-like CD8αα_SC1	GO:0007369	gastrulation	13/864	178/29008	0.00271338	0.016291	0.0108212	Acvr2a/Clasp1/Clasp2/Exoc4/Itgav/Kif16b/Macf1/Map2k5/Nsd1/Setd2/Tasor/Txnrd1/Wls	13
Effector-like CD8αα_SC1	GO:0070266	necroptotic process	5/864	33/29008	0.00275157	0.0163954	0.0108906	Cyld/Dnm1l/Fasl/Peli1/Pygl	5
Effector-like CD8αα_SC1	GO:0002064	epithelial cell development	17/864	266/29008	0.00276365	0.0164295	0.0109132	Abcb1a/Afdn/Akap9/Atrx/Ccdc88c/Cdk6/Fndc3a/Frmd6/Jmjd1c/Myo1e/Myo3b/Pdpk1/Ppp1r16b/Prdm1/Rapgef1/Ripor2/Tjp2	17
Effector-like CD8αα_SC1	GO:0051962	positive regulation of nervous system development	21/864	359/29008	0.002764	0.0164295	0.0109132	Afdn/Atxn1/Cux1/Dnm1l/Eef2k/Fbxw8/Golga4/Lyn/Macf1/Man2a1/Numb/Opa1/Picalm/Prkca/Prkch/Ptpra/Sema4d/Spen/Stau2/Tnfrsf1b/Tnik	21
Effector-like CD8αα_SC1	GO:0003015	heart process	16/864	245/29008	0.00293442	0.0172538	0.0114607	Adrb1/Akap6/Akap9/Atg5/Atp2b4/Dlg1/Dnm1l/Fyn/Glp1r/Hdac4/Map2k6/Mdm4/Mef2a/Pkp2/Prkca/Sp4	16
Effector-like CD8αα_SC1	GO:0042060	wound healing	21/864	361/29008	0.00294947	0.0173215	0.0115057	Adrb1/Ap3b1/Arfgef1/Clasp1/Clasp2/Entpd1/Evl/Fcer1g/Lyn/Macf1/Mrtfa/Myh9/Pik3cb/Plek/Prkca/Ptger4/Ptprj/Rreb1/Tec/Txk/Ubash3b	21
Effector-like CD8αα_SC1	GO:0032092	positive regulation of protein binding	9/864	100/29008	0.00300901	0.0176288	0.0117098	Abl1/Arrb1/Eif2ak3/Hip1r/Mark3/Pacs1/Plcl2/Psen1/Stk3	9
Effector-like CD8αα_SC1	GO:0010876	lipid localization	24/864	437/29008	0.00325469	0.0186658	0.0123986	4932438A13Rik/Abcb1a/Atp8a1/Atp9b/Ehd1/Fasl/Fto/Gramd1b/Itgav/Kdm5b/Map2k6/Osbpl3/Osbpl8/Pip4k2a/Pitpnc1/Ptpn11/Relch/Runx1/Srebf2/Tex2/Tmem135/Ttc39b/Ugcg/Xkr6	24
Effector-like CD8αα_SC1	GO:0044270	cellular nitrogen compound catabolic process	23/864	414/29008	0.00340467	0.0194348	0.0129094	Acot7/Art2b/Cnot1/Cnot2/Dis3l2/Entpd1/Fhit/Fto/Gigyf2/Nbas/Ncf1/Pan3/Pum2/Smg1/Smg6/Smg7/Snd1/Tent5a/Tent5c/Tnfrsf1b/Tnrc6b/Traf5/Ythdf3	23
Effector-like CD8αα_SC1	GO:1990845	adaptive thermogenesis	12/864	162/29008	0.00346475	0.0197088	0.0130914	Acot11/Adrb1/Apc/Appl2/Arrdc3/Dync1h1/Elovl6/Lnpep/Map2k6/Plcl2/Rb1/Sorl1	12
Effector-like CD8αα_SC1	GO:0051495	positive regulation of cytoskeleton organization	15/864	227/29008	0.00349744	0.0198716	0.0131996	Abl1/Akap9/Apc/Bcas3/Cdk5rap2/Dlg1/Dync1h1/Evl/Hip1r/Plek/Ptk2b/Slain2/Swap70/Tgfb3/Tgfbr1	15
Effector-like CD8αα_SC1	GO:0046700	heterocycle catabolic process	23/864	415/29008	0.00350622	0.0198984	0.0132174	Acot7/Art2b/Cnot1/Cnot2/Dis3l2/Entpd1/Fhit/Fto/Gigyf2/Nbas/Ncf1/Pan3/Pum2/Smg1/Smg6/Smg7/Snd1/Tent5a/Tent5c/Tnfrsf1b/Tnrc6b/Traf5/Ythdf3	23
Effector-like CD8αα_SC1	GO:0002228	natural killer cell mediated immunity	8/864	84/29008	0.0035619	0.0201698	0.0133976	Ap1g1/Cd96/Clnk/Gzmb/Klrd1/Klre1/Lag3/Sh2d1b1	8
Effector-like CD8αα_SC1	GO:0007026	negative regulation of microtubule depolymerization	5/864	35/29008	0.00358401	0.0201698	0.0133976	Apc/Atxn7/Clasp1/Clasp2/Taok1	5
Effector-like CD8αα_SC1	GO:0050999	regulation of nitric-oxide synthase activity	5/864	35/29008	0.00358401	0.0201698	0.0133976	Acvr2a/Atp2b4/Nod1/Pik3cb/Ptk2b	5
Effector-like CD8αα_SC1	GO:0042542	response to hydrogen peroxide	10/864	122/29008	0.00358702	0.0201698	0.0133976	Abl1/Bcl2/Casp3/Foxo3/Fyn/Pde8a/Ptk2b/Setx/Stk24/Zfp277	10
Effector-like CD8αα_SC1	GO:0060020	Bergmann glial cell differentiation	3/864	11/29008	0.00363245	0.0202622	0.013459	Abl1/Mapk1/Ptpn11	3
Effector-like CD8αα_SC1	GO:0099171	presynaptic modulation of chemical synaptic transmission	3/864	11/29008	0.00363245	0.0202622	0.013459	Fbxl20/Git2/Prkca	3
Effector-like CD8αα_SC1	GO:0032535	regulation of cellular component size	23/864	417/29008	0.00371697	0.0206191	0.0136961	Abl1/Arfgef1/Arhgap18/Clasp2/Dip2b/Dlg1/Evl/Golga4/Hip1r/Macf1/Myo3b/Picalm/Plek/Ptk2b/Rasa1/Rin3/Rptor/Sema4d/Slc12a6/Sptbn1/Svil/Swap70/Tmem123	23
Effector-like CD8αα_SC1	GO:0060009	Sertoli cell development	4/864	22/29008	0.00372593	0.0206191	0.0136961	Abcb1a/Akap9/Atrx/Fndc3a	4
Effector-like CD8αα_SC1	GO:0050920	regulation of chemotaxis	15/864	229/29008	0.00379499	0.0209538	0.0139184	Camk1d/Dapk2/Dnm1l/Lyn/Mapk1/Mycbp2/Padi2/Prkca/Ptk2b/Ptprj/Rin3/Ripor2/Sema4d/Stk39/Swap70	15
Effector-like CD8αα_SC1	GO:0007585	respiratory gaseous exchange by respiratory system	7/864	68/29008	0.00406759	0.0222829	0.0148013	Ap3b1/Chst11/Fto/Fut8/Man2a1/Pbx3/Tshz3	7
[truncated: 1,751 more rows]

## Sheet: Supplementary Table 5
Supplementary Table 5. Differentially Expressed Genes (DEGs) for CD4+ T cell of Mpj vs. Lpr, applying a cutoff of logFC=0.25 and Pvalue=0.05, with statistical significance determined through a two-sided Wilcoxon Rank Sum test.
[truncated: 1,001 more rows]

[truncated: 17 more sheets: Supplementary Table 6, Supplementary Table 7, Supplementary Table 8, Supplementary Table 9, Supplementary Table 10, Supplementary Table 11, Supplementary Table 12, Supplementary Table 13, Supplementary Table 14, Supplementary Table 15, Supplementary Table 16, Supplementary Table 17, Supplementary Table 18, Supplementary Table 19, Supplementary Table 20, Supplementary Table 21, Supplementary Table 22]
